# Supplementary material for: Crystal structure of 4-meth­oxy­phenyl 2-oxo-2H-chromene-3-carboxyl­ate
Source: Acta Crystallogr E Crystallogr Commun. 2015 May 7;71(Pt 6):o374–5. doi: 10.1107/S2056989015006970 (PMC4459373; doi:10.1107/S2056989015006970)
Supplement: Supplementary file 1 [file e-71-0o374-sup1.cif]

##############################################################################
#                                                                            #
# This CIF contains the data in a paper accepted for publication in          #
# Acta Crystallographica Section E. It conforms to the requirements of       #
# Notes for Authors for Acta Crystallographica Section E, and has been       #
# peer reviewed under the auspices of the IUCr Commission on Journals.       #
#                                                                            #
# Full details of the Crystallographic Information File format               #
# are given in the paper "The Crystallographic Information File (CIF):       #
# a New Standard Archive File for Crystallography" by S. R. Hall, F. H.      #
# Allen and I. D. Brown [Acta Cryst. (1991), A47, 655-685].                  #
#                                                                            #
# The current version of the core CIF dictionary is obtainable from          #
# ftp://ftp.iucr.org/pub/cif_core.dic.                                       #
#                                                                            #
# Software is freely available for graphical display of the structure(s)     #
# in this CIF. For information consult the CIF software page                 #
# http://www.iucr.org/resources/cif/software.                                #
#                                                                            #
# This file may be used for bona fide research purposes within the           #
# scientific community so long as proper attribution is given to the journal # 
# article from which it was obtained.                                        #
#                                                                            #
##############################################################################
data_I
_audit_creation_method     'SHELXL-2014/7'
_database_code_depnum_ccdc_archive     'CCDC 1058259'
_chemical_name_systematic
;
4-Methoxyphenyl 2-oxo-2<i>H</i>-chromene-3-carboxylate
;
_chemical_name_common     ?
_chemical_formula_moiety     'C17 H12 O5'
_chemical_formula_sum     'C17 H12 O5'
_chemical_formula_iupac     'C17 H12 O5'
_chemical_formula_weight     296.27
_chemical_melting_point     435
_shelx_space_group_comment
;
The symmetry employed for this shelxl refinement is uniquely defined
by the following loop, which should always be used as a source of
symmetry information in preference to the above space-group names.
They are only intended as comments.
;
_space_group_crystal_system     orthorhombic
_space_group_name_H-M_alt     'P 21 21 21'
_space_group_name_Hall     'P 2ac 2ab'
loop_
    _space_group_symop_operation_xyz
    'x, y, z'
    'x+1/2, -y+1/2, -z'
    '-x, y+1/2, -z+1/2'
    '-x+1/2, -y, z+1/2'
_cell_length_a     6.2648(18)
_cell_length_b     10.435(3)
_cell_length_c     20.621(7)
_cell_angle_alpha     90
_cell_angle_beta     90
_cell_angle_gamma     90
_cell_volume     1348.0(7)
_cell_formula_units_Z     4
_cell_measurement_reflns_used     2385
_cell_measurement_theta_min     2.0
_cell_measurement_theta_max     25.0
_cell_measurement_temperature     296(2)
_cell_special_details     prism
_exptl_crystal_description     prism
_exptl_crystal_colour     colourless
_exptl_crystal_size_max     0.22
_exptl_crystal_size_mid     0.20
_exptl_crystal_size_min     0.18
_exptl_crystal_density_diffrn     1.460
_exptl_crystal_density_meas     ?
_exptl_crystal_density_method     ?
_exptl_crystal_F_000     616
_exptl_absorpt_coefficient_mu     0.108
_exptl_absorpt_correction_type     multi-scan
_exptl_absorpt_process_details
;
(SADABS; Bruker, 2013)
;
_shelx_estimated_absorpt_T_min     0.977
_shelx_estimated_absorpt_T_max     0.981
_exptl_absorpt_correction_T_min     0.977
_exptl_absorpt_correction_T_max     0.981
_diffrn_ambient_temperature     296(2)
_diffrn_radiation_type     MoK\a
_diffrn_radiation_wavelength     0.71073
_diffrn_radiation_monochromator     Graphite
_diffrn_measurement_device_type     'Bruker APEXII CCD'
_diffrn_measurement_method     'phi and \w scans'
_diffrn_detector_area_resol_mean     2.01
_diffrn_reflns_number     10472
_diffrn_reflns_av_R_equivalents     0.0504
_diffrn_reflns_theta_min     1.975
_diffrn_reflns_theta_max     24.991
_diffrn_reflns_theta_full     24.991
_diffrn_measured_fraction_theta_max     0.999
_diffrn_measured_fraction_theta_full     0.999
_diffrn_reflns_limit_h_min     -7
_diffrn_reflns_limit_h_max     5
_diffrn_reflns_limit_k_min     -12
_diffrn_reflns_limit_k_max     12
_diffrn_reflns_limit_l_min     -24
_diffrn_reflns_limit_l_max     23
_refine_special_details     ?
_reflns_number_total     2385
_reflns_number_gt     2150
_reflns_threshold_expression     I>2\s(I)
_refine_ls_structure_factor_coef     Fsqd
_refine_ls_matrix_type     full
_refine_ls_R_factor_all     0.0410
_refine_ls_R_factor_gt     0.0354
_refine_ls_wR_factor_gt     0.0828
_refine_ls_wR_factor_ref     0.0851
_refine_ls_goodness_of_fit_ref     1.085
_refine_ls_restrained_S_all     1.085
_refine_ls_number_reflns     1411
_refine_ls_number_parameters     201
_refine_ls_number_restraints     0
_refine_ls_number_constraints     0
_refine_ls_hydrogen_treatment     constr
_refine_ls_weighting_scheme     calc
_refine_ls_weighting_details
              'w=1/[\s^2^(Fo^2^)+(0.0342P)^2^+0.2933P] where P=(Fo^2^+2Fc^2^)/3'
_atom_sites_solution_hydrogens     geom
_atom_sites_solution_primary     direct
_atom_sites_solution_secondary     difmap
_refine_ls_shift/su_max     0.000
_refine_ls_shift/su_mean     0.000
_refine_diff_density_max     0.163
_refine_diff_density_min     -0.163
_refine_ls_extinction_method
;
SHELXL2014 (Sheldrick, 2015)
;
_refine_ls_extinction_coef     0.010(3)
_refine_ls_extinction_expression
                                  'Fc^*^=kFc[1+0.001xFc^2^\l^3^/sin(2\q)]^-1/4^'
_refine_ls_abs_structure_details     none
loop_
    _atom_type_symbol
    _atom_type_description
    _atom_type_scat_dispersion_real
    _atom_type_scat_dispersion_imag
    _atom_type_scat_source
    'C' 'C' 0.0033 0.0016
                         'International Tables Vol C Tables 4.2.6.8 and 6.1.1.4'
    'H' 'H' 0.0000 0.0000
                         'International Tables Vol C Tables 4.2.6.8 and 6.1.1.4'
    'O' 'O' 0.0106 0.0060
                         'International Tables Vol C Tables 4.2.6.8 and 6.1.1.4'
_computing_data_collection
;
APEX2 (Bruker, 2013)
;
_computing_cell_refinement
;
SAINT (Bruker, 2013)
;
_computing_data_reduction
;
SAINT (Bruker, 2013)
;
_computing_structure_solution
;
SHELXS97 (Sheldrick, 2008)
;
_computing_structure_refinement
;
SHELXL2014 (Sheldrick, 2015)
;
_computing_molecular_graphics
;
Mercury (Macrae <i>et al.</i>,  2008)
;
_computing_publication_material
;
SHELXL2014 (Sheldrick, 2015)
;
loop_
    _atom_site_type_symbol
    _atom_site_label
    _atom_site_fract_x
    _atom_site_fract_y
    _atom_site_fract_z
    _atom_site_U_iso_or_equiv
    _atom_site_adp_type
    _atom_site_calc_flag
    _atom_site_occupancy
    _atom_site_disorder_assembly
    _atom_site_disorder_group
    O O5 0.2218(3) 0.80557(17) 0.42819(9) 0.0181(5) Uani d 1 . .
    O O4 0.5756(3) 0.70623(17) 0.18810(9) 0.0213(5) Uani d 1 . .
    O O1 1.0215(3) 0.54316(17) 0.02385(9) 0.0172(5) Uani d 1 . .
    O O2 1.1382(3) 0.53880(19) 0.12431(9) 0.0221(5) Uani d 1 . .
    O O3 0.8203(3) 0.56290(18) 0.22324(9) 0.0216(5) Uani d 1 . .
    C C17 0.0344(5) 0.7406(3) 0.44957(15) 0.0235(7) Uani d 1 . .
    H H17A -0.0827 0.7619 0.4215 0.035 Uiso calc 1 . .
    H H17B 0.0014 0.7664 0.4931 0.035 Uiso calc 1 . .
    H H17C 0.0584 0.6497 0.4484 0.035 Uiso calc 1 . .
    C C14 0.3033(5) 0.7725(2) 0.36853(13) 0.0146(6) Uani d 1 . .
    C C13 0.1987(5) 0.6954(2) 0.32378(13) 0.0185(6) Uani d 1 . .
    H H13 0.0656 0.6606 0.3333 0.022 Uiso calc 1 . .
    C C12 0.2960(5) 0.6709(2) 0.26457(14) 0.0195(7) Uani d 1 . .
    H H12 0.2284 0.6191 0.2341 0.023 Uiso calc 1 . .
    C C11 0.4914(5) 0.7230(2) 0.25097(13) 0.0189(6) Uani d 1 . .
    C C10 0.7332(4) 0.6180(2) 0.17961(14) 0.0164(6) Uani d 1 . .
    C C8 0.7751(4) 0.6021(2) 0.10923(13) 0.0143(6) Uani d 1 . .
    C C9 0.9873(5) 0.5583(2) 0.08977(13) 0.0153(6) Uani d 1 . .
    C C1 0.8638(5) 0.5612(2) -0.02156(13) 0.0155(6) Uani d 1 . .
    C C2 0.9148(5) 0.5377(2) -0.08562(14) 0.0204(7) Uani d 1 . .
    H H2 1.0497 0.5080 -0.0969 0.024 Uiso calc 1 . .
    C C3 0.7610(5) 0.5592(3) -0.13272(14) 0.0223(7) Uani d 1 . .
    H H3 0.7935 0.5448 -0.1761 0.027 Uiso calc 1 . .
    C C7 0.6224(5) 0.6229(2) 0.06469(13) 0.0148(6) Uani d 1 . .
    H H7 0.4887 0.6511 0.0781 0.018 Uiso calc 1 . .
    C C6 0.6609(4) 0.6025(2) -0.00282(13) 0.0153(6) Uani d 1 . .
    C C5 0.5082(5) 0.6226(2) -0.05175(13) 0.0181(6) Uani d 1 . .
    H H5 0.3717 0.6500 -0.0407 0.022 Uiso calc 1 . .
    C C4 0.5591(5) 0.6021(3) -0.11558(14) 0.0204(7) Uani d 1 . .
    H H4 0.4575 0.6169 -0.1476 0.024 Uiso calc 1 . .
    C C15 0.5015(5) 0.8245(2) 0.35439(13) 0.0173(6) Uani d 1 . .
    H H15 0.5705 0.8756 0.3849 0.021 Uiso calc 1 . .
    C C16 0.5972(5) 0.8008(3) 0.29511(14) 0.0187(7) Uani d 1 . .
    H H16 0.7294 0.8361 0.2851 0.022 Uiso calc 1 . .
loop_
    _atom_site_aniso_label
    _atom_site_aniso_U_11
    _atom_site_aniso_U_22
    _atom_site_aniso_U_33
    _atom_site_aniso_U_12
    _atom_site_aniso_U_13
    _atom_site_aniso_U_23
    O5 0.0178(11) 0.0206(9) 0.0160(11) -0.0012(9) 0.0043(8) -0.0010(8)
    O4 0.0249(12) 0.0249(10) 0.0140(11) 0.0105(9) 0.0029(8) 0.0000(8)
    O1 0.0158(11) 0.0205(9) 0.0154(11) 0.0007(9) 0.0018(8) -0.0017(8)
    O2 0.0175(12) 0.0299(11) 0.0189(11) 0.0057(9) -0.0032(9) -0.0045(8)
    O3 0.0218(12) 0.0276(10) 0.0153(11) 0.0042(10) -0.0001(9) 0.0035(8)
    C17 0.0247(19) 0.0205(14) 0.0252(17) -0.0036(13) 0.0078(14) 0.0008(12)
    C14 0.0177(16) 0.0133(12) 0.0128(15) 0.0039(12) 0.0004(12) 0.0022(10)
    C13 0.0173(16) 0.0183(13) 0.0198(16) 0.0002(13) -0.0019(13) 0.0006(12)
    C12 0.0230(18) 0.0187(14) 0.0169(16) 0.0033(13) -0.0034(13) -0.0039(11)
    C11 0.0223(17) 0.0198(14) 0.0146(15) 0.0070(13) 0.0012(12) 0.0007(12)
    C10 0.0139(16) 0.0148(13) 0.0204(17) -0.0021(12) 0.0000(13) 0.0012(12)
    C8 0.0154(16) 0.0114(12) 0.0163(15) -0.0017(11) 0.0004(12) -0.0005(11)
    C9 0.0195(17) 0.0125(12) 0.0138(15) -0.0008(12) 0.0019(13) -0.0013(10)
    C1 0.0186(17) 0.0118(12) 0.0162(15) -0.0028(12) -0.0013(12) 0.0016(11)
    C2 0.0233(17) 0.0151(13) 0.0228(17) -0.0018(12) 0.0056(13) -0.0018(12)
    C3 0.034(2) 0.0186(13) 0.0145(16) -0.0064(13) 0.0031(14) -0.0009(12)
    C7 0.0135(16) 0.0108(12) 0.0202(17) -0.0005(11) 0.0021(12) -0.0003(11)
    C6 0.0183(17) 0.0097(11) 0.0178(16) -0.0030(12) 0.0017(13) 0.0010(11)
    C5 0.0211(17) 0.0127(13) 0.0206(16) 0.0006(12) -0.0020(14) 0.0011(11)
    C4 0.0298(19) 0.0143(13) 0.0171(16) -0.0027(13) -0.0056(13) 0.0017(11)
    C15 0.0188(16) 0.0143(12) 0.0189(15) -0.0001(12) -0.0030(13) -0.0019(11)
    C16 0.0125(15) 0.0220(14) 0.0216(16) 0.0013(12) 0.0020(12) 0.0013(12)
_geom_special_details
;
All e.s.d.'s (except the e.s.d. in the dihedral angle between two l.s. planes)
are estimated using the full covariance matrix. The cell e.s.d.'s are taken
into account individually in the estimation of e.s.d.'s in distances, angles
and torsion angles; correlations between e.s.d.'s in cell parameters are only
used when they are defined by crystal symmetry. An approximate (isotropic)
treatment of cell e.s.d.'s is used for estimating e.s.d.'s involving l.s.
planes.
;
loop_
    _geom_bond_atom_site_label_1
    _geom_bond_atom_site_label_2
    _geom_bond_site_symmetry_2
    _geom_bond_distance
    _geom_bond_publ_flag
    O5 C14 . 1.376(3) ?
    O5 C17 . 1.426(3) ?
    O4 C10 . 1.361(3) ?
    O4 C11 . 1.411(3) ?
    O1 C1 . 1.374(3) ?
    O1 C9 . 1.385(3) ?
    O2 C9 . 1.201(3) ?
    O3 C10 . 1.199(3) ?
    C17 H17A . 0.9600 ?
    C17 H17B . 0.9600 ?
    C17 H17C . 0.9600 ?
    C14 C15 . 1.386(4) ?
    C14 C13 . 1.389(4) ?
    C13 C12 . 1.388(4) ?
    C13 H13 . 0.9300 ?
    C12 C11 . 1.368(4) ?
    C12 H12 . 0.9300 ?
    C11 C16 . 1.388(4) ?
    C10 C8 . 1.484(4) ?
    C8 C7 . 1.344(4) ?
    C8 C9 . 1.462(4) ?
    C1 C2 . 1.381(4) ?
    C1 C6 . 1.397(4) ?
    C2 C3 . 1.386(4) ?
    C2 H2 . 0.9300 ?
    C3 C4 . 1.388(4) ?
    C3 H3 . 0.9300 ?
    C7 C6 . 1.429(4) ?
    C7 H7 . 0.9300 ?
    C6 C5 . 1.406(4) ?
    C5 C4 . 1.371(4) ?
    C5 H5 . 0.9300 ?
    C4 H4 . 0.9300 ?
    C15 C16 . 1.384(4) ?
    C15 H15 . 0.9300 ?
    C16 H16 . 0.9300 ?
loop_
    _geom_angle_atom_site_label_1
    _geom_angle_atom_site_label_2
    _geom_angle_atom_site_label_3
    _geom_angle_site_symmetry_1
    _geom_angle_site_symmetry_3
    _geom_angle
    _geom_angle_publ_flag
    C14 O5 C17 . . 117.6(2) ?
    C10 O4 C11 . . 118.2(2) ?
    C1 O1 C9 . . 122.8(2) ?
    O5 C17 H17A . . 109.5 ?
    O5 C17 H17B . . 109.5 ?
    H17A C17 H17B . . 109.5 ?
    O5 C17 H17C . . 109.5 ?
    H17A C17 H17C . . 109.5 ?
    H17B C17 H17C . . 109.5 ?
    O5 C14 C15 . . 115.0(2) ?
    O5 C14 C13 . . 124.4(3) ?
    C15 C14 C13 . . 120.7(3) ?
    C12 C13 C14 . . 118.9(3) ?
    C12 C13 H13 . . 120.5 ?
    C14 C13 H13 . . 120.5 ?
    C11 C12 C13 . . 120.0(3) ?
    C11 C12 H12 . . 120.0 ?
    C13 C12 H12 . . 120.0 ?
    C12 C11 C16 . . 121.7(3) ?
    C12 C11 O4 . . 118.3(3) ?
    C16 C11 O4 . . 119.8(3) ?
    O3 C10 O4 . . 123.9(3) ?
    O3 C10 C8 . . 126.8(3) ?
    O4 C10 C8 . . 109.2(2) ?
    C7 C8 C9 . . 120.7(3) ?
    C7 C8 C10 . . 121.6(3) ?
    C9 C8 C10 . . 117.7(2) ?
    O2 C9 O1 . . 116.2(3) ?
    O2 C9 C8 . . 127.3(3) ?
    O1 C9 C8 . . 116.5(2) ?
    O1 C1 C2 . . 117.5(3) ?
    O1 C1 C6 . . 120.5(2) ?
    C2 C1 C6 . . 122.0(3) ?
    C1 C2 C3 . . 118.7(3) ?
    C1 C2 H2 . . 120.6 ?
    C3 C2 H2 . . 120.6 ?
    C2 C3 C4 . . 120.5(3) ?
    C2 C3 H3 . . 119.8 ?
    C4 C3 H3 . . 119.8 ?
    C8 C7 C6 . . 121.4(3) ?
    C8 C7 H7 . . 119.3 ?
    C6 C7 H7 . . 119.3 ?
    C1 C6 C5 . . 117.8(3) ?
    C1 C6 C7 . . 118.0(3) ?
    C5 C6 C7 . . 124.2(3) ?
    C4 C5 C6 . . 120.5(3) ?
    C4 C5 H5 . . 119.8 ?
    C6 C5 H5 . . 119.8 ?
    C5 C4 C3 . . 120.5(3) ?
    C5 C4 H4 . . 119.8 ?
    C3 C4 H4 . . 119.8 ?
    C16 C15 C14 . . 120.2(3) ?
    C16 C15 H15 . . 119.9 ?
    C14 C15 H15 . . 119.9 ?
    C15 C16 C11 . . 118.5(3) ?
    C15 C16 H16 . . 120.7 ?
    C11 C16 H16 . . 120.7 ?
loop_
    _geom_torsion_atom_site_label_1
    _geom_torsion_atom_site_label_2
    _geom_torsion_atom_site_label_3
    _geom_torsion_atom_site_label_4
    _geom_torsion_site_symmetry_1
    _geom_torsion_site_symmetry_2
    _geom_torsion_site_symmetry_3
    _geom_torsion_site_symmetry_4
    _geom_torsion
    _geom_torsion_publ_flag
    C17 O5 C14 C15 . . . . -170.9(2) ?
    C17 O5 C14 C13 . . . . 10.3(4) ?
    O5 C14 C13 C12 . . . . 178.8(2) ?
    C15 C14 C13 C12 . . . . 0.1(4) ?
    C14 C13 C12 C11 . . . . -0.3(4) ?
    C13 C12 C11 C16 . . . . 0.0(4) ?
    C13 C12 C11 O4 . . . . -174.0(2) ?
    C10 O4 C11 C12 . . . . -103.6(3) ?
    C10 O4 C11 C16 . . . . 82.4(3) ?
    C11 O4 C10 O3 . . . . -8.0(4) ?
    C11 O4 C10 C8 . . . . 171.6(2) ?
    O3 C10 C8 C7 . . . . 151.7(3) ?
    O4 C10 C8 C7 . . . . -27.9(3) ?
    O3 C10 C8 C9 . . . . -26.2(4) ?
    O4 C10 C8 C9 . . . . 154.2(2) ?
    C1 O1 C9 O2 . . . . 179.5(2) ?
    C1 O1 C9 C8 . . . . -3.3(3) ?
    C7 C8 C9 O2 . . . . 178.4(3) ?
    C10 C8 C9 O2 . . . . -3.8(4) ?
    C7 C8 C9 O1 . . . . 1.6(3) ?
    C10 C8 C9 O1 . . . . 179.4(2) ?
    C9 O1 C1 C2 . . . . -177.2(2) ?
    C9 O1 C1 C6 . . . . 3.2(3) ?
    O1 C1 C2 C3 . . . . -177.9(2) ?
    C6 C1 C2 C3 . . . . 1.8(4) ?
    C1 C2 C3 C4 . . . . -0.8(4) ?
    C9 C8 C7 C6 . . . . 0.3(4) ?
    C10 C8 C7 C6 . . . . -177.4(2) ?
    O1 C1 C6 C5 . . . . 178.3(2) ?
    C2 C1 C6 C5 . . . . -1.4(4) ?
    O1 C1 C6 C7 . . . . -1.1(3) ?
    C2 C1 C6 C7 . . . . 179.3(2) ?
    C8 C7 C6 C1 . . . . -0.6(4) ?
    C8 C7 C6 C5 . . . . -179.9(2) ?
    C1 C6 C5 C4 . . . . 0.0(4) ?
    C7 C6 C5 C4 . . . . 179.3(2) ?
    C6 C5 C4 C3 . . . . 1.0(4) ?
    C2 C3 C4 C5 . . . . -0.6(4) ?
    O5 C14 C15 C16 . . . . -178.4(2) ?
    C13 C14 C15 C16 . . . . 0.5(4) ?
    C14 C15 C16 C11 . . . . -0.8(4) ?
    C12 C11 C16 C15 . . . . 0.6(4) ?
    O4 C11 C16 C15 . . . . 174.4(2) ?
loop_
    _geom_hbond_atom_site_label_D
    _geom_hbond_atom_site_label_H
    _geom_hbond_atom_site_label_A
    _geom_hbond_site_symmetry_A
    _geom_hbond_distance_DH
    _geom_hbond_distance_HA
    _geom_hbond_distance_DA
    _geom_hbond_angle_DHA
    C17 H17B O5 2_466 0.96 2.50 3.228(3) 132
    C12 H12 O2 1_455 0.93 2.48 3.353(3) 156
    C15 H15 O2 3_755 0.93 2.50 3.207(3) 133
    C3 H3 O3 4_664 0.93 2.47 3.272(4) 145
    C5 H5 Cg1 3_556 0.93 2.82 3.303(3) 114
    C17 H17C Cg2 2_654 0.93 2.96 3.709(4) 136
_shelx_hkl_file
;
   1   0   0    0.14    0.19
  -1   0   0    0.14    0.24
  -2   0   0   10.19    1.17
   2   0   0   14.05    0.84
  -3   0   0   -0.06    0.41
  -4   0   0  163.69    9.28
  -5   0   0    0.68    0.70
  -6   0   0   10.48    1.80
  -7   0   0    0.86    0.83
  -8   0   0   20.77    3.02
   0  -1   0   -0.09    0.09
   0   1   0    0.17    0.11
   0  -1   0    0.06    0.09
   0  -1   0    0.67    0.21
   0   1   0   -0.01    0.09
   0  -1   0    0.05    0.10
   0   1   0    0.00    0.07
  -1  -1   0  718.26   38.22
   1   1   0  770.88   38.22
  -1  -1   0  734.36   38.28
  -1  -1   0  733.58   41.33
   1   1   0  776.58   38.32
  -1  -1   0  782.82   41.44
  -1   1   0  775.64   41.29
  -1   1   0  753.73   38.22
   1   1   0  739.48   36.48
   1   1   0  737.46   41.33
   1  -1   0  732.86   38.21
  -2  -1   0  242.55   12.63
   2  -1   0  254.35   13.28
   2   1   0  232.60   13.35
  -2  -1   0  224.07   13.44
  -2   1   0  244.90   13.24
  -2   1   0  239.49   12.63
  -3  -1   0   21.84    1.88
  -3  -1   0   24.60    1.63
  -3   1   0   26.44    1.96
  -3  -1   0   24.11    1.52
  -4   1   0   73.80    4.61
  -4  -1   0   68.96    4.55
  -5   1   0    4.83    1.22
  -5  -1   0    4.70    1.13
  -6  -1   0    0.15    0.69
  -6   1   0    1.28    0.91
  -7  -1   0    3.03    1.30
  -7   1   0    1.23    1.11
  -8  -1   0    0.18    0.98
  -8   1   0   -0.52    0.98
   0  -2   0   11.62    0.84
   0  -2   0    8.18    1.06
   0  -2   0   13.33    0.88
   0  -2   0   12.89    0.97
   0   2   0   11.84    0.96
   0   2   0   12.44    0.86
  -1  -2   0    4.53    0.73
   1   2   0    4.18    0.52
  -1  -2   0    5.87    0.63
  -1   2   0    6.42    0.64
   1   2   0    3.98    0.54
   1   2   0    4.77    0.52
  -1  -2   0    5.34    0.56
   1  -2   0    4.75    0.54
  -1  -2   0    5.22    0.52
  -1   2   0    4.58    0.54
  -2   2   0    1.99    0.33
  -2  -2   0    2.09    0.38
   2  -2   0    1.54    0.38
   2   2   0    1.52    0.30
   2   2   0    1.51    0.31
  -2  -2   0    1.95    0.52
  -2   2   0    1.61    0.51
   2   2   0    1.71    0.38
  -2  -2   0    1.69    0.50
  -3  -2   0    0.63    0.52
  -3   2   0    2.10    0.30
   3   2   0    2.22    0.47
  -3   2   0    1.33    0.57
  -3  -2   0    2.10    0.52
   3   2   0    2.23    0.32
   3  -2   0    2.01    0.37
  -4  -2   0   36.09    2.86
  -4  -2   0   40.76    2.66
  -4  -2   0   38.28    2.47
  -4   2   0   40.17    2.93
  -5  -2   0    4.17    1.06
  -5   2   0    3.89    1.12
  -5  -2   0    3.71    0.51
  -5  -2   0    3.40    0.43
  -6  -2   0    7.31    1.48
  -6   2   0    5.38    1.42
  -7  -2   0    3.65    1.31
  -7   2   0    4.13    1.39
  -8   2   0    7.55    1.95
   0  -3   0   -0.58    0.29
   0  -3   0   -0.34    0.46
   0  -3   0   -0.71    0.24
   0   3   0   -0.57    0.24
   0   3   0   -0.18    0.34
   0   3   0   -0.52    0.30
  -1  -3   0    4.28    0.88
   1   3   0    3.27    0.62
  -1   3   0    2.15    0.51
   1  -3   0    3.52    0.49
   1  -3   0    3.29    0.49
  -1  -3   0    4.45    0.67
   1   3   0    3.52    0.56
  -1   3   0    4.47    0.52
   1  -3   0    2.06    0.62
  -1  -3   0    2.83    0.50
   1   3   0    2.51    0.48
  -1  -3   0    2.63    0.48
  -2  -3   0   12.41    1.44
  -2  -3   0   13.05    0.98
  -2   3   0   13.57    1.18
  -2  -3   0   11.59    0.89
   2   3   0   11.96    1.02
   2   3   0   13.05    1.16
  -2   3   0   12.91    1.10
   2   3   0   13.57    1.01
  -2  -3   0   11.80    1.10
   2  -3   0   16.19    1.32
  -3   3   0    0.85    0.55
   3  -3   0    0.20    0.33
  -3  -3   0    1.02    0.37
  -3   3   0    0.64    0.27
   3   3   0    0.30    0.32
  -3  -3   0    0.14    0.43
  -3  -3   0    1.52    0.51
  -4  -3   0   -0.14    0.15
  -4  -3   0   -0.72    0.37
  -4   3   0    0.22    0.50
  -4  -3   0   -0.04    0.49
   4  -3   0    0.41    0.27
  -5   3   0    1.95    0.84
  -5  -3   0    0.52    0.64
  -5  -3   0    0.94    0.47
  -6  -3   0    6.69    1.43
  -6   3   0    5.37    1.45
  -7   3   0   -0.24    0.92
   0   4   0    2.48    0.51
   0  -4   0    3.14    0.84
   0  -4   0    2.61    0.53
   0   4   0    2.58    0.52
   0   4   0    2.99    0.63
   0  -4   0    4.93    0.67
   1   4   0  316.42   16.31
   1  -4   0  313.73   16.27
   1   4   0  306.59   17.65
   1  -4   0  318.25   15.54
  -1   4   0  311.08   16.06
  -1  -4   0  308.42   17.98
   1   4   0  302.35   15.55
  -1   4   0  302.70   17.61
  -1  -4   0  316.89   16.33
  -1  -4   0  298.70   15.52
   1  -4   0  326.77   17.96
  -2  -4   0   66.63    3.72
   2  -4   0   62.43    3.49
   2  -4   0   68.88    4.35
  -2   4   0   58.46    3.99
  -2  -4   0   63.44    3.51
  -2   4   0   64.51    3.80
   2   4   0   67.68    3.63
   2   4   0   64.87    3.78
   2   4   0   58.78    4.09
  -2  -4   0   67.85    4.48
  -3   4   0   17.74    1.66
  -3  -4   0   17.75    2.01
   3  -4   0   20.02    1.76
   3   4   0   19.11    1.64
  -3   4   0   18.46    1.49
  -3  -4   0   19.13    1.60
  -4  -4   0    1.41    0.46
  -4  -4   0    1.54    0.68
   4   4   0    0.90    0.49
   4  -4   0    1.51    0.50
  -4   4   0    1.59    0.42
  -4   4   0    1.60    0.74
  -5  -4   0   15.27    1.84
  -5   4   0   17.07    2.21
  -6   4   0    0.99    0.88
  -6  -4   0    2.98    0.76
  -7   4   0   -0.02    0.75
   1   5   0  218.68   10.79
   1   5   0  212.38   11.30
  -1   5   0  206.34   10.97
   1   5   0  215.33   12.26
  -1  -5   0  210.97   10.75
   1  -5   0  206.36   10.72
  -1  -5   0  202.67   12.60
  -1  -5   0  215.79   11.30
   1  -5   0  193.52   12.50
   1  -5   0  209.28   11.25
  -1   5   0  211.07   12.21
  -2   5   0   36.13    2.48
   2   5   0   37.48    2.54
   2  -5   0   40.26    2.47
  -2  -5   0   40.10    2.53
  -2   5   0   28.24    2.60
   2   5   0   42.47    2.89
   2  -5   0   43.22    3.13
  -2  -5   0   37.96    2.38
  -2  -5   0   40.22    3.20
   2  -5   0   40.49    2.39
  -3  -5   0    3.64    0.99
  -3  -5   0    2.25    0.38
   3   5   0    2.53    0.72
  -3   5   0    1.98    0.67
   3  -5   0    1.92    0.66
  -3   5   0    1.15    0.48
  -3  -5   0    1.50    0.41
   3  -5   0    1.57    0.43
   4   5   0   18.57    1.75
   4  -5   0   15.63    1.66
  -4  -5   0   15.24    2.05
  -4   5   0   17.69    1.50
  -4   5   0   19.51    2.09
  -5  -5   0    1.27    0.78
  -5   5   0    1.26    0.83
  -6  -5   0    0.40    0.62
  -6   5   0    0.85    0.89
  -7   5   0   -0.65    0.85
   0  -6   0   96.73    5.93
   0   6   0  115.48    6.84
   0  -6   0  106.54    7.20
   0   6   0  114.27    5.95
   0  -6   0  106.44    6.19
  -1  -6   0  389.71   20.24
   1   6   0  411.55   21.27
   1   6   0  382.22   23.03
   1  -6   0  414.26   23.48
  -1   6   0  403.18   20.83
   1  -6   0  393.61   20.24
   1  -6   0  409.46   21.22
   1   6   0  406.59   20.30
  -1  -6   0  382.20   21.23
  -1   6   0  435.40   23.05
  -1  -6   0  410.51   23.53
   2  -6   0    7.87    1.00
  -2   6   0    4.91    0.96
  -2   6   0    9.96    1.12
   2  -6   0    8.20    1.40
   2   6   0    7.37    1.03
  -2  -6   0    7.27    0.96
   2  -6   0    7.83    1.01
   3  -6   0   24.77    2.35
  -3   6   0   23.11    1.98
  -3  -6   0   25.39    2.83
  -3  -6   0   22.45    1.59
  -3   6   0   24.63    2.00
   3  -6   0   21.81    1.75
   3  -6   0   22.38    1.71
  -3  -6   0   20.85    1.72
   3   6   0   24.16    2.17
   4  -6   0    0.22    0.40
  -4   6   0    0.46    0.47
  -4   6   0    0.56    0.60
  -4  -6   0    1.05    0.74
   4  -6   0   -0.04    0.51
   4   6   0   -0.09    0.58
  -5  -6   0    6.54    1.49
  -5   6   0    7.00    1.49
  -6   6   0    7.73    1.68
  -7  -6   0   18.54    2.22
  -7   6   0   13.04    2.28
   0  -7   0   -0.42    0.32
   0  -7   0   -0.46    0.31
   0   7   0   -0.62    0.45
   0   7   0    0.42    0.44
   0  -7   0   -0.25    0.57
  -1  -7   0   97.96    5.53
   1   7   0   80.40    5.96
  -1  -7   0   94.99    5.24
  -1   7   0   86.92    6.00
   1  -7   0   89.77    5.22
   1   7   0   90.79    5.28
   1  -7   0   96.52    5.46
  -1  -7   0   92.47    6.54
   1   7   0   88.66    5.44
  -1   7   0   96.31    5.10
   1  -7   0   79.21    6.30
   2  -7   0    8.97    1.55
  -2   7   0    6.61    0.98
  -2  -7   0    7.30    1.08
  -2  -7   0    7.72    1.03
  -2  -7   0    6.05    1.48
   2   7   0    5.56    1.03
   2  -7   0    9.91    1.18
   2   7   0    5.28    1.12
   2  -7   0    9.54    1.23
  -2   7   0    5.79    1.11
  -3   7   0    8.62    1.27
  -3  -7   0    7.12    1.66
  -3   7   0    8.69    1.31
   3   7   0    7.49    1.40
   3  -7   0   10.19    1.28
   3  -7   0   10.21    1.27
   3  -7   0   10.19    1.63
  -3  -7   0    7.54    1.10
  -3  -7   0    7.72    1.01
  -4   7   0    4.03    1.08
  -4   7   0    3.49    0.86
   4   7   0    5.10    1.20
  -4  -7   0    3.22    1.20
  -5   7   0   -0.03    0.79
  -5  -7   0   -0.49    0.62
  -6  -7   0    0.44    1.01
  -6   7   0    0.79    0.88
   0   8   0  107.04    7.18
   0  -8   0  113.84    6.25
   0  -8   0  109.41    7.72
   0  -8   0  106.16    6.48
   0   8   0  106.43    6.17
   1   8   0  125.46    8.22
  -1  -8   0  121.48    7.07
   1  -8   0  126.23    7.15
  -1  -8   0  139.62    8.93
   1   8   0  132.28    7.46
  -1  -8   0  127.64    7.46
  -1   8   0  128.02    8.20
   1  -8   0  129.60    8.74
  -1   8   0  125.43    6.96
   1  -8   0  121.41    7.38
  -2   8   0    9.64    1.61
   2   8   0    8.64    1.33
   2   8   0    7.56    1.48
  -2  -8   0    8.35    1.25
   2  -8   0    8.35    1.26
   2  -8   0   10.32    1.34
   2  -8   0    8.24    1.87
  -2   8   0    8.27    1.18
  -2  -8   0    8.49    1.89
  -2  -8   0   10.38    1.30
  -3  -8   0   22.34    1.86
   3  -8   0   21.76    2.91
   3   8   0   24.15    2.50
  -3   8   0   22.72    2.11
   3  -8   0   22.03    2.02
  -3  -8   0   23.89    1.99
  -3   8   0   23.11    2.33
  -3  -8   0   24.50    3.29
  -4   8   0   -1.31    0.62
  -4   8   0   -0.36    0.57
  -4  -8   0   -0.30    0.35
  -4  -8   0   -0.70    0.66
   4   8   0    0.27    0.80
  -5  -8   0    1.91    1.18
  -5   8   0    0.49    0.89
  -6  -8   0    0.95    1.03
  -6   8   0    1.84    1.06
   0  -9   0    0.35    0.53
   0   9   0    0.37    0.59
   0   9   0   -0.97    0.58
   0  -9   0   -0.35    0.49
   0  -9   0   -0.50    0.73
   1  -9   0   23.70    2.33
  -1  -9   0   27.87    2.30
  -1   9   0   28.25    2.85
   1  -9   0   27.44    3.56
  -1  -9   0   37.96    4.22
  -1   9   0   27.30    1.99
   1  -9   0   24.82    2.36
   1   9   0   30.00    2.93
  -1  -9   0   32.36    2.56
  -2   9   0    0.24    0.57
   2   9   0    0.58    0.91
   2  -9   0    1.29    1.11
  -2   9   0    2.22    0.98
  -2  -9   0    2.49    1.18
   2  -9   0    2.59    0.81
  -2  -9   0    4.64    0.95
  -3   9   0    0.00    0.62
   3   9   0    1.04    0.95
  -3  -9   0    0.65    0.58
  -3  -9   0    1.39    1.19
  -3   9   0    0.38    0.72
   3  -9   0    0.50    1.01
  -3  -9   0    1.02    0.54
   4   9   0   -0.08    0.90
  -4   9   0   -0.28    0.60
  -4  -9   0    0.65    0.99
  -4  -9   0    0.65    0.48
  -4   9   0   -0.98    0.60
  -5  -9   0   -0.31    0.97
  -5   9   0    1.51    0.97
  -6  -9   0    5.02    1.82
  -6   9   0    2.17    1.29
   0  10   0    2.60    1.18
   0 -10   0    2.47    1.26
   0 -10   0    3.06    0.95
   1 -10   0   27.72    2.45
   1 -10   0   23.52    3.37
  -1  10   0   23.49    1.93
  -1 -10   0   24.64    2.27
   1  10   0   24.23    2.90
  -1 -10   0   27.47    2.49
  -1 -10   0   35.60    4.31
  -1  10   0   29.01    2.95
  -2  10   0   20.65    1.87
  -2 -10   0   20.98    2.37
  -2 -10   0   22.73    2.28
  -2 -10   0   25.02    3.57
   2 -10   0   19.68    2.94
  -2  10   0   17.54    2.42
   2 -10   0   17.92    2.27
   2  10   0   15.86    2.44
  -3 -10   0   11.53    1.50
  -3  10   0    7.93    1.46
  -3 -10   0    8.52    1.47
  -3  10   0   10.04    1.77
   3  10   0    9.56    1.96
  -3 -10   0   14.35    2.81
  -4 -10   0    1.01    0.50
  -4  10   0   -0.62    0.68
  -4 -10   0    1.47    1.35
  -4 -10   0    1.61    0.63
  -4  10   0    0.31    0.74
  -5 -10   0    1.28    1.29
  -5  10   0    1.16    1.06
   0 -11   0    1.81    1.23
   0  11   0   -0.43    0.93
   0 -11   0    0.74    0.65
  -1 -11   0    9.84    2.47
  -1 -11   0    4.17    1.11
   1 -11   0    7.43    1.51
   1  11   0    4.57    1.41
  -1  11   0    7.22    1.69
   1 -11   0    8.18    2.24
   2 -11   0   75.63    6.39
  -2 -11   0   72.02    4.77
  -2  11   0   71.90    5.62
  -2 -11   0   72.76    6.48
   2  11   0   69.15    5.70
  -2 -11   0   71.55    5.00
  -3  11   0    1.40    0.90
  -3 -11   0    3.17    1.70
   3  11   0    1.97    1.30
  -3 -11   0    0.56    0.64
  -3 -11   0    2.40    0.87
  -4 -11   0    5.98    1.00
  -4 -11   0    4.49    1.98
  -4  11   0    4.94    1.37
  -4 -11   0    6.16    1.19
   0  12   0   80.41    6.37
   0 -12   0   71.88    5.27
   0 -12   0   98.35    7.59
  -1 -12   0    9.79    2.61
  -1  12   0   10.39    2.15
   1  12   0   14.49    2.46
   1 -12   0    8.84    1.73
  -1 -12   0   11.99    1.92
   1 -12   0   12.06    2.77
  -2 -12   0    3.31    1.86
  -2 -12   0    1.50    0.86
  -2  12   0    0.72    1.17
   2  12   0    0.48    1.25
  -2 -12   0    2.47    0.98
   2 -12   0    2.70    1.59
  -3 -12   0   14.02    3.22
  -3  12   0    7.77    1.77
   3  12   0    8.43    2.04
  -3 -12   0    8.10    1.59
   0 -13   0    1.05    0.83
   0 -13   0    0.42    1.43
   0  13   0   -0.15    1.11
   1  13   0    0.90    1.40
  -1 -13   0    1.07    0.85
   1 -13   0    2.29    1.72
  -1 -13   0    2.36    1.89
  -1  13   0    0.48    1.20
  -2 -13   0    1.68    1.65
  -2  13   0   -0.01    0.98
   2  13   0    0.60    1.48
   1   0   1   75.20    4.34
  -1   0  -1   80.33    4.12
   1   0  -1   79.39    4.12
  -1   0  -1   74.19    4.33
   1   0  -1   72.79    4.26
  -2   0  -1   17.72    1.34
   2   0   1   16.22    1.07
  -2   0  -1   14.12    1.03
  -2   0   1   16.03    1.29
  -3   0   1   45.24    2.95
  -3   0  -1   42.19    2.90
  -4   0  -1    5.20    1.03
  -4   0   1    5.08    1.04
  -5   0  -1   18.72    2.24
  -5   0   1   15.39    2.08
  -6   0  -1   10.70    1.88
  -6   0   1    7.68    1.64
  -7   0  -1    5.77    1.60
  -7   0   1    7.70    1.81
  -8   0  -1   19.12    2.91
  -8   0   1   11.49    2.31
   0   1   1   44.66    2.87
   0   1  -1   48.22    2.89
   0   1   1   48.82    2.95
   0  -1  -1   52.62    2.97
   0  -1  -1   52.70    2.88
   0  -1   1   47.14    2.53
   0  -1   1   50.02    2.90
   0   1   1   46.77    2.52
   0  -1  -1   49.94    2.65
   0   1  -1   47.37    2.53
   1   1  -1  100.26    5.05
  -1  -1  -1   95.32    5.61
  -1  -1  -1   96.70    5.15
  -1  -1  -1  101.85    5.50
   1   1  -1   96.51    4.80
   1  -1   1  101.35    5.50
   1   1  -1   98.85    5.49
  -1   1   1   94.71    5.15
  -1  -1   1   96.74    5.01
  -1   1  -1  103.96    5.50
  -1  -1   1   97.60    5.51
   1  -1  -1   84.29    5.12
  -1   1  -1   95.64    5.15
   1  -1  -1   93.91    5.49
   1   1   1   94.98    4.83
   1   1   1   97.75    5.61
   1   1   1   92.87    5.13
   1   1   1   91.86    5.08
   1  -1  -1   97.65    5.44
   2   1  -1   29.93    1.94
  -2  -1  -1   32.87    2.13
   2  -1   1   33.26    1.97
  -2   1   1   33.19    2.15
  -2  -1   1   31.12    2.05
  -2   1  -1   33.56    2.16
   2  -1  -1   31.72    1.89
  -2   1  -1   33.78    1.93
  -2  -1   1   25.60    2.08
   2  -1  -1   34.22    1.86
  -3  -1  -1   92.81    5.50
   3   1  -1   96.83    5.36
  -3   1   1   97.54    5.52
  -3  -1  -1   89.43    5.46
  -3  -1  -1   93.32    5.37
  -3  -1   1   93.00    5.52
  -3  -1   1   94.71    5.43
  -3   1  -1   98.64    5.52
  -3  -1   1   91.08    5.35
  -4  -1  -1   34.58    2.59
  -4  -1  -1   31.66    1.97
  -4   1   1   27.61    2.47
  -4  -1  -1   34.58    2.07
  -4  -1   1   35.01    2.66
  -4   1  -1   34.69    2.62
  -5   1   1    2.39    0.93
  -5  -1  -1    3.22    1.05
  -5  -1   1    2.45    0.88
  -5   1  -1    3.84    1.12
  -6  -1  -1   10.65    1.90
  -6   1   1    9.46    1.82
  -6  -1   1   13.36    2.07
  -6   1  -1   12.45    1.99
  -7  -1  -1   17.01    2.52
  -7   1   1   14.77    2.39
  -7   1  -1   20.04    2.70
  -7  -1   1   15.08    2.40
  -8  -1  -1    5.07    1.67
  -8   1   1    8.77    1.98
  -8   1  -1    7.07    1.94
   0  -2   1  225.49   11.96
   0  -2  -1  213.92   13.05
   0   2   1  244.64   13.11
   0  -2  -1  239.28   12.93
   0  -2   1  250.38   12.98
   0   2   1  231.38   11.41
   0   2  -1  226.84   11.41
   0   2   1  219.35   12.92
   0  -2  -1  218.47   11.96
   0   2  -1  238.12   12.95
   0  -2  -1  227.89   11.41
   1   2  -1  841.46   40.43
  -1  -2  -1  808.50   40.17
  -1  -2  -1  800.74   43.62
  -1   2   1  798.64   43.56
  -1  -2  -1  782.78   40.42
  -1   2   1  798.49   40.20
  -1  -2  -1  810.78   43.80
   1   2  -1  794.67   38.53
  -1  -2  -1  774.92   38.50
   1   2  -1  726.32   43.60
   1  -2   1  825.43   43.65
  -1   2   1  802.25   43.71
   1  -2  -1  825.47   43.57
   1   2   1  814.33   40.45
  -1  -2   1  765.75   40.41
  -1  -2   1  705.04   43.60
   1  -2  -1  789.51   40.36
  -1   2  -1  797.54   40.21
   1  -2  -1  771.84   43.68
   1  -2  -1  783.10   38.44
  -1   2  -1  820.20   43.60
   1   2   1  736.72   40.17
  -1  -2   1  802.46   38.48
   1  -2  -1  763.67   40.19
   1   2   1  803.84   38.52
   1   2   1  779.18   43.61
   2   2  -1  143.80    6.70
   2   2  -1  119.65    7.62
  -2  -2  -1  117.79    7.19
  -2  -2  -1  139.64    7.66
   2   2  -1  133.84    7.04
  -2   2   1  137.84    7.26
  -2   2   1  141.65    7.56
  -2  -2  -1  139.49    7.89
  -2  -2   1  142.95    7.69
   2  -2  -1  132.04    7.64
   2   2   1  135.81    6.73
   2   2   1  131.49    7.67
  -2   2  -1  118.83    7.23
  -2  -2   1  126.51    7.82
  -2   2  -1  135.12    7.58
   2   2   1  133.52    7.06
  -3  -2  -1   27.49    1.85
  -3   2   1   28.86    2.12
  -3  -2  -1   28.73    2.12
   3   2  -1   28.57    1.86
  -3  -2  -1   23.67    2.02
   3   2  -1   28.84    1.56
  -3   2  -1   27.17    1.72
   3  -2  -1   28.11    1.78
  -3  -2   1   26.86    2.02
   3   2   1   27.89    1.60
  -3  -2   1   26.78    2.05
  -4  -2  -1    1.22    0.44
  -4  -2  -1    1.15    0.31
  -4   2   1    0.94    0.61
   4  -2   1    0.96    0.24
  -4  -2  -1    0.66    0.55
  -4  -2   1    0.50    0.37
  -4  -2   1    0.76    0.29
  -4   2  -1    0.39    0.53
  -4  -2   1    1.27    0.66
  -5  -2  -1    3.70    0.49
  -5  -2  -1    2.69    0.51
  -5   2   1    3.15    1.04
  -5  -2  -1    2.83    0.98
  -5   2  -1    3.33    1.05
  -5  -2   1    3.46    1.06
  -6  -2  -1    5.44    1.36
  -6   2   1    5.89    1.43
  -6  -2   1    6.38    1.46
  -6   2  -1    6.34    1.50
  -7  -2  -1    3.62    1.29
  -7   2   1    4.11    1.46
  -7   2  -1    4.88    1.53
  -8  -2  -1    3.67    1.41
  -8   2   1    6.18    1.75
  -8   2  -1    5.20    1.72
  -1  -3  -1  947.62   50.38
  -1  -3  -1  911.03   44.47
  -1   3   1  932.88   50.34
   1  -3   1  894.87   44.43
  -1  -3  -1  874.95   50.60
  -1  -3  -1  876.62   46.68
  -1   3   1  907.96   46.32
   1   3  -1  923.79   44.49
   1   3  -1  926.58   46.70
   1   3  -1 1000.00   50.44
  -1  -3   1  870.72   50.37
  -1  -3   1  884.79   46.67
   1   3   1  884.30   50.37
  -1  -3   1  939.58   50.69
   1  -3  -1  897.44   44.43
   1  -3  -1  870.66   50.50
  -1   3  -1  798.84   50.32
   1  -3  -1  911.54   46.64
  -1   3  -1  925.54   46.37
  -1  -3   1  869.17   44.44
   1   3   1  979.61   44.51
   1   3   1  993.68   46.73
   2   3  -1    6.99    0.74
  -2   3   1    8.85    1.00
  -2  -3  -1    5.57    0.99
  -2  -3  -1    8.01    0.70
  -2  -3  -1    7.99    0.80
   2   3  -1    8.89    0.90
  -2  -3  -1    6.23    0.83
   2   3  -1    8.40    0.78
  -2   3   1    8.72    0.84
  -2  -3   1    7.55    0.66
   2  -3  -1    8.12    0.98
  -2  -3   1   10.42    1.07
   2   3   1    7.59    0.81
  -2   3  -1    7.34    0.93
   2   3   1    7.24    0.90
  -2  -3   1    8.33    0.72
   2   3   1    6.69    0.74
  -2  -3   1    6.97    1.11
  -2   3  -1    6.26    0.80
   3   3  -1  157.57    9.15
  -3  -3  -1  161.30    9.16
  -3  -3  -1  157.89    9.47
  -3   3   1  158.77    8.75
  -3  -3  -1  162.73    8.71
   3  -3  -1  157.16    9.14
  -3  -3   1  147.10    9.15
   3   3   1  168.71    9.23
  -3   3  -1  160.27    9.03
  -3  -3   1  158.32    9.43
  -3   3  -1  148.13    8.74
  -4   3   1   23.38    2.16
  -4  -3  -1   25.56    2.15
   4   3  -1   24.94    1.85
  -4  -3  -1   23.74    1.80
  -4  -3  -1   25.32    2.13
   4  -3   1   24.03    1.78
  -4   3  -1   22.51    2.12
  -4   3  -1   25.53    1.61
   4  -3  -1   24.73    1.72
  -4  -3   1   25.10    2.09
  -5  -3  -1    0.13    0.66
  -5  -3  -1    1.37    0.55
  -5   3   1    0.76    0.69
  -5  -3   1    0.29    0.35
  -5   3  -1    0.14    0.66
  -5  -3   1    0.74    0.48
  -6  -3  -1   12.89    1.19
  -6   3   1   13.97    2.17
  -6  -3  -1   14.05    2.08
  -6   3  -1   14.14    2.17
  -7  -3  -1   23.70    2.89
  -7   3   1   24.56    3.10
  -7   3  -1   21.19    2.90
   0  -4  -1    9.92    0.98
   0  -4   1   11.61    1.01
   0  -4  -1   12.49    1.05
   0   4   1    7.66    0.96
   0   4  -1   12.32    1.01
   0   4   1   11.98    1.20
   0  -4   1   12.55    1.04
   0   4   1   11.96    1.00
   0  -4  -1    8.22    1.28
   0   4  -1   10.33    1.20
  -1  -4  -1  190.51   10.99
   1   4  -1  188.77    9.38
  -1   4   1  189.51   10.61
  -1  -4  -1  176.91    9.80
   1   4  -1  179.16   10.63
   1  -4   1  181.99    9.74
   1  -4   1  175.57    9.30
  -1   4   1  187.59    9.57
  -1  -4  -1  178.73    9.34
   1   4  -1  179.38    9.81
   1  -4  -1  190.96    9.78
  -1   4  -1  187.54   10.64
  -1  -4   1  174.05    9.77
   1  -4  -1  172.83    9.30
   1   4   1  175.91   10.62
  -1   4  -1  197.90    9.65
  -1  -4   1  177.94   10.99
   1   4   1  181.53    9.40
  -1  -4   1  182.69    9.34
   1  -4  -1  184.51   10.86
   1   4   1  188.80    9.82
   2   4  -1   24.08    1.88
   2   4  -1   23.27    1.66
   2   4  -1   21.44    1.61
  -2   4   1   24.12    1.79
  -2  -4  -1   22.24    2.15
  -2   4   1   23.18    1.69
  -2  -4  -1   27.90    1.62
  -2  -4  -1   24.46    1.66
   2  -4  -1   21.70    1.56
  -2  -4   1   23.77    1.53
   2   4   1   22.79    1.62
   2  -4  -1   22.07    1.97
  -2  -4   1   22.59    2.15
  -2   4  -1   21.06    1.77
  -2  -4   1   23.05    1.61
  -2   4  -1   23.29    1.72
   2   4   1   24.55    1.89
   2  -4  -1   22.73    1.51
   2   4   1   22.45    1.69
  -3   4   1   49.38    3.15
   3   4  -1   49.48    3.30
  -3  -4  -1   46.37    3.60
  -3  -4  -1   49.65    3.28
  -3   4   1   47.61    3.21
   3  -4   1   48.29    3.43
  -3  -4   1   45.77    3.56
   3  -4  -1   52.36    3.40
  -3   4  -1   49.02    3.26
  -3   4  -1   49.06    3.17
  -3  -4   1   44.76    3.26
   3   4   1   53.46    3.38
  -3  -4   1   48.18    2.74
  -4  -4  -1    4.64    0.80
  -4  -4  -1    6.10    1.16
  -4   4   1    5.53    1.12
   4  -4   1    6.31    0.95
   4   4  -1    5.15    0.87
  -4   4  -1    5.36    0.71
  -4  -4   1    4.13    0.77
   4  -4  -1    6.42    0.91
  -4  -4   1    5.69    1.07
  -4   4  -1    5.35    1.14
  -5  -4  -1    2.12    0.70
  -5   4   1    0.52    0.71
  -5   4  -1    0.27    0.64
  -5  -4   1   -0.18    0.45
  -6  -4  -1   15.99    1.62
  -6   4   1   11.75    2.01
  -6   4  -1   14.25    2.16
  -6  -4   1   15.51    1.58
  -7   4   1    4.48    1.48
  -7   4  -1    5.77    1.64
   0  -5   1  160.44    8.37
   0  -5  -1  155.28    8.73
   0   5  -1  167.57    9.56
   0  -5  -1  135.86    9.72
   0   5   1  170.37    8.40
   0  -5  -1  162.55    8.38
   0  -5   1  151.53    8.71
   0   5  -1  168.79    8.37
   0   5   1  168.54    9.56
  -1  -5  -1   51.82    2.80
  -1   5   1   44.93    2.44
   1  -5   1   35.73    2.57
  -1   5   1   46.91    3.01
  -1   5   1   49.62    2.54
   1   5  -1   33.35    2.51
   1   5  -1   33.56    2.88
   1  -5   1   36.28    3.20
   1   5  -1   34.58    2.60
  -1  -5  -1   48.07    2.63
   1  -5   1   33.72    2.48
  -1  -5  -1   54.88    3.55
  -1  -5   1   35.04    2.48
   1  -5  -1   43.35    2.57
  -1  -5   1   33.47    3.19
   1   5   1   47.20    3.06
   1   5   1   51.32    2.70
  -1   5  -1   37.06    2.45
   1  -5  -1   45.82    3.30
  -1  -5   1   34.58    2.59
  -1   5  -1   35.48    2.87
   1  -5  -1   48.88    2.71
  -2  -5  -1   29.26    1.94
   2  -5   1   20.64    2.34
  -2   5   1   28.36    2.19
  -2  -5  -1   27.74    2.61
   2   5  -1   31.48    2.35
   2   5  -1   29.35    2.09
  -2  -5  -1   32.17    2.08
  -2   5   1   29.32    2.03
   2  -5   1   29.91    1.93
   2  -5  -1   26.13    2.41
  -2   5  -1   31.31    2.29
   2  -5  -1   26.76    1.96
  -2  -5   1   29.01    2.02
   2   5   1   28.30    2.09
  -2   5  -1   30.03    2.06
   2  -5  -1   30.36    1.95
  -2  -5   1   29.89    1.93
  -2  -5   1   32.29    2.72
   2   5   1   26.24    2.26
  -3   5   1    3.19    0.65
  -3  -5  -1    2.30    0.83
  -3   5   1    1.46    0.57
  -3  -5  -1    1.56    0.45
   3   5   1    2.46    0.70
   3  -5  -1    2.45    0.73
   3  -5  -1    2.65    0.51
  -4  -5  -1    5.20    1.15
   4  -5   1    0.85    0.51
  -4   5   1    1.00    0.63
   4   5  -1    0.95    0.54
  -4   5  -1    0.04    0.47
   4  -5  -1    1.83    0.57
  -4  -5   1    0.78    0.63
  -4   5  -1    0.29    0.38
   4  -5  -1    0.44    0.35
  -5   5   1    0.69    0.77
  -5  -5  -1    2.21    0.88
  -5  -5   1    1.63    0.79
  -5   5  -1    0.55    0.70
  -6   5   1    4.84    1.34
  -6  -5  -1    6.07    1.27
  -6   5  -1    7.72    1.57
  -6  -5   1    8.23    1.41
  -7   5   1    2.61    1.32
  -7   5  -1    6.47    1.62
   0  -6  -1   25.05    1.80
   0   6  -1   21.76    2.07
   0  -6   1   20.27    1.72
   0   6  -1   20.57    1.73
   0  -6  -1   24.45    1.85
   0  -6   1   24.65    2.48
   0  -6   1   20.16    1.75
   0   6   1   24.81    2.13
   0  -6  -1   25.86    2.44
   0   6   1   26.96    1.86
   1   6  -1   97.96    5.85
   1  -6   1  100.94    7.07
  -1  -6  -1  120.81    6.21
  -1   6   1  106.43    6.68
  -1  -6  -1  124.60    5.94
   1  -6   1   92.90    5.77
   1   6  -1   89.61    6.61
  -1   6   1  124.86    5.82
   1   6  -1   96.70    6.05
   1  -6   1   93.44    6.03
  -1   6   1  120.39    5.80
  -1  -6  -1  122.33    7.31
   1  -6  -1  115.41    6.12
  -1  -6   1   92.63    6.04
  -1   6  -1  100.73    5.81
  -1  -6   1   80.07    6.89
   1  -6  -1  133.66    7.32
   1  -6  -1  112.43    5.87
   1   6   1  111.78    6.76
   1   6   1  118.69    5.94
  -1  -6   1   92.41    5.76
  -1   6  -1   97.19    6.64
   2  -6   1   85.60    4.72
   2   6  -1   81.11    4.80
   2   6  -1   86.83    5.29
  -2   6   1   80.43    5.13
  -2  -6  -1   77.77    4.48
   2  -6   1   88.47    5.69
  -2  -6  -1   66.31    5.50
  -2   6   1   68.22    4.54
  -2  -6  -1   74.68    4.69
   2  -6   1   83.32    4.54
   2   6   1   68.82    4.69
   2  -6  -1   72.42    5.40
   2  -6  -1   82.07    4.52
  -2  -6   1   78.94    5.68
  -2  -6   1   83.73    4.74
   2  -6  -1   82.07    4.71
  -2  -6   1   79.77    4.47
  -2   6  -1   77.74    4.64
   2   6   1   85.36    5.29
  -2   6  -1   77.17    5.16
  -3   6   1    9.54    1.35
   3   6  -1    7.94    1.26
  -3  -6  -1   10.55    1.78
   3  -6   1   12.36    1.65
  -3   6   1    8.61    1.23
   3  -6   1   11.97    1.22
  -3  -6  -1    8.19    1.07
  -3  -6  -1    9.90    1.04
   3  -6   1   13.52    1.22
  -3   6  -1   14.77    1.61
   3  -6  -1    9.82    1.18
   3  -6  -1   12.31    1.68
  -3  -6   1   10.53    1.68
   3  -6  -1    8.79    1.08
  -3  -6   1    9.02    1.07
  -3   6  -1    9.54    1.26
   3   6   1   10.05    1.47
  -3  -6   1   13.34    1.06
  -4   6   1    1.58    0.75
   4  -6   1    3.28    0.96
   4  -6   1    5.61    0.83
  -4  -6  -1    3.38    1.09
  -4   6   1    2.87    0.76
   4   6  -1    4.32    0.95
  -4   6  -1    5.51    1.16
  -4   6  -1    4.87    0.85
   4  -6  -1    2.25    0.84
  -4  -6   1    2.95    1.01
   4  -6  -1    2.82    0.67
   4   6   1    5.04    1.12
  -5  -6  -1    3.52    1.17
  -5   6   1    2.74    1.01
  -5  -6   1    3.31    1.13
  -5   6  -1    3.15    1.08
  -6  -6  -1   34.13    3.15
  -6   6   1   30.70    3.35
  -6  -6   1   34.99    3.16
  -6   6  -1   24.74    3.19
  -7  -6  -1    2.14    0.88
  -7   6   1    0.17    1.01
  -7   6  -1    1.97    1.07
   0  -7   1    1.49    0.61
   0  -7   1    2.24    0.59
   0   7   1    0.69    0.33
   0   7  -1    1.95    0.58
   0   7  -1    1.05    0.66
   0  -7  -1    1.30    0.56
   0  -7  -1    1.01    0.77
   0   7   1    1.80    0.77
   0  -7  -1    1.54    0.56
   0  -7   1    0.70    0.74
   0   7   1    0.76    0.52
   1   7  -1   89.37    6.07
  -1  -7  -1   94.96    5.52
   1  -7   1   84.24    6.45
  -1  -7  -1   88.40    6.52
  -1   7   1   92.44    5.15
  -1   7   1   91.53    6.03
   1  -7   1   88.74    5.25
   1  -7   1   86.22    5.42
   1   7  -1   92.17    5.31
   1   7  -1   91.08    5.48
  -1  -7  -1   95.32    5.27
  -1   7   1   89.90    5.06
   1  -7  -1   94.71    6.51
  -1   7  -1   92.05    6.06
  -1  -7   1   87.85    5.23
   1  -7  -1   94.14    5.50
  -1  -7   1   88.90    6.55
  -1   7  -1   89.14    5.14
   1  -7  -1   92.88    5.30
   1   7   1   97.08    5.35
   1   7   1   93.66    6.09
   1   7   1   97.53    5.56
  -1  -7   1   92.68    5.52
  -2  -7  -1   47.53    3.15
  -2  -7  -1   44.55    3.98
   2   7  -1   44.10    3.57
   2  -7   1   47.10    3.90
   2  -7   1   44.49    2.99
  -2   7   1   42.19    3.36
  -2   7   1   43.19    2.93
   2   7  -1   48.93    3.22
   2  -7   1   46.97    3.11
  -2  -7  -1   44.42    2.97
   2  -7  -1   46.86    3.85
  -2   7  -1   42.97    2.97
  -2   7  -1   52.38    3.57
  -2  -7   1   42.49    2.91
   2   7   1   42.05    3.50
   2   7   1   46.72    3.22
  -2  -7   1   49.00    3.15
  -2  -7   1   43.57    3.94
   2  -7  -1   47.27    3.01
   2  -7  -1   43.86    3.06
   3  -7   1   28.26    2.19
  -3   7   1   28.71    2.28
   3  -7   1   30.52    2.86
   3   7  -1   28.52    2.60
  -3  -7  -1   26.50    2.13
  -3   7   1   34.51    2.55
  -3  -7  -1   27.05    3.24
  -3  -7  -1   28.27    2.01
   3  -7   1   28.80    2.13
   3   7   1   26.45    2.58
   3  -7  -1   29.52    2.24
  -3  -7   1   20.81    2.89
  -3  -7   1   29.50    2.16
  -3   7  -1   28.54    2.33
  -3   7  -1   27.94    2.44
   3  -7  -1   27.17    2.11
  -3  -7   1   25.67    1.95
   3  -7  -1   28.56    2.77
  -4  -7  -1    1.18    0.88
  -4   7   1    3.16    0.82
   4   7  -1    1.57    0.87
  -4   7   1    2.40    0.86
  -4  -7   1    3.18    1.17
  -4   7  -1    2.36    0.74
  -4  -7   1    1.71    0.50
   4   7   1    2.39    0.89
  -4   7  -1    2.97    1.01
  -5  -7  -1    3.97    1.41
  -5   7   1    2.95    1.08
  -5   7  -1    2.64    0.74
  -5  -7   1    3.99    1.34
  -5   7  -1    2.68    1.06
  -6   7   1    0.21    0.92
  -6  -7  -1    2.91    1.19
  -6   7  -1    2.07    1.08
  -6  -7   1    1.41    1.06
   0   8  -1    0.66    0.57
   0  -8   1    1.06    0.95
   0  -8   1    1.54    0.62
   0   8   1    1.24    0.89
   0  -8  -1    4.47    0.87
   0   8  -1   -0.06    0.71
   0  -8  -1    2.17    1.09
   0  -8   1    0.77    0.56
   0   8   1    0.32    0.58
  -1  -8  -1   13.23    1.47
  -1   8   1   13.20    1.17
   1   8  -1   13.99    1.60
   1  -8   1   13.64    2.19
  -1   8   1   12.63    1.39
  -1  -8  -1   16.89    1.84
  -1   8   1   12.00    1.76
   1  -8   1   10.68    1.43
   1  -8   1   13.55    1.57
  -1  -8  -1   10.57    2.03
   1   8  -1   10.92    1.78
   1  -8  -1   14.07    1.62
  -1   8  -1   13.89    1.25
   1  -8  -1   13.42    1.58
   1  -8  -1   10.60    1.91
   1   8   1   10.80    1.41
  -1   8  -1    9.15    1.64
   1   8   1   15.61    2.04
   1   8   1   10.23    1.59
  -1  -8   1   12.16    1.55
  -1  -8   1   11.66    1.45
  -1  -8   1    9.31    1.89
  -2   8   1   41.65    2.73
  -2   8   1   38.08    3.26
  -2  -8  -1   37.67    2.77
  -2  -8  -1   39.77    2.92
   2   8  -1   37.97    2.96
  -2  -8  -1   45.03    4.05
   2   8  -1   40.58    3.42
   2  -8   1   37.90    2.80
   2  -8   1   40.33    2.92
   2  -8   1   42.91    3.84
   2   8   1   35.63    3.33
  -2  -8   1   42.93    3.96
  -2  -8   1   39.27    2.75
   2  -8  -1   39.46    2.82
   2  -8  -1   38.58    2.87
  -2  -8   1   39.71    2.90
   2  -8  -1   38.43    3.70
  -2   8  -1   37.39    2.71
  -2   8  -1   37.21    3.29
  -3  -8  -1   27.26    2.08
  -3  -8  -1   27.03    2.21
   3  -8   1   28.85    3.00
   3   8  -1   28.72    2.71
  -3   8   1   26.64    2.28
  -3  -8  -1   35.63    3.99
  -3   8   1   25.79    2.51
   3  -8   1   27.25    2.27
   3   8   1   27.08    2.76
  -3  -8   1   29.59    2.24
  -3   8  -1   23.94    2.46
  -3   8  -1   21.62    2.23
  -3  -8   1   23.40    3.26
   3  -8  -1   26.97    3.29
  -3  -8   1   28.13    2.08
   3  -8  -1   30.78    2.34
   4   8  -1   24.74    2.65
  -4  -8  -1   17.95    1.60
  -4   8   1   17.34    2.11
  -4  -8  -1   20.25    2.99
  -4   8   1   16.24    2.00
   4   8   1   14.73    2.13
  -4   8  -1   16.94    2.19
  -4  -8   1   22.70    3.14
  -4  -8   1   16.95    1.56
  -4   8  -1   18.37    2.09
  -5  -8  -1   12.07    2.29
  -5   8   1    9.76    1.75
  -5  -8   1    9.08    2.08
  -5   8  -1   13.70    2.06
  -5   8  -1   10.70    1.52
  -6   8   1    0.66    0.99
  -6  -8  -1    1.61    1.13
  -6  -8   1    0.92    1.10
  -6   8  -1    2.14    1.13
   0   9   1   26.27    2.63
   0  -9  -1   21.92    3.04
   0  -9   1   22.29    2.12
   0  -9  -1   23.22    2.42
   0  -9   1   24.58    2.10
   0   9  -1   23.71    2.08
   0  -9   1   14.36    2.59
   0   9   1   20.61    2.11
   0  -9  -1   23.18    2.39
   0   9  -1   19.64    2.49
  -1   9   1  100.21    5.95
  -1  -9  -1  105.58    6.25
   1   9  -1  114.48    7.40
   1  -9   1  112.94    6.39
   1  -9   1  109.67    6.59
   1  -9   1  106.68    7.86
  -1  -9  -1  113.75    6.65
  -1   9   1  102.51    7.21
  -1  -9  -1  103.81    7.91
   1  -9  -1  112.40    6.38
  -1  -9   1  106.34    6.25
   1  -9  -1  104.97    6.58
  -1  -9   1  102.49    7.87
  -1   9  -1  107.91    6.08
  -1   9  -1   95.94    7.18
   1  -9  -1  117.84    8.00
   1   9   1  113.25    7.38
  -1  -9   1  105.14    6.57
  -2  -9  -1    3.16    0.86
   2  -9   1    4.38    0.99
   2  -9   1    3.85    1.34
  -2  -9  -1    4.26    1.55
   2   9  -1    2.06    1.06
  -2   9   1    2.82    1.05
  -2   9   1    3.44    0.79
  -2  -9  -1    4.15    1.00
  -2  -9   1    3.75    0.97
   2   9   1    4.20    1.35
   2  -9  -1    4.01    1.51
  -2  -9   1    4.11    0.92
  -2   9  -1    3.17    0.85
  -2   9  -1    3.40    1.16
  -2  -9   1    2.04    1.12
   2  -9  -1    2.84    0.87
  -3   9   1   27.88    2.68
  -3  -9  -1   25.66    2.28
  -3   9   1   25.96    2.27
  -3  -9  -1   25.94    2.13
   3   9  -1   28.17    3.09
   3  -9   1   28.81    3.60
  -3  -9  -1   25.88    3.63
   3  -9  -1   32.43    3.72
  -3   9  -1   25.10    2.56
  -3  -9   1   25.14    2.23
  -3  -9   1   26.44    3.53
  -3   9  -1   24.94    2.32
  -3  -9   1   23.40    2.05
   3   9   1   23.92    2.91
  -4   9   1   11.28    1.77
  -4   9   1   11.21    1.77
  -4  -9  -1   17.44    3.04
  -4  -9  -1   12.37    1.48
   4   9  -1   12.73    2.30
  -4   9  -1   14.00    1.86
   4   9   1   10.53    2.02
  -4   9  -1   10.74    1.83
  -4  -9   1   13.24    1.18
  -4  -9   1   13.55    2.52
  -4  -9   1   12.77    1.51
  -5  -9  -1    3.08    1.43
  -5   9   1    0.48    0.86
  -5   9  -1    1.56    0.81
  -5  -9   1    1.37    1.18
  -5   9  -1    2.22    1.11
  -6  -9  -1    2.22    1.55
  -6   9   1    2.77    1.27
  -6   9  -1    2.33    1.21
  -6  -9   1    3.14    1.51
   0  10  -1    4.89    1.36
   0 -10   1    2.55    0.94
   0 -10  -1    3.50    0.95
   0 -10   1    3.33    1.38
   0  10   1    2.79    1.16
   0 -10   1    2.54    0.89
   0 -10  -1    4.28    1.58
  -1 -10  -1    4.63    1.72
  -1 -10  -1    8.49    1.37
  -1  10   1    6.97    1.56
   1 -10   1    8.34    2.04
   1  10  -1    6.34    1.58
  -1 -10  -1    9.75    1.65
   1 -10   1    8.62    1.47
  -1 -10   1    8.16    1.50
   1 -10  -1    6.82    1.29
  -1 -10   1    7.15    1.95
   1  10   1    8.07    1.69
   1 -10  -1    8.75    2.07
  -1  10  -1    7.61    1.10
  -1 -10   1    8.62    1.41
   2 -10   1   15.04    1.90
   2 -10   1   14.66    2.56
  -2  10   1   16.47    2.32
  -2  10   1   14.68    1.64
  -2 -10  -1   11.30    1.77
  -2 -10  -1   14.80    1.85
   2  10  -1   16.02    2.31
  -2 -10  -1   16.28    2.86
  -2 -10   1   16.53    2.08
  -2 -10   1   15.53    1.87
   2  10   1   10.83    2.06
  -2  10  -1   14.04    2.08
  -2 -10   1   13.43    2.60
  -2  10  -1   15.37    1.69
   2 -10  -1   11.57    1.83
   2 -10  -1   12.24    2.40
   3  10  -1    3.33    1.28
  -3 -10  -1    7.55    2.13
  -3 -10  -1    3.02    0.86
  -3  10   1    5.02    1.05
  -3 -10  -1    3.99    1.07
  -3  10   1    2.35    1.05
   3  10   1    4.36    1.40
  -3  10  -1    2.63    1.04
  -3 -10   1    6.41    1.85
  -3  10  -1    2.54    1.02
  -3 -10   1    6.53    1.20
  -3 -10   1    3.41    0.91
  -4 -10  -1   10.20    2.43
  -4 -10  -1    8.12    1.31
  -4  10   1   10.61    1.66
  -4  10   1   10.92    1.77
  -4 -10  -1    7.08    1.06
  -4  10  -1    9.93    1.71
  -4 -10   1    9.52    1.16
  -4 -10   1    9.57    2.38
  -4 -10   1    8.39    1.30
  -4  10  -1    8.94    1.62
  -5 -10  -1    8.66    2.28
  -5  10   1    5.29    1.56
  -5  10  -1    4.65    1.37
  -5 -10   1    6.46    1.94
   0 -11  -1   16.01    2.92
   0 -11   1   14.20    1.98
   0  11   1   12.10    2.13
   0 -11   1   18.05    3.24
   0  11  -1   16.45    2.51
   0 -11  -1   16.50    2.17
  -1 -11  -1   17.14    2.11
  -1  11   1   16.62    2.40
   1  11  -1   14.25    2.31
   1 -11   1    9.82    2.45
   1 -11   1   16.86    2.28
  -1 -11  -1   23.68    3.76
  -1 -11   1   19.64    3.29
   1  11   1   15.01    2.44
  -1 -11   1   19.63    2.29
   1 -11  -1   19.44    3.23
   1 -11  -1   18.39    2.31
  -1  11  -1   12.93    2.14
  -2 -11  -1   28.24    2.52
  -2 -11  -1   26.68    4.05
   2  11  -1   27.59    3.42
  -2 -11  -1   25.48    2.86
   2 -11   1   26.15    3.83
  -2  11   1   26.03    3.10
  -2 -11   1   28.02    4.24
  -2  11  -1   24.38    3.01
  -2 -11   1   28.92    2.53
   2  11   1   36.25    3.94
   2 -11  -1   38.00    4.50
  -2 -11   1   26.24    2.97
  -3 -11  -1    2.64    1.74
  -3 -11  -1    2.63    0.91
  -3  11   1    0.82    0.88
  -3 -11  -1    2.68    0.88
   3  11  -1    2.35    1.33
   3  11   1    2.72    1.37
  -3  11  -1    1.21    0.95
  -3 -11   1    0.67    1.45
  -3 -11   1    0.81    0.69
  -3 -11   1    1.10    0.73
  -4 -11  -1    0.03    0.42
  -4 -11  -1    1.53    0.66
  -4 -11  -1   -0.17    1.10
  -4 -11   1    1.42    0.54
  -4 -11   1   -0.01    0.59
  -4 -11   1    0.50    1.28
  -4  11  -1   -0.16    0.88
   0 -12  -1    0.10    1.19
   0 -12  -1    1.61    0.88
   0 -12   1    1.46    0.87
   0  12   1    1.92    1.30
   0 -12   1    0.10    1.40
   0  12  -1   -0.37    1.00
   1  12  -1    1.38    1.25
  -1 -12  -1    2.62    1.60
  -1 -12  -1    4.11    1.18
  -1  12   1    1.91    1.35
   1 -12   1   -0.27    1.14
   1 -12   1    2.12    1.02
  -1 -12   1    1.35    0.86
   1 -12  -1    0.44    0.77
  -1 -12   1    1.57    1.52
   1 -12  -1    3.30    1.79
  -1  12  -1    1.34    1.18
   1  12   1    3.42    1.46
   2  12  -1   34.26    4.05
  -2 -12  -1   40.99    3.22
  -2  12   1   34.66    3.98
  -2 -12  -1   35.34    3.25
   2 -12   1   45.42    5.47
  -2 -12  -1   32.87    4.69
   2 -12  -1   47.54    5.49
  -2 -12   1   33.22    3.04
  -2  12  -1   31.80    3.79
   2  12   1   41.75    4.17
  -2 -12   1   32.97    3.14
  -2 -12   1   34.16    4.97
  -3 -12  -1    1.60    1.53
  -3 -12  -1    1.43    0.84
  -3  12   1    0.17    0.80
   3  12  -1   -0.61    1.15
   3  12   1    0.93    1.05
  -3 -12   1    0.55    0.78
  -3 -12   1    0.65    1.43
  -3  12  -1    0.76    0.92
   0 -13  -1   13.47    3.23
   0  13   1   10.98    2.29
   0 -13  -1   11.71    1.92
   0 -13   1    7.05    1.57
   0  13  -1    7.09    1.80
   0 -13   1    9.90    2.76
  -1 -13  -1    1.22    1.79
   1 -13   1    1.90    1.64
   1  13  -1    1.12    1.28
  -1 -13  -1    1.80    0.97
  -1  13   1    1.36    1.27
   1 -13  -1    0.98    1.61
   1  13   1    1.39    1.38
  -1 -13   1    0.42    1.39
  -1  13  -1    1.29    1.31
  -1 -13   1    1.26    0.91
  -2 -13  -1   16.18    3.59
  -2  13   1    9.43    2.12
   2  13  -1   12.17    2.49
  -2 -13   1   10.49    2.81
  -2  13  -1   11.51    2.31
   2  13   1   15.36    2.93
   0   0  -2   43.16    2.68
   0   0   2   47.28    2.69
   1   0   2  248.23   13.51
   1   0  -2  233.02   13.43
  -1   0  -2  244.93   13.51
  -1   0  -2  241.69   12.49
  -2   0   2  281.68   14.01
  -2   0   2  251.85   14.70
  -2   0  -2  267.13   14.86
   2   0  -2  272.60   14.71
  -2   0  -2  258.60   13.96
  -3   0  -2  209.40   11.42
  -3   0  -2  206.41   11.35
  -3   0  -2  209.57   11.06
  -3   0   2  186.00   11.01
  -4   0  -2    0.06    0.40
  -4   0   2   -0.21    0.45
  -5   0   2   16.18    2.19
  -5   0  -2   17.40    2.16
  -6   0  -2   13.70    2.04
  -6   0   2   10.09    1.84
  -7   0  -2    1.66    1.13
  -7   0   2    1.76    1.06
  -8   0   2   16.37    2.60
  -8   0  -2   17.89    2.88
   0   1   2  225.46   11.90
   0  -1   2  209.86   11.83
   0  -1  -2  207.32   10.40
   0   1  -2  214.52   11.83
   0   1   2  211.71   10.40
   0  -1  -2  200.07   11.88
   0  -1  -2  209.08   10.91
   1  -1   2   73.45    4.23
  -1  -1  -2   60.71    3.88
  -1   1   2   75.08    3.92
   1   1  -2   74.23    3.84
  -1   1   2   63.99    4.20
   1   1  -2   73.85    3.65
   1   1  -2   74.23    4.22
  -1  -1  -2   77.20    4.37
   1   1   2   73.66    4.34
  -1   1  -2   78.42    3.94
   1  -1  -2   72.12    3.77
   1  -1  -2   69.49    3.56
   1   1   2   68.16    3.89
  -1  -1   2   72.98    4.22
  -1   1  -2   71.54    4.22
  -1  -1   2   74.61    3.80
   1   1   2   75.13    3.88
   1  -1  -2   67.80    3.89
   1  -1  -2   74.55    4.24
  -1  -1   2   74.41    3.59
  -2  -1  -2   13.70    0.98
  -2  -1  -2   10.49    1.08
   2   1  -2   13.25    0.75
  -2  -1  -2   11.60    1.11
  -2   1   2   14.58    1.20
  -2   1   2   12.16    0.87
   2   1  -2   13.24    0.92
  -2  -1   2   11.86    1.12
   2  -1  -2   11.79    0.87
  -2   1  -2   12.33    1.17
   2  -1  -2   12.72    0.83
  -2   1  -2   12.51    0.97
  -3  -1  -2   21.76    1.50
   3   1  -2   22.33    1.45
  -3  -1  -2   22.39    1.66
  -3   1   2   23.04    1.86
  -3  -1  -2   23.21    1.85
  -3   1  -2   25.32    1.48
  -3  -1   2   24.46    1.57
  -3  -1   2   22.22    1.48
  -3   1  -2   18.10    1.75
  -3  -1   2   23.14    1.85
  -4  -1  -2   21.15    1.48
  -4  -1  -2   23.23    1.64
  -4  -1  -2   24.42    2.07
  -4   1   2   24.73    2.10
  -4   1  -2   25.52    2.11
  -4  -1   2   25.40    2.12
  -5   1   2   20.74    2.37
  -5  -1  -2   17.31    2.17
  -5  -1   2   17.90    2.18
  -5   1  -2   18.33    2.21
  -6   1   2   19.27    2.59
  -6  -1  -2   24.58    2.81
  -6  -1   2   22.30    2.70
  -6   1  -2   19.72    2.61
  -7   1   2   13.29    2.24
  -7  -1  -2   13.83    2.41
  -7  -1   2   13.57    2.16
  -7   1  -2   16.25    2.43
  -8  -1  -2   23.63    3.19
  -8   1   2   19.88    2.96
  -8   1  -2   17.55    2.99
   0   2  -2  477.98   27.39
   0  -2   2  488.79   24.16
   0  -2  -2  499.18   25.37
   0  -2  -2  519.00   27.55
   0   2   2  483.27   27.52
   0   2   2  498.47   24.15
   0  -2  -2  474.30   24.15
   0  -2  -2  492.56   27.35
   0  -2   2  505.00   27.43
  -1   2   2  580.42   27.87
  -1  -2  -2  549.75   30.27
  -1  -2  -2  542.68   26.71
  -1  -2  -2  535.19   28.05
   1   2  -2  524.49   30.28
   1   2  -2  583.76   28.06
  -1  -2  -2  482.09   30.42
  -1   2   2  541.25   30.35
  -1  -2  -2  567.21   27.85
  -1   2   2  534.23   26.58
   1   2  -2  579.71   26.73
   1   2   2  552.19   27.85
  -1  -2   2  543.52   28.02
  -1  -2   2  530.95   30.30
  -1  -2   2  553.19   26.69
   1  -2  -2  541.84   27.98
   1  -2  -2  527.07   27.85
   1   2   2  539.15   28.06
   1  -2  -2  529.38   26.65
  -1   2  -2  532.62   27.91
  -1   2  -2  551.29   30.29
   1   2   2  545.68   26.74
   1  -2  -2  576.48   30.38
  -2  -2  -2  194.49   11.35
   2   2  -2  211.06   12.17
  -2  -2  -2  213.42   12.41
   2   2  -2  224.46   10.70
  -2   2   2  208.51   11.39
  -2  -2  -2  226.71   12.21
   2   2  -2  207.41   11.23
  -2   2  -2  227.01   12.18
   2  -2  -2  214.99   12.20
  -2  -2   2  210.19   12.23
  -2   2  -2  210.12   11.43
   2   2   2  225.14   10.75
   2   2   2  225.61   11.30
  -3  -2  -2   56.05    3.70
   3   2  -2   63.38    3.13
  -3  -2  -2   57.24    3.65
   3   2  -2   61.09    3.65
  -3   2   2   58.81    3.75
  -3  -2  -2   60.98    3.91
  -3   2  -2   58.81    3.56
   3  -2  -2   61.11    3.57
  -3   2  -2   56.79    3.76
  -3  -2   2   62.76    3.84
  -4  -2  -2    0.21    0.35
  -4   2   2    0.75    0.57
   4   2  -2    0.08    0.22
  -4  -2  -2   -0.02    0.46
  -4  -2  -2    0.23    0.20
  -4  -2   2    0.21    0.23
  -4   2  -2    0.14    0.48
  -4   2  -2    0.19    0.14
  -4  -2   2    0.23    0.46
  -4  -2   2    0.03    0.30
  -5  -2  -2    3.00    1.02
  -5  -2  -2    3.92    0.52
  -5  -2  -2    3.26    0.61
  -5   2   2    4.07    1.11
  -5   2  -2    2.87    0.99
  -5  -2   2    3.34    0.99
  -6  -2  -2   14.32    2.13
  -6   2   2   12.23    2.00
  -6   2  -2   15.75    2.29
  -7  -2  -2    2.13    1.12
  -7   2   2    2.77    1.13
  -7   2  -2    2.98    1.28
  -8  -2  -2    5.91    1.71
  -8   2   2    4.13    1.54
  -8   2  -2    7.42    1.96
   0   3  -2  167.30    8.99
   0   3  -2  158.57    7.87
   0   3   2  161.83    8.96
   0  -3  -2  154.68    7.87
   0  -3  -2  151.80    8.25
   0  -3   2  136.37    7.85
   0  -3  -2  153.69    9.16
   0   3   2  154.92    7.87
   0  -3   2  154.70    8.24
   1   3  -2  398.33   22.60
  -1  -3  -2  456.97   22.69
  -1   3   2  385.15   20.79
  -1   3   2  405.54   20.68
   1   3  -2  423.73   20.92
  -1  -3  -2  395.02   20.92
  -1   3   2  372.02   22.52
  -1  -3  -2  400.89   22.85
  -1  -3  -2  384.67   19.92
  -1   3   2  386.01   22.74
   1   3  -2  420.58   19.95
  -1  -3   2  405.33   22.63
  -1  -3   2  391.35   20.88
   1  -3  -2  401.29   19.87
   1  -3  -2  395.14   20.85
   1   3   2  404.26   20.93
   1   3   2  411.90   19.95
  -1  -3   2  393.93   19.92
   1   3   2  395.13   20.65
   1  -3  -2  417.59   22.76
  -1   3  -2  418.68   22.61
   1   3   2  413.24   22.62
  -2   3   2   86.67    4.86
   2   3  -2   88.63    4.78
  -2  -3  -2   79.82    5.47
  -2  -3  -2   89.42    4.76
   2   3  -2   85.62    4.59
  -2  -3  -2   86.23    5.21
  -2  -3  -2   79.24    4.80
   2   3  -2   85.09    5.22
  -2   3   2   91.71    5.15
  -2  -3   2   86.95    4.42
   2   3   2   85.39    4.60
   2  -3  -2   88.38    4.66
  -2   3  -2   86.81    4.91
   2   3   2   86.88    4.82
   2  -3  -2   89.13    5.30
  -2  -3   2   85.77    4.69
  -2  -3   2   84.31    5.24
  -2  -3   2   85.59    5.51
   2   3   2   90.30    5.28
   2  -3  -2   84.81    4.43
  -2   3  -2   80.64    5.15
  -3  -3  -2   45.22    3.24
   3   3  -2   45.87    2.93
  -3   3   2   46.29    3.00
  -3  -3  -2   39.73    2.90
  -3  -3  -2   44.87    2.92
  -3   3  -2   44.89    3.02
  -3  -3   2   36.94    2.89
  -3   3  -2   48.70    2.86
  -3  -3   2   43.91    3.17
   3  -3  -2   44.95    2.92
  -4  -3  -2    8.98    1.26
  -4   3   2    9.11    1.37
   4   3  -2    8.53    1.02
  -4  -3  -2    9.10    1.37
  -4  -3  -2    9.40    0.96
   4  -3  -2    9.60    0.90
  -4   3  -2   10.37    1.53
  -4  -3   2   10.61    1.27
  -4   3  -2    9.97    0.83
  -5   3   2   13.15    1.82
  -5  -3  -2   13.91    1.96
  -5  -3  -2   11.25    1.45
  -5  -3   2   14.51    1.27
  -5   3  -2   11.24    1.73
  -5  -3   2   13.78    1.39
  -6  -3  -2   24.06    1.88
  -6  -3  -2   29.30    2.68
  -6   3   2   22.49    2.81
  -6   3  -2   22.99    2.86
  -7  -3  -2    4.80    1.44
  -7   3   2    2.93    1.33
  -7   3  -2    5.62    1.53
   0   4   2   17.05    1.56
   0  -4  -2   16.70    1.33
   0   4  -2   19.56    1.37
   0   4   2   16.06    1.31
   0  -4   2   19.57    1.41
   0   4  -2   20.37    1.64
   0  -4  -2   18.54    1.83
   0  -4   2   19.61    1.38
   0  -4  -2   18.00    1.39
   1   4  -2   54.54    3.63
  -1   4   2   53.56    3.17
  -1  -4  -2   55.00    3.29
  -1  -4  -2   54.07    3.15
  -1   4   2   51.19    3.06
   1   4  -2   57.50    3.20
  -1   4   2   50.44    3.53
  -1  -4  -2   52.07    3.88
   1   4  -2   58.63    3.31
   1  -4   2   54.09    3.11
   1  -4  -2   51.42    3.20
   1  -4  -2   48.97    3.74
   1   4   2   58.95    3.18
  -1   4  -2   61.18    3.66
  -1  -4   2   56.56    3.18
  -1  -4   2   55.63    3.28
   1   4   2   57.05    3.31
   1   4   2   55.85    3.63
   1  -4  -2   55.68    3.11
  -2  -4  -2   11.35    1.53
  -2   4   2   10.53    1.12
   2   4  -2   10.66    1.06
   2   4  -2   10.42    1.07
  -2  -4  -2   12.09    0.98
   2   4  -2    9.51    1.19
  -2  -4  -2   12.36    1.04
  -2   4   2   10.16    1.13
   2  -4  -2   10.87    1.32
   2  -4  -2   10.06    0.93
  -2  -4   2   11.28    0.92
  -2  -4   2   10.83    0.97
   2   4   2   10.82    1.12
   2   4   2   11.27    1.03
  -2  -4   2   11.86    1.61
  -2   4  -2    9.52    1.13
   2  -4  -2   11.32    0.94
   2   4   2    9.57    1.18
  -2   4  -2    9.15    1.12
  -3   4   2   15.37    1.55
  -3  -4  -2   22.01    2.03
  -3  -4  -2   21.39    1.58
  -3  -4  -2   19.23    1.59
   3   4  -2   16.60    1.56
  -3   4  -2   14.19    1.68
  -3  -4   2   16.58    1.56
  -3  -4   2   19.33    1.20
   3  -4  -2   18.08    1.22
   3  -4  -2   18.01    1.63
  -3   4  -2   16.99    1.48
  -3  -4   2   18.47    1.89
   4   4  -2   25.68    2.02
  -4  -4  -2   27.80    2.18
   4  -4   2   20.45    2.01
  -4   4   2   25.94    2.26
  -4  -4  -2   24.83    1.99
  -4  -4  -2   24.16    2.33
  -4  -4   2   26.13    2.10
  -4   4  -2   27.01    1.86
  -4  -4   2   28.43    2.38
  -4   4  -2   28.21    2.38
   4  -4  -2   24.70    1.98
  -5   4   2    4.28    1.14
  -5  -4  -2    4.83    1.08
  -5  -4  -2    5.23    1.05
  -5  -4   2    4.70    1.01
  -5   4  -2    5.63    1.29
  -6   4   2   13.16    2.09
  -6  -4  -2   12.71    1.55
  -6  -4  -2   10.95    1.85
  -6  -4   2   14.42    1.54
  -6   4  -2    8.94    1.82
  -7   4   2   12.13    2.16
  -7   4  -2   16.64    2.55
   0   5  -2   75.01    5.02
   0   5  -2   76.42    4.34
   0  -5  -2   77.58    4.56
   0   5   2   84.61    4.39
   0  -5   2   73.53    4.34
   0  -5   2   72.78    4.53
   0  -5  -2   84.99    5.41
   0   5   2   80.93    5.01
   0  -5  -2   77.63    4.37
  -1   5   2   21.31    1.43
  -1  -5  -2   20.36    1.49
  -1   5   2   18.01    1.26
  -1   5   2   17.57    1.67
  -1  -5  -2   20.91    2.09
  -1  -5  -2   16.72    1.48
   1  -5  -2   17.59    1.46
   1   5   2   19.59    1.55
   1  -5  -2   18.90    1.45
   1  -5  -2   20.34    1.98
   1   5   2   15.77    1.66
   1   5   2   18.21    1.50
  -2   5   2   58.69    3.83
  -2  -5  -2   60.75    4.35
  -2  -5  -2   59.77    3.39
  -2  -5  -2   60.49    3.55
  -2   5   2   55.79    3.46
   2  -5   2   58.26    3.34
   2   5  -2   56.90    3.57
   2   5  -2   59.93    3.95
  -2  -5   2   55.24    4.29
   2  -5  -2   60.99    3.50
   2  -5  -2   58.68    3.34
  -2  -5   2   56.97    3.31
  -2  -5   2   53.51    3.47
  -2   5  -2   57.49    3.54
   2   5   2   53.77    3.90
   2   5   2   59.83    3.61
   2  -5  -2   55.43    4.08
  -2   5  -2   58.01    3.88
  -3   5   2   82.08    4.79
  -3   5   2   83.09    5.00
  -3  -5  -2   70.56    5.45
   3   5  -2   77.27    5.09
  -3  -5  -2   74.78    4.51
  -3  -5   2   73.97    4.45
  -3   5  -2   82.30    5.03
   3  -5  -2   78.67    5.22
   3  -5  -2   79.53    4.34
  -3  -5   2   79.12    4.13
  -3   5  -2   81.30    4.90
  -3  -5   2   88.18    5.63
   4  -5   2   -0.12    0.41
  -4  -5  -2    0.53    0.59
  -4   5   2   -0.48    0.54
   4   5  -2    0.02    0.41
   4  -5  -2   -0.35    0.31
  -4   5  -2    0.37    0.38
  -4  -5   2    0.05    0.50
   4  -5  -2   -0.03    0.36
  -4   5  -2    0.40    0.62
  -5  -5  -2    8.03    1.52
  -5   5   2    7.89    1.49
  -5   5  -2    9.10    1.58
  -5  -5   2    8.96    1.51
  -5   5  -2    7.61    0.96
  -6   5   2   15.34    2.22
  -6  -5  -2   13.55    1.92
  -6   5  -2   17.61    2.52
  -6  -5   2   17.40    2.09
  -7   5   2    5.26    1.57
  -7   5  -2    2.51    1.25
   0  -6   2   45.33    3.80
   0   6  -2   48.61    2.93
   0   6   2   43.74    2.89
   0   6   2   45.70    3.36
   0  -6  -2   45.06    3.02
   0  -6   2   48.41    3.04
   0  -6  -2   44.99    3.71
   0   6  -2   46.53    3.40
   0  -6  -2   43.34    2.88
   0  -6   2   47.57    2.94
   1  -6   2  178.05   11.00
  -1   6   2  186.11    9.12
   1  -6   2  156.99    9.55
  -1  -6  -2  170.99    9.20
   1   6  -2  184.77    9.66
   1   6  -2  178.35    9.25
  -1  -6  -2  182.23   11.03
   1   6  -2  172.70   10.52
   1  -6   2  162.36    9.18
  -1   6   2  187.09   10.52
  -1  -6  -2  176.76    9.67
  -1   6   2  180.68    9.23
  -1   6  -2  169.86   10.49
   1  -6  -2  187.63    9.67
   1   6   2  159.19   10.45
   1  -6  -2  179.80   10.90
  -1  -6   2  170.18    9.18
  -1  -6   2  172.72    9.64
   1  -6  -2  165.27    9.21
   1   6   2  186.71    9.69
  -1  -6   2  170.75   11.03
   1   6   2  176.30    9.24
  -2   6   2   48.76    3.46
  -2  -6  -2   51.11    3.20
   2  -6   2   54.65    3.09
  -2   6   2   48.82    3.03
  -2  -6  -2   47.48    3.01
   2   6  -2   42.72    3.48
   2  -6   2   58.19    4.08
  -2  -6  -2   48.62    3.98
   2  -6   2   49.51    3.12
   2   6  -2   49.58    3.23
  -2  -6   2   48.17    3.14
   2   6   2   43.32    3.50
  -2   6  -2   50.47    3.14
   2  -6  -2   50.54    3.83
   2  -6  -2   47.39    3.11
  -2   6  -2   50.58    3.53
   2   6   2   54.23    3.30
  -2  -6   2   40.75    2.90
   2  -6  -2   48.49    3.01
  -2  -6   2   41.84    3.85
   3  -6   2   66.21    3.64
  -3  -6  -2   59.54    3.75
  -3   6   2   52.72    4.03
   3   6  -2   51.53    4.14
  -3  -6  -2   61.76    4.75
  -3   6   2   58.14    3.84
   3  -6   2   71.54    4.72
  -3  -6  -2   61.19    3.49
  -3   6  -2   71.36    4.11
   3  -6  -2   60.27    4.39
  -3  -6   2   61.45    4.71
  -3  -6   2   61.36    3.44
   3  -6  -2   59.46    3.74
   3   6   2   53.14    4.23
  -3   6  -2   65.51    4.19
   3  -6  -2   57.85    3.56
  -3  -6   2   61.21    3.68
   4   6  -2   18.33    1.93
  -4  -6  -2   19.98    2.54
   4  -6   2   20.22    2.33
  -4   6   2   20.39    2.18
  -4   6  -2   19.48    2.21
  -4  -6   2   18.09    2.45
   4  -6  -2   21.21    1.65
  -4   6  -2   16.99    1.70
  -5  -6  -2    0.04    0.68
  -5   6   2    0.17    0.72
  -5   6  -2    1.22    0.83
  -5   6  -2    0.55    0.44
  -5  -6   2   -0.16    0.62
  -6  -6  -2    5.02    1.20
  -6   6   2    3.85    1.26
  -6  -6   2    0.53    0.79
  -6   6  -2    2.12    1.09
  -7  -6  -2   33.75    3.04
  -7   6   2   33.62    3.77
  -7   6  -2   27.48    3.54
   0  -7   2   34.10    3.15
   0  -7  -2   25.87    2.16
   0   7   2   24.93    2.07
   0   7  -2   25.72    2.47
   0   7  -2   30.00    2.15
   0   7   2   29.90    2.54
   0  -7  -2   29.20    2.14
   0  -7   2   28.25    2.19
   0  -7  -2   21.72    2.79
   0  -7   2   31.18    2.19
   1  -7   2    2.43    1.04
  -1  -7  -2    7.08    0.99
  -1   7   2    2.39    0.81
   1   7  -2    1.65    0.75
  -1  -7  -2    2.83    1.06
   1   7   2    1.95    0.80
  -1  -7   2    1.49    0.88
   1   7   2    1.49    0.62
   1  -7  -2    2.79    1.04
  -1   7  -2    1.18    0.66
   1   7   2    1.23    0.60
   2  -7   2   22.77    1.98
  -2  -7  -2   21.54    2.79
  -2   7   2   32.63    2.47
   2  -7   2   23.39    2.83
  -2  -7  -2   27.01    2.15
   2  -7   2   24.99    2.05
   2   7  -2   22.93    2.38
  -2  -7  -2   26.94    2.04
  -2   7   2   29.18    1.99
   2   7  -2   24.45    2.11
   2  -7  -2   28.29    2.07
   2  -7  -2   25.41    2.67
  -2  -7   2   29.18    3.30
  -2   7  -2   24.91    1.99
   2  -7  -2   29.90    2.13
  -2  -7   2   26.49    2.09
  -2   7  -2   28.22    2.45
  -2  -7   2   24.77    1.96
   2   7   2   23.17    2.12
   2   7   2   22.66    2.38
   3  -7   2    6.56    1.03
  -3  -7  -2    6.85    0.92
  -3   7   2    6.43    1.07
   3  -7   2    3.49    1.15
   3  -7   2    6.63    1.01
  -3   7   2    5.73    1.10
   3   7  -2    6.94    1.35
  -3  -7  -2    7.40    1.60
  -3  -7  -2    5.39    0.92
   3   7   2    7.11    1.44
   3  -7  -2    6.87    1.05
   3  -7  -2    6.41    0.97
  -3   7  -2    5.61    1.12
  -3  -7   2    4.98    0.83
  -3  -7   2    4.97    1.45
  -3  -7   2    5.13    0.88
  -3   7  -2    5.83    1.14
   3  -7  -2    6.52    1.40
   4   7  -2   11.47    1.72
  -4  -7  -2   12.00    2.08
  -4   7   2   10.18    1.56
  -4   7  -2   12.19    1.78
  -4  -7   2   15.09    2.37
  -4   7  -2    9.38    1.39
  -4  -7   2   10.77    1.05
  -5  -7  -2    0.61    0.87
  -5   7   2    1.42    0.92
  -5   7  -2    3.04    1.07
  -5  -7   2    1.48    0.96
  -5   7  -2    1.66    0.63
  -6  -7  -2   17.19    2.48
  -6   7   2   14.68    2.25
  -6   7  -2   11.21    2.08
  -6  -7   2   12.57    2.20
   0  -8   2   36.81    3.48
   0   8   2   30.44    2.83
   0   8  -2   32.82    2.43
   0   8  -2   32.32    2.93
   0  -8  -2   26.65    3.31
   0  -8  -2   32.99    2.43
   0  -8  -2   32.38    2.53
   0   8   2   31.11    2.40
   0  -8   2   29.56    2.39
   0  -8   2   36.22    2.57
   0   8   2   21.37    2.21
  -1  -8  -2   12.79    1.59
  -1  -8  -2   11.80    2.12
  -1   8   2   12.28    1.08
   1  -8   2   12.11    1.55
   1   8  -2   13.17    1.91
  -1   8   2    7.17    1.44
   1  -8   2   12.87    1.53
  -1  -8  -2   11.45    1.55
   1  -8   2   13.97    2.17
  -1   8   2   14.56    1.49
  -1  -8   2   13.43    1.61
  -1  -8   2   13.26    1.59
  -1   8  -2   12.19    1.30
  -1   8  -2    8.38    1.48
  -1  -8   2   10.62    2.06
   1   8   2   14.09    1.77
   1   8   2    7.90    1.30
   1  -8  -2   10.77    2.15
   1  -8  -2   13.63    1.72
   1  -8  -2   13.37    1.60
   1   8   2   13.60    1.90
  -2  -8  -2   26.30    2.20
   2   8  -2   23.83    2.70
   2  -8   2   29.91    3.45
  -2  -8  -2   22.84    3.09
  -2  -8  -2   25.16    2.08
   2  -8   2   25.00    2.14
   2   8  -2   23.76    2.17
  -2   8   2   24.87    2.46
  -2   8   2   26.01    1.95
   2  -8   2   24.38    2.09
  -2  -8   2   24.23    2.10
   2  -8  -2   23.65    2.12
  -2  -8   2   22.71    1.97
   2  -8  -2   20.81    2.80
  -2   8  -2   23.59    1.99
   2  -8  -2   24.87    2.10
   2   8   2   20.63    2.54
   2   8   2   26.70    2.28
  -2   8  -2   25.95    2.48
  -2  -8   2   26.81    3.34
  -3   8   2   12.42    1.77
  -3  -8  -2   12.67    1.37
  -3  -8  -2   12.39    1.51
   3   8  -2    9.92    1.65
  -3  -8  -2   10.16    2.08
   3  -8   2   10.58    1.98
   3  -8   2    9.77    1.44
  -3   8   2   11.07    1.48
  -3  -8   2   12.10    1.46
  -3  -8   2   10.69    1.26
   3   8   2    9.08    1.79
  -3  -8   2   12.04    2.19
  -3   8  -2   11.04    1.58
   3  -8  -2    7.24    1.69
  -3   8  -2    7.94    1.46
  -4  -8  -2    8.94    2.12
   4   8  -2    6.67    1.45
  -4   8   2    7.48    1.37
  -4   8  -2    6.70    1.25
  -4  -8   2    6.99    0.99
  -4  -8   2    9.79    2.00
  -4   8  -2    6.35    1.43
  -5   8   2    0.75    0.88
  -5  -8  -2    0.43    0.96
  -5   8  -2    0.94    0.67
  -5  -8   2    2.02    1.29
  -5   8  -2   -0.35    0.87
  -6  -8  -2    6.59    1.74
  -6   8   2    3.93    1.30
  -6  -8   2    5.56    1.65
  -6   8  -2    7.15    1.71
   0   9   2    2.85    0.51
   0   9   2    2.66    0.86
   0  -9   2    3.24    0.89
   0  -9   2    0.81    0.96
   0   9  -2    2.15    0.84
   0   9  -2    3.63    1.17
   0   9   2    3.20    1.21
   0  -9  -2    4.33    1.53
   0  -9  -2    1.68    0.69
   0  -9   2    2.98    0.86
   0  -9  -2    3.22    0.89
   1  -9   2    0.35    0.54
   1   9  -2    0.85    0.83
   1  -9   2    1.56    0.68
  -1   9   2    0.37    0.93
  -1   9   2    0.62    0.49
   1  -9   2    1.76    1.12
  -1  -9  -2    3.30    0.86
  -1  -9  -2    0.29    1.06
   1  -9  -2    2.04    1.15
   1  -9  -2    1.19    0.72
  -1  -9   2    0.01    0.92
  -1  -9   2    2.44    0.73
  -1   9  -2    1.71    0.88
  -1   9  -2    2.11    0.61
  -1  -9   2    0.81    0.62
   1  -9  -2    3.26    0.89
   1   9   2    0.42    0.85
  -2   9   2   94.85    5.27
  -2  -9  -2   83.83    5.34
  -2  -9  -2   90.96    5.69
  -2   9   2   96.74    6.35
   2  -9   2   89.97    5.45
  -2  -9  -2   87.77    6.96
   2   9  -2   87.05    6.35
   2  -9   2   92.54    6.93
  -2   9  -2   88.27    5.38
   2  -9  -2   92.19    6.83
  -2  -9   2   86.97    5.63
  -2   9  -2   84.41    6.26
   2  -9  -2   76.55    5.39
  -2  -9   2   94.39    5.39
   2   9   2   90.79    6.40
  -2  -9   2  100.03    7.17
  -3   9   2    5.48    1.28
   3  -9   2    5.49    1.60
  -3  -9  -2    6.07    1.87
   3   9  -2    3.81    1.23
  -3  -9  -2    5.85    1.13
  -3   9   2    7.79    1.26
  -3  -9  -2    6.39    1.10
  -3  -9   2    4.65    1.59
  -3   9  -2    6.45    1.26
  -3  -9   2    6.49    1.18
  -3  -9   2    6.95    1.11
   3   9   2    7.01    1.56
  -3   9  -2    5.54    1.24
   3  -9  -2    8.39    1.87
  -4   9   2   10.87    1.74
  -4  -9  -2   12.16    1.53
  -4  -9  -2   17.02    3.00
  -4   9  -2   11.19    1.83
  -4  -9   2   11.99    1.49
  -4   9  -2   12.33    1.86
  -4  -9   2   16.24    1.27
  -4  -9   2   20.84    3.27
  -5   9   2    5.43    1.44
  -5  -9  -2   11.18    2.46
  -5   9  -2    8.02    1.44
  -5  -9   2    9.91    2.29
  -5   9  -2    4.13    1.40
  -6  -9  -2   24.27    3.62
  -6   9   2   34.10    3.52
  -6  -9   2   28.69    3.82
  -6   9  -2   26.47    3.30
   0 -10   2   13.26    1.79
   0 -10  -2   14.21    2.69
   0 -10   2   17.13    2.84
   0  10   2   11.96    2.05
   0 -10  -2   13.81    1.89
   0  10  -2   15.01    2.18
  -1 -10  -2   43.16    3.30
  -1 -10  -2   29.68    4.20
   1  10  -2   39.82    3.73
  -1 -10  -2   39.32    3.05
   1 -10   2   46.50    5.10
  -1  10   2   39.77    3.67
   1 -10   2   42.68    3.20
  -1  10  -2   43.15    3.79
  -1 -10   2   43.16    4.38
  -1 -10   2   41.23    3.09
  -1 -10   2   36.92    3.17
  -1  10  -2   36.66    2.73
   1 -10  -2   40.66    4.25
   1  10   2   42.75    3.84
   1 -10  -2   41.37    3.13
   2  10  -2   39.84    3.84
  -2 -10  -2   47.16    4.66
   2 -10   2   41.75    3.25
  -2 -10  -2   45.15    3.44
  -2  10   2   46.74    3.92
  -2 -10  -2   46.33    3.27
   2 -10   2   44.33    4.43
  -2 -10   2   40.84    3.30
   2 -10  -2   40.36    4.23
  -2  10  -2   42.46    3.79
  -2 -10   2   47.95    4.62
   2  10   2   39.49    3.90
  -2  10  -2   40.06    3.07
  -2 -10   2   44.55    3.19
   3  10  -2   16.26    2.35
  -3  10   2   13.10    2.04
  -3 -10  -2   18.62    1.99
  -3 -10  -2   19.12    2.20
  -3 -10  -2   18.21    3.10
   3  10   2   14.58    2.41
  -3 -10   2   16.11    1.85
  -3  10  -2   15.41    2.13
  -3 -10   2   15.06    1.93
  -3 -10   2   19.74    3.34
  -3  10  -2   18.81    2.15
  -4 -10  -2    0.48    1.18
  -4 -10  -2    2.22    0.77
  -4 -10   2    2.90    0.82
  -4  10  -2    2.80    1.11
  -4 -10   2    2.54    0.65
  -4  10  -2    3.08    1.11
  -5 -10  -2    1.39    1.41
  -5  10  -2    2.73    1.17
  -5  10  -2    3.06    1.11
  -5 -10   2    3.06    1.54
   0  11   2    0.30    0.97
   0 -11  -2    0.35    0.62
   0 -11   2    2.27    0.85
   0  11  -2   -0.10    0.95
   0 -11  -2    0.87    1.34
   0 -11   2    1.12    1.16
   1  11  -2    9.85    1.94
   1 -11   2   12.69    1.90
  -1 -11  -2   13.38    2.81
   1 -11   2   11.26    2.51
  -1  11   2   18.72    2.62
  -1 -11  -2   15.04    1.89
  -1 -11   2   10.89    1.70
   1 -11  -2   11.80    1.80
   1  11   2   18.32    2.73
   1 -11  -2   13.27    2.76
  -1  11  -2   11.41    2.02
  -1 -11   2   12.12    2.68
  -2 -11  -2   11.14    2.51
  -2  11   2    5.76    1.53
  -2 -11  -2    8.95    1.42
  -2 -11  -2   10.09    1.65
   2  11   2    8.28    1.99
   2 -11  -2   11.45    2.37
  -3 -11  -2    3.62    1.84
   3  11  -2    3.34    1.38
  -3 -11  -2    4.78    1.19
  -3  11   2    6.97    1.65
  -3 -11  -2    4.03    1.02
  -3 -11   2    5.80    1.17
   3  11   2    4.65    1.65
  -3  11  -2    5.83    1.40
  -3 -11   2    5.42    1.23
  -3  11  -2    3.30    1.24
  -3 -11   2    4.92    2.08
  -4 -11  -2    6.40    2.22
  -4 -11  -2    5.90    1.16
  -4 -11   2    5.88    1.17
  -4  11  -2    8.75    1.71
  -4 -11   2    5.45    0.93
  -4 -11   2    7.86    2.28
   0  12  -2    3.49    1.57
   0 -12  -2    8.65    1.49
   0 -12   2    2.02    1.62
   0  12   2    4.74    1.55
   0 -12  -2    9.95    2.48
   0 -12   2    2.89    1.07
   1 -12   2   14.66    3.11
  -1  12   2   16.30    2.67
   1  12  -2   18.03    2.76
  -1 -12  -2   16.19    3.21
  -1 -12  -2   20.59    2.54
   1 -12   2   19.94    2.52
   1 -12  -2   19.22    3.58
  -1 -12   2   16.93    3.26
   1  12   2   19.96    2.93
  -1 -12   2   19.25    2.34
   1 -12  -2   17.32    2.30
  -1  12  -2   16.52    2.52
  -2 -12  -2    1.63    0.96
   2 -12   2    2.96    1.47
  -2  12   2    0.36    0.93
  -2 -12  -2    1.70    0.96
  -2 -12  -2   -0.18    1.37
   2  12  -2    2.42    1.39
   2 -12  -2    1.48    1.43
  -2 -12   2    0.95    0.82
  -2  12  -2    1.19    1.21
  -2 -12   2    3.96    1.85
  -2 -12   2    2.42    0.99
   2  12   2    3.28    1.42
  -3 -12  -2    5.30    2.21
  -3 -12  -2    3.81    1.12
   3  12  -2    1.43    1.34
  -3  12  -2    4.28    1.36
  -3 -12   2    5.32    2.13
  -3 -12   2    3.12    1.07
   0 -13  -2    1.74    1.82
   0 -13   2    3.65    1.20
   0  13   2    2.61    1.30
   0  13  -2    2.77    1.55
   0 -13  -2    2.49    1.10
   0 -13   2    5.15    2.32
  -1  13   2    9.20    2.28
   1 -13   2    8.61    2.74
   1  13  -2    6.21    1.88
  -1 -13  -2    7.48    1.65
  -1 -13  -2    3.10    2.12
  -1 -13   2    3.86    2.10
  -1  13  -2    6.35    1.83
   1  13   2    7.54    2.06
   1 -13  -2    8.87    2.91
  -1 -13   2    6.42    1.63
  -2  13   2    8.41    2.15
   2  13  -2    4.33    1.75
  -2 -13  -2    7.79    2.48
  -2  13  -2    5.27    1.62
   2  13   2    5.10    1.98
   0   0   3    0.06    0.23
   0   0  -3    0.07    0.26
  -1   0  -3  617.47   30.59
   1   0  -3  564.05   29.16
  -1   0   3  633.62   33.16
  -1   0  -3  601.82   33.22
  -1   0   3  576.05   30.58
   1   0  -3  580.04   33.13
   1   0   3  592.27   33.20
   1   0  -3  630.78   30.65
  -2   0   3    7.43    0.65
   2   0  -3    7.61    0.64
  -2   0   3    7.61    0.88
  -2   0  -3    6.81    0.89
  -2   0  -3    6.85    0.79
  -3   0   3  146.74    8.56
  -3   0  -3  160.86    8.64
  -3   0  -3  161.19    8.89
   3   0  -3  151.92    8.64
  -4   0   3   13.99    1.69
  -4   0  -3    9.75    1.46
  -4   0  -3   12.01    0.83
  -4   0  -3   10.21    0.91
  -5   0   3   58.77    4.02
  -5   0  -3   50.57    3.89
  -6   0  -3    2.62    1.03
  -6   0   3    2.13    1.05
  -7   0   3    0.07    0.89
  -7   0  -3    0.27    0.82
  -8   0  -3    1.29    1.19
   0   1  -3   53.14    3.23
   0  -1  -3   53.12    2.79
   0   1   3   54.65    3.31
   0  -1  -3   55.99    3.30
   0  -1  -3   52.26    2.91
   0  -1   3   51.71    3.23
   0   1   3   49.94    2.77
   1   1  -3  165.94    8.27
  -1  -1  -3  168.48    8.70
  -1   1   3  166.11    9.50
  -1  -1  -3  157.71    9.56
   1  -1   3  174.80    9.51
  -1   1   3  155.24    8.59
   1   1  -3  174.35    9.47
  -1   1   3  175.70    8.69
   1   1   3  146.30    9.56
  -1   1  -3  174.42    8.75
   1  -1  -3  163.91    8.22
   1  -1  -3  170.93    9.49
  -1  -1   3  171.97    9.48
  -1  -1   3  167.24    8.23
   1   1   3  160.56    8.68
  -1   1  -3  168.58    9.50
   1  -1  -3  166.72    8.65
  -1  -1   3  173.06    8.66
   2   1  -3  213.54   11.89
   2   1  -3  216.54   10.92
  -2  -1  -3  201.70   11.19
   2   1  -3  241.19   10.36
  -2  -1  -3  192.58   12.05
  -2   1   3  193.60   11.85
  -2   1   3  211.14   11.23
   2  -1  -3  210.78   11.86
  -2   1  -3  219.71   11.25
  -2   1  -3  210.67   11.95
  -3  -1  -3  117.80    7.17
  -3   1   3  112.81    6.90
  -3  -1  -3  118.59    6.89
   3   1  -3  119.80    6.94
  -3  -1   3  117.45    6.85
  -3  -1   3  122.23    6.99
  -3   1  -3  128.26    6.98
  -3  -1   3  131.87    7.11
  -3   1  -3  130.09    7.04
   3  -1  -3  120.69    6.85
  -4  -1  -3   11.47    1.53
  -4   1   3    8.97    1.44
   4   1  -3   11.45    0.82
  -4  -1  -3   11.48    0.90
  -4  -1  -3   10.45    1.06
  -4  -1   3   11.25    1.43
  -4   1  -3   11.76    0.85
  -4   1  -3   10.98    1.46
  -5  -1  -3   10.28    1.67
  -5  -1  -3   11.12    0.92
  -5  -1  -3   11.36    0.82
  -5   1   3   10.78    1.65
  -5   1  -3   14.25    1.90
  -5  -1   3   10.90    1.67
  -6  -1  -3   49.73    3.92
  -6   1   3   45.17    3.84
  -6  -1   3   46.80    3.82
  -6   1  -3   56.90    4.13
  -7   1   3    2.45    1.18
  -7  -1  -3    1.75    0.90
  -7   1  -3    2.52    1.12
  -8   1   3    0.47    1.09
  -8  -1  -3    1.82    1.27
  -8   1  -3   -0.76    0.87
   0   2   3  312.09   18.09
   0   2   3  316.67   15.80
   0  -2   3  328.47   18.01
   0  -2  -3  331.43   16.61
   0  -2   3  322.89   15.82
   0   2  -3  340.63   18.03
   0  -2  -3  318.77   17.92
   0  -2  -3  301.44   15.81
   0  -2  -3  310.40   18.09
  -1   2   3  238.54   11.82
  -1  -2  -3  240.80   12.39
  -1   2   3  263.38   12.43
  -1   2   3  260.93   13.70
  -1   2   3  227.28   12.43
  -1  -2  -3  224.05   13.56
   1   2  -3  250.81   11.95
  -1  -2  -3  249.95   13.81
  -1  -2  -3  234.31   11.95
  -1  -2  -3  233.36   12.55
  -1   2  -3  231.33   13.61
  -1  -2   3  236.88   11.91
  -1  -2   3  235.56   12.50
   1   2   3  244.00   11.98
   1   2   3  242.42   12.56
   1  -2  -3  243.30   13.67
   1  -2  -3  236.96   12.40
  -1  -2   3  232.17   13.60
   1  -2  -3  239.04   12.48
   1  -2  -3  244.40   11.91
   1   2   3  237.89   12.38
  -2  -2  -3   19.61    1.77
   2   2  -3   19.40    1.48
  -2   2   3   21.19    1.53
   2   2  -3   21.04    1.33
  -2  -2  -3   18.44    1.48
  -2  -2  -3   22.35    1.53
   2   2  -3   20.59    1.27
  -2  -2   3   21.07    1.18
   2  -2  -3   18.96    1.20
   2  -2  -3   20.70    1.11
  -2   2  -3   20.35    1.56
  -2  -2   3   21.83    1.57
   2   2   3   22.12    1.42
   2  -2  -3   17.46    1.50
   2   2   3   21.23    1.33
  -2   2  -3   17.74    1.51
  -3   2   3   32.54    2.45
  -3  -2  -3   31.89    2.50
   3   2  -3   36.76    1.94
  -3  -2  -3   33.89    2.30
  -3  -2  -3   31.53    2.40
   3   2  -3   36.45    2.30
  -3   2  -3   36.32    2.28
  -3   2  -3   35.82    2.53
   3  -2  -3   35.04    2.23
   4   2  -3   28.71    1.91
  -4   2   3   28.51    2.38
  -4  -2  -3   27.01    2.28
  -4  -2  -3   27.43    2.17
  -4  -2   3   28.63    2.06
  -4   2  -3   30.15    1.83
  -4   2  -3   19.82    2.17
  -4  -2   3   29.72    1.96
  -5   2   3   75.70    5.34
  -5  -2  -3   83.64    5.40
  -5  -2  -3   81.58    5.06
  -5  -2  -3   80.73    4.84
  -5   2  -3   89.33    5.50
  -6  -2  -3   27.21    3.15
  -6   2   3   34.07    3.15
  -6   2  -3   35.24    3.15
  -7  -2  -3    9.05    1.95
  -7   2   3   13.57    2.30
  -7   2  -3    9.76    1.99
   0  -3  -3   10.30    0.96
   0  -3   3   12.39    0.99
   0   3   3   13.28    0.99
   0  -3  -3   10.60    0.94
   0  -3  -3   12.23    1.42
  -1  -3  -3   69.14    3.63
   1   3  -3   73.66    3.71
  -1   3   3   63.70    3.73
  -1   3   3   62.78    3.66
  -1  -3  -3   65.00    3.85
  -1  -3  -3   69.86    3.71
  -1   3   3   54.95    4.24
  -1  -3  -3   68.46    4.51
   1   3  -3   71.21    4.26
   1   3  -3   71.13    3.85
   1  -3  -3   68.89    3.66
   1  -3  -3   66.14    4.35
   1  -3  -3   61.68    3.63
  -1  -3   3   71.16    3.84
   1  -3  -3   69.83    3.80
  -1  -3   3   67.47    4.32
   1   3   3   68.18    3.86
   1   3   3   72.78    3.67
  -1   3  -3   67.33    4.24
   1   3   3   68.37    3.69
  -1  -3   3   65.04    3.65
   2   3  -3  301.41   16.95
   2   3  -3  303.84   14.92
  -2   3   3  312.85   17.07
  -2   3   3  295.70   15.65
  -2  -3  -3  310.27   16.97
   2   3  -3  289.06   15.64
  -2  -3  -3  311.95   15.65
  -2  -3  -3  305.34   17.28
   2  -3  -3  304.77   15.55
   2   3   3  286.66   15.69
  -2  -3   3  303.03   17.05
  -2  -3   3  301.84   14.77
  -2   3  -3  292.54   16.94
   2  -3  -3  290.28   17.02
  -2  -3   3  296.42   15.56
   2  -3  -3  294.32   14.80
   2   3   3  293.94   14.96
  -2   3  -3  298.19   15.72
  -3  -3  -3   22.90    1.81
   3   3  -3   25.41    1.85
  -3  -3  -3   24.02    2.16
  -3  -3  -3   24.91    1.92
  -3   3   3   24.86    1.96
  -3  -3   3   27.34    1.96
  -3   3  -3   23.10    1.76
  -3  -3   3   24.48    2.12
  -3   3  -3   24.68    2.02
   3  -3  -3   23.39    1.84
  -4   3   3   11.74    1.55
   4   3  -3    9.29    1.07
  -4  -3  -3   10.17    1.05
  -4  -3  -3    9.76    1.33
  -4  -3  -3   14.61    1.69
  -4  -3   3   11.46    1.39
   4  -3  -3    9.31    0.93
  -4   3  -3   10.66    0.95
  -4   3  -3    9.56    1.45
  -5   3   3    6.68    1.39
  -5  -3  -3    6.64    1.07
  -5  -3  -3    4.80    1.26
  -5   3  -3    7.83    1.49
  -5  -3   3    5.96    0.96
  -6  -3  -3   12.98    2.03
  -6  -3  -3   11.25    1.28
  -6   3   3   10.65    1.92
  -6   3  -3    9.35    1.80
  -7  -3  -3   13.26    2.29
  -7   3   3   13.03    2.28
  -7   3  -3   12.15    2.20
   0   4  -3  122.87    7.07
   0  -4   3  115.20    6.17
   0   4   3  118.34    7.05
   0   4   3  123.50    6.17
   0  -4  -3  107.92    6.41
   0  -4  -3  113.84    6.15
   0  -4   3  116.71    6.42
   0  -4  -3  116.59    7.30
  -1   4   3   57.96    3.43
  -1  -4  -3   63.92    3.43
  -1  -4  -3   62.09    3.57
  -1   4   3   59.51    3.28
  -1  -4  -3   52.57    4.12
   1   4  -3   59.04    3.39
   1  -4   3   61.22    3.36
  -1   4   3   53.22    3.82
   1   4  -3   56.05    3.86
   1   4   3   60.58    3.25
   1  -4  -3   59.10    4.07
  -1   4  -3   57.20    3.86
   1   4   3   63.60    3.58
   1   4   3   56.62    3.91
  -1  -4   3   63.09    3.40
   1   4   3   67.14    3.45
  -1  -4   3   58.06    3.50
   1  -4  -3   54.07    3.35
   1  -4  -3   60.86    3.50
   2   4  -3   44.85    2.78
  -2   4   3   44.49    2.74
  -2  -4  -3   39.87    3.33
   2   4  -3   43.42    2.66
   2   4  -3   46.32    3.09
  -2  -4  -3   45.62    2.61
  -2  -4  -3   44.95    2.77
   2  -4  -3   43.89    2.56
  -2  -4   3   44.28    2.70
   2   4   3   43.30    2.68
  -2  -4   3   45.19    2.55
   2   4   3   45.27    2.82
   2  -4  -3   40.69    3.13
   2  -4  -3   43.07    2.66
  -2   4  -3   46.69    2.85
  -2   4  -3   43.93    3.02
  -3   4   3   46.91    3.20
  -3  -4  -3   51.71    3.18
  -3  -4  -3   49.75    3.45
   3   4  -3   49.30    3.34
  -3  -4  -3   55.81    3.82
  -3  -4   3   49.42    3.44
   3  -4  -3   47.76    2.74
  -3   4  -3   50.77    3.35
   3  -4  -3   47.98    3.40
  -3  -4   3   48.45    2.77
  -3  -4   3   49.37    3.70
  -3   4  -3   47.89    3.27
  -4   4   3   68.62    4.37
  -4  -4  -3   68.53    4.30
  -4  -4  -3   66.27    4.29
  -4  -4  -3   68.48    4.76
   4   4  -3   66.38    4.29
  -4  -4   3   68.92    4.39
  -4   4  -3   67.56    4.14
   4  -4  -3   59.64    4.21
  -4   4  -3   63.29    4.39
  -4  -4   3   66.03    4.61
   4  -4  -3   64.91    3.51
  -5  -4  -3   24.83    2.36
  -5   4   3   25.92    2.42
  -5  -4  -3   24.15    2.29
  -5  -4   3   24.87    2.28
  -5   4  -3   20.22    2.52
  -5   4  -3   25.66    1.72
  -6  -4  -3   14.55    1.69
  -6   4   3   14.61    2.18
  -6  -4  -3   11.65    1.89
  -6  -4   3   12.56    1.51
  -6   4  -3   10.52    1.97
  -7   4   3   19.92    2.84
  -7   4  -3   22.92    3.05
   0   5  -3   48.81    3.38
   0   5   3   49.63    2.53
   0   5   3   50.20    2.91
   0   5   3   44.44    3.31
   0  -5  -3   48.61    2.90
   0  -5  -3   43.25    3.56
   0  -5   3   50.45    3.03
   0   5  -3   45.40    2.87
   0  -5   3   43.99    2.87
   0  -5  -3   46.41    3.01
  -1   5   3  324.90   16.04
   1   5  -3  313.98   16.16
  -1  -5  -3  317.95   16.96
  -1   5   3  312.75   16.81
  -1   5   3  337.65   18.36
  -1  -5  -3  324.41   16.19
  -1  -5  -3  314.74   18.74
   1  -5   3  321.79   16.14
   1   5  -3  293.16   18.35
  -1   5   3  317.80   16.51
   1   5   3  320.93   16.23
   1  -5  -3  324.61   16.18
   1   5   3  332.86   18.42
  -1   5  -3  326.47   18.38
   1  -5  -3  317.21   16.90
  -1  -5   3  309.85   16.90
  -1  -5   3  309.89   16.16
   1   5   3  350.35   17.02
   2   5  -3    4.33    0.76
  -2   5   3    5.36    0.92
  -2  -5  -3    8.16    0.93
  -2  -5  -3    8.11    0.89
   2   5  -3    5.96    0.99
   2   5   3    5.97    0.90
   2  -5  -3    4.02    0.67
   2  -5  -3    5.40    0.75
   2   5   3    3.39    0.79
  -2  -5   3    5.51    0.78
  -3   5   3   16.44    1.49
  -3  -5  -3   18.32    2.14
   3   5  -3   12.86    1.56
   3  -5  -3   14.06    1.18
  -3  -5   3   13.67    1.13
  -3   5  -3   11.86    1.54
  -3  -5   3   15.93    2.05
  -3  -5   3   13.68    0.98
  -3   5  -3   13.10    1.40
  -4   5   3    9.68    1.47
   4   5  -3    9.47    1.30
  -4  -5  -3    8.55    1.55
  -4  -5   3   10.97    1.70
  -4   5  -3    8.87    1.44
  -4   5  -3    9.96    1.18
   4  -5  -3    8.76    1.00
   4  -5  -3    9.85    1.34
  -5  -5  -3   13.92    2.00
  -5   5   3   12.43    1.85
  -5   5  -3   12.85    1.23
  -5  -5   3   16.10    2.03
  -5   5  -3   13.57    1.99
  -6   5   3    6.96    1.65
  -6  -5  -3    7.00    1.36
  -6  -5   3    6.91    1.32
  -6   5  -3    8.60    1.75
  -7   5   3    0.06    1.01
  -7   5  -3    0.90    1.04
   0   6  -3   68.83    3.69
   0   6   3   59.95    4.18
   0  -6   3   56.35    3.73
   0  -6  -3   58.17    4.50
   0   6   3   60.05    3.20
   0   6   3   63.98    3.63
   0  -6  -3   57.59    3.74
   0   6  -3   58.97    4.20
   0  -6   3   55.67    3.57
   0  -6  -3   59.54    3.60
   1  -6   3   30.76    2.43
   1   6  -3   28.34    2.41
   1  -6   3   29.93    2.46
  -1   6   3   44.62    2.49
  -1   6   3   40.91    2.54
  -1   6   3   43.71    2.27
  -1   6   3   42.51    3.00
  -1  -6  -3   49.08    2.79
   1   6  -3   28.96    2.80
  -1   6  -3   29.70    2.82
   1   6   3   37.00    2.53
   1  -6  -3   43.86    3.35
   1   6   3   39.01    2.64
  -1  -6   3   33.03    2.53
   1  -6  -3   42.43    2.57
   1  -6  -3   41.37    2.63
  -2  -6  -3  106.05    5.90
  -2   6   3   97.54    6.38
   2   6  -3   99.20    5.89
   2  -6   3   98.46    5.57
  -2   6   3  102.64    5.66
   2   6  -3  109.25    6.52
  -2  -6  -3  103.28    5.61
  -2  -6  -3  101.41    6.94
   2  -6  -3  102.00    5.57
  -2  -6   3  104.37    7.03
   2  -6  -3   99.32    6.68
   2  -6  -3  107.59    5.85
  -2   6  -3   98.64    5.77
   2   6   3   92.44    6.47
  -2  -6   3  103.52    5.85
  -2  -6   3   92.13    5.47
   2   6   3  103.44    5.94
  -2   6  -3   92.51    6.37
  -3   6   3  106.82    6.29
   3  -6   3  104.09    5.94
   3   6  -3  114.14    6.99
  -3  -6  -3  115.88    5.90
  -3  -6  -3  112.92    7.53
  -3  -6  -3  110.61    6.25
   3  -6  -3  110.01    7.12
  -3  -6   3  108.93    7.45
  -3   6  -3  106.12    6.44
  -3   6  -3  109.03    6.83
   3  -6  -3  105.05    5.93
   3  -6  -3  111.76    6.24
  -3  -6   3  109.81    6.16
  -3  -6   3  103.06    5.75
  -4  -6  -3    6.63    1.45
   4   6  -3    5.17    1.07
   4  -6   3    6.26    1.30
  -4   6   3    7.50    1.25
  -4  -6   3    5.74    1.33
  -4   6  -3    4.07    0.83
  -5   6   3    3.26    1.05
  -5  -6  -3    4.45    1.26
  -5  -6   3    3.67    1.20
  -5   6  -3    1.53    0.85
  -5   6  -3    3.82    0.74
  -6   6   3    6.41    1.60
  -6  -6  -3    7.45    1.59
  -6  -6   3    7.84    1.59
  -6   6  -3    8.79    1.76
  -7   6   3    6.56    1.75
  -7  -6  -3    9.97    1.61
  -7   6  -3    7.85    1.88
   0   7  -3   20.26    1.77
   0   7   3   21.76    1.81
   0  -7   3   23.46    2.97
   0   7  -3   21.15    2.15
   0  -7  -3   22.74    1.80
   0  -7   3   21.89    1.79
   0  -7   3   17.42    1.73
   0   7   3   22.04    2.15
   0   7   3   20.72    1.29
   0  -7  -3   20.34    2.66
   0  -7  -3   22.43    1.87
  -1   7   3   83.61    5.88
  -1  -7  -3   90.70    5.42
  -1   7   3  100.43    5.11
  -1  -7  -3   84.61    5.13
   1   7  -3   86.43    5.94
   1  -7   3   90.14    5.18
  -1  -7  -3   86.66    6.42
   1  -7   3   90.28    5.38
   1   7  -3   92.35    5.21
  -1   7   3   91.84    4.89
   1  -7  -3   80.93    5.07
   1   7   3   89.10    5.19
   1  -7  -3   92.06    5.41
  -1  -7   3   87.69    5.36
   1  -7  -3   86.16    6.30
   1   7   3   90.55    6.00
   1   7   3   90.51    5.41
  -1  -7   3   79.67    6.40
  -1  -7   3   87.71    5.16
  -1   7  -3   95.75    6.04
   2   7  -3   22.87    2.20
  -2   7   3   19.76    1.60
  -2   7   3   19.68    2.02
  -2  -7  -3   21.26    1.76
  -2  -7  -3   24.02    2.89
   2  -7   3   21.29    1.77
   2  -7   3   12.96    2.13
  -2  -7  -3   17.51    1.94
   2  -7   3   20.44    1.73
   2   7  -3   18.15    1.78
   2  -7  -3   19.93    2.41
  -2  -7   3   17.50    1.60
   2   7   3   21.74    2.24
  -2   7  -3   19.20    2.03
   2  -7  -3   20.47    1.76
  -2  -7   3   15.66    2.38
  -2  -7   3   21.52    1.80
   2   7   3   19.68    1.84
   2  -7  -3   20.67    1.75
  -2   7  -3   19.66    1.70
  -3   7   3    0.60    0.57
  -3  -7  -3    2.01    1.02
  -3  -7  -3    2.21    0.66
  -3  -7  -3    1.74    0.53
   3  -7   3    1.88    0.65
   3   7  -3    0.78    0.69
   3  -7   3    1.14    0.56
   3  -7   3    1.40    0.75
  -3   7  -3    1.90    0.69
  -3  -7   3    2.01    0.99
  -3  -7   3    2.27    0.62
   3  -7  -3    2.11    0.88
  -3   7  -3    0.47    0.66
   3  -7  -3    1.80    0.63
  -3  -7   3    0.80    0.48
   3  -7  -3    1.52    0.58
  -4   7   3   34.67    2.84
  -4  -7  -3   31.18    3.66
   4   7  -3   34.26    3.06
  -4  -7   3   34.59    2.30
  -4   7  -3   34.06    2.82
  -4  -7   3   36.31    3.54
  -4   7  -3   42.69    3.14
  -5   7   3    3.98    1.18
  -5  -7  -3    2.75    1.31
  -5  -7   3    4.80    1.41
  -5   7  -3    3.71    1.08
  -5   7  -3    3.40    0.83
  -6  -7  -3    2.52    1.14
  -6   7   3    1.44    1.11
  -6   7  -3    1.88    1.01
  -6  -7   3    1.65    0.98
   0   8   3   12.29    1.45
   0  -8   3   15.28    1.79
   0   8   3   13.30    1.87
   0  -8  -3   11.04    1.46
   0   8   3    8.57    1.34
   0  -8  -3   14.26    1.67
   0   8  -3    7.04    1.42
   0   8   3   12.45    0.88
   0  -8   3   12.56    1.56
   0  -8  -3   11.14    2.12
   0  -8   3   16.11    2.56
  -1   8   3    1.82    0.48
  -1  -8  -3    1.25    0.94
  -1   8   3    1.41    0.56
  -1  -8  -3    4.81    0.89
   1  -8   3    1.33    0.64
  -1   8   3    1.12    0.86
   1   8  -3    1.94    0.85
  -1  -8  -3    1.48    0.60
   1  -8   3    1.13    0.65
   1  -8   3    1.83    0.91
  -1  -8   3    0.35    0.91
   1   8   3    1.95    0.82
   1   8   3    1.19    0.62
   1  -8  -3    1.43    0.59
   1  -8  -3    1.22    0.89
   1  -8  -3    0.39    0.48
   1   8   3    1.67    0.90
  -1   8  -3    0.50    0.64
  -1  -8   3    1.06    0.60
  -1  -8   3    1.56    0.69
  -2  -8  -3   10.66    2.20
  -2  -8  -3   10.38    1.41
  -2  -8  -3    9.48    1.35
   2  -8   3   10.17    1.40
  -2   8   3   12.23    1.32
   2  -8   3   12.22    2.23
  -2   8   3    8.17    1.52
   2   8  -3   10.22    1.61
   2  -8   3   10.49    1.40
   2  -8  -3   11.01    1.58
  -2   8  -3    7.76    1.45
   2   8   3   10.72    1.82
   2  -8  -3   10.09    1.41
  -2  -8   3   11.90    1.40
  -2  -8   3   13.93    2.44
  -2  -8   3   11.48    1.52
  -2   8  -3   11.32    1.36
   2  -8  -3   10.33    1.96
   2   8   3   10.52    1.56
  -3  -8  -3    8.36    1.29
   3  -8   3    5.36    1.51
  -3   8   3    9.94    1.36
   3  -8   3    6.81    1.20
   3   8  -3    5.00    1.35
  -3  -8  -3    8.26    2.03
  -3  -8  -3    7.68    1.08
   3  -8  -3    8.14    1.74
  -3  -8   3    5.67    0.97
  -3   8  -3    9.06    1.47
  -3   8  -3    8.56    1.40
   3   8   3    8.87    1.72
  -3  -8   3    7.98    1.18
  -3  -8   3    9.82    2.10
   4   8  -3    1.22    0.84
  -4  -8  -3   -0.63    0.82
  -4   8   3    1.51    0.85
  -4  -8   3    1.68    1.05
  -4   8  -3    2.50    1.05
  -4  -8   3    1.77    0.56
  -4   8  -3    1.29    0.71
  -5  -8  -3    3.92    1.42
  -5   8   3    3.89    1.19
  -5   8  -3    4.01    1.08
  -5  -8   3    2.26    1.27
  -5   8  -3    2.79    0.87
  -6   8   3   23.90    3.01
  -6  -8  -3   24.30    3.34
  -6   8  -3   25.45    3.15
  -6  -8   3   23.77    3.30
   0  -9   3    1.30    1.07
   0  -9   3    1.04    0.68
   0   9  -3    2.89    1.13
   0  -9   3    0.91    0.57
   0  -9  -3    1.53    0.68
   0   9   3    1.31    0.94
   0  -9  -3    0.93    0.95
   0   9   3    1.50    0.38
   0  -9  -3    1.66    0.74
  -1   9   3    6.48    1.45
   1  -9   3    5.57    1.68
  -1  -9  -3    7.52    1.98
  -1   9   3    8.27    0.89
  -1  -9  -3    9.53    1.43
  -1  -9  -3    7.46    1.17
   1   9  -3    7.00    1.47
   1  -9   3    6.56    1.27
   1   9   3    6.44    1.54
  -1  -9   3    7.99    1.41
   1  -9  -3    4.96    1.56
  -1   9  -3    9.00    1.15
  -1  -9   3    8.25    1.31
  -1   9  -3    5.35    1.40
   1  -9  -3    6.93    1.21
  -1  -9   3   10.43    2.25
   2  -9   3   17.71    2.06
  -2  -9  -3   18.19    2.00
  -2   9   3   17.07    2.21
  -2   9   3   16.37    1.58
  -2  -9  -3   15.88    1.90
   2  -9   3   16.31    2.66
   2   9  -3   18.47    2.43
  -2  -9  -3   21.41    3.29
   2   9   3   17.43    2.36
   2  -9  -3   17.37    2.05
  -2  -9   3   16.31    1.83
  -2  -9   3   18.77    3.00
  -2   9  -3   21.79    2.55
  -2   9  -3   13.30    1.69
  -2  -9   3   19.23    2.10
   2  -9  -3   16.44    2.71
   3   9  -3   11.16    1.93
  -3  -9  -3   12.20    2.50
  -3   9   3   11.25    1.53
   3  -9   3   13.89    2.49
  -3  -9  -3   10.52    1.54
  -3  -9  -3   11.39    1.43
   3  -9  -3   12.43    2.23
  -3  -9   3    8.95    1.41
  -3   9  -3   10.47    1.78
  -3  -9   3   11.60    2.41
  -3   9  -3    9.81    1.60
  -3  -9   3   15.09    1.61
  -4  -9  -3    6.29    1.93
  -4   9   3    9.81    1.59
  -4  -9  -3    7.56    1.18
  -4   9  -3    7.86    1.57
  -4  -9   3    7.34    1.93
  -4   9  -3    4.18    1.12
  -4  -9   3    9.86    0.99
  -4  -9   3    7.94    1.16
  -5  -9  -3    0.85    1.06
  -5   9   3    1.62    0.92
  -5   9  -3    2.42    1.06
  -5   9  -3    0.89    0.70
  -5  -9   3    2.88    1.41
  -6  -9  -3    5.07    1.76
  -6  -9   3    4.33    1.65
   0 -10  -3    2.11    0.79
   0 -10   3    2.03    0.86
   0  10   3    2.16    1.12
   0 -10   3    3.73    1.49
   0 -10  -3    2.03    1.29
   0  10  -3    2.67    1.12
  -1  10   3    6.16    1.56
  -1 -10  -3    5.11    1.13
  -1 -10  -3    5.56    1.85
   1 -10   3    4.44    1.52
   1 -10   3    6.11    1.27
   1  10  -3    4.42    1.38
  -1 -10  -3    5.54    1.31
  -1 -10   3    4.59    1.19
  -1 -10   3    4.97    1.68
   1  10   3    3.97    1.47
   1 -10  -3    4.05    1.10
  -1  10  -3    5.62    1.39
  -1 -10   3    5.56    1.20
  -1  10  -3    5.13    0.94
   1 -10  -3    4.12    1.63
  -2 -10  -3   26.43    3.71
  -2 -10  -3   27.11    2.55
   2  10  -3   31.14    3.46
   2 -10   3   27.92    2.52
   2 -10   3   37.51    4.36
  -2 -10  -3   29.54    2.50
   2 -10  -3   36.60    4.26
  -2  10  -3   29.31    2.38
  -2 -10   3   32.96    4.25
  -2 -10   3   27.62    2.39
   2  10   3   20.21    2.97
  -2 -10   3   26.26    2.50
  -2  10  -3   25.41    3.12
   3  10  -3   15.46    2.31
  -3 -10  -3   14.75    1.75
  -3 -10  -3   13.80    1.85
  -3 -10  -3   15.81    3.08
  -3 -10   3   10.79    2.52
  -3 -10   3   11.94    1.57
  -3  10  -3    9.20    1.70
  -3 -10   3   11.35    1.69
  -3  10  -3   14.98    1.91
  -4 -10  -3   18.53    2.12
  -4 -10  -3   20.41    3.52
  -4 -10   3   23.29    1.70
  -4  10  -3   18.59    2.40
  -4 -10   3   24.05    3.64
  -4  10  -3   22.22    2.62
  -4 -10   3   17.87    1.98
  -5 -10  -3    3.38    1.63
  -5 -10   3    1.97    1.31
  -5  10  -3    0.96    1.13
  -5  10  -3    2.16    0.99
   0  11  -3   -0.61    0.84
   0 -11  -3    0.12    1.07
   0 -11   3    0.38    0.57
   0 -11   3    2.84    1.29
   0 -11  -3    0.42    0.63
   0  11   3    0.80    0.90
  -1 -11  -3    2.94    1.44
   1 -11   3    1.77    1.33
   1  11  -3    1.04    1.01
  -1  11   3    0.44    0.75
   1 -11   3    1.18    0.71
  -1 -11  -3    3.16    0.94
  -1 -11   3    1.92    1.32
   1 -11  -3    0.30    1.09
   1 -11  -3    1.23    0.72
  -1  11  -3    1.64    1.01
  -1  11  -3    0.91    0.72
   1  11   3    1.10    0.99
  -1 -11   3    0.82    0.70
  -2 -11  -3   19.00    3.35
  -2  11   3   28.59    3.25
  -2 -11  -3   20.80    2.41
   2 -11   3   20.38    3.44
   2  11  -3   15.50    2.70
  -2 -11  -3   25.77    2.85
   2 -11  -3   29.53    3.85
  -2 -11   3   21.04    2.35
  -2  11  -3   20.49    2.83
  -2 -11   3   22.55    3.61
  -2  11  -3   17.41    2.10
   2  11   3   21.96    3.00
  -2 -11   3   24.78    2.80
  -3 -11  -3    4.76    1.25
  -3 -11  -3    5.88    2.12
  -3 -11  -3    4.57    1.07
   3  11  -3    2.90    1.40
  -3 -11   3    2.68    0.84
  -3  11  -3    3.20    1.25
  -3 -11   3    2.86    0.99
  -3  11  -3    4.33    1.18
  -3 -11   3    7.05    2.21
  -4 -11  -3    0.66    1.34
  -4 -11  -3    0.00    0.58
  -4 -11   3    0.68    0.51
  -4  11  -3    0.66    0.83
  -4 -11   3    0.88    1.31
  -4 -11   3    0.93    0.60
  -4  11  -3   -0.02    0.83
   0 -12   3   -0.90    1.00
   0  12  -3    0.42    1.08
   0 -12  -3   -0.34    0.63
   0 -12   3    1.78    0.80
   0 -12  -3   -0.44    1.19
   0  12   3    1.50    1.23
   1  12  -3    5.12    1.73
  -1 -12  -3    5.75    2.30
  -1  12   3   10.14    2.00
   1 -12   3    6.36    2.29
  -1 -12  -3    6.10    1.39
   1 -12   3    6.72    1.64
  -1 -12   3    8.05    1.54
  -1 -12   3   11.41    2.85
   1 -12  -3    6.70    1.49
   1  12   3    5.07    1.72
   1 -12  -3    8.49    2.52
  -1  12  -3    7.52    1.92
   2  12  -3   13.24    2.44
  -2 -12  -3   14.31    3.31
   2 -12   3   15.33    3.02
  -2 -12  -3   10.55    1.76
   2 -12  -3   11.83    2.77
  -2 -12   3   11.58    1.80
  -2  12  -3   12.32    2.11
  -2 -12   3    8.82    1.74
  -2 -12   3   15.18    3.08
  -3 -12  -3    4.82    1.31
  -3 -12  -3    8.19    2.52
   3  12  -3    8.48    2.02
  -3 -12   3    4.13    1.98
  -3 -12   3    5.13    1.38
  -3  12  -3    6.51    1.65
   0 -13   3    0.48    1.31
   0 -13   3    0.50    0.70
   0 -13  -3    1.00    0.92
   0  13  -3   -0.89    0.96
   0 -13  -3   -0.87    1.23
   1 -13   3   12.10    2.90
  -1 -13  -3   12.00    3.16
   1  13  -3   10.20    2.43
  -1 -13  -3   13.75    2.34
  -1  13  -3    8.64    2.02
  -1 -13   3   10.77    3.08
   1 -13  -3   13.55    3.17
  -2 -13  -3    1.49    1.55
   2  13  -3    1.06    1.59
  -2 -13   3    1.83    1.85
  -2  13  -3    1.60    1.45
   0   0  -4   55.20    3.17
   0   0   4   44.54    3.10
  -1   0  -4   41.72    2.38
  -1   0   4   43.54    2.67
  -1   0  -4   42.09    2.74
   1   0  -4   39.83    2.20
  -1   0   4   40.77    2.14
   1   0  -4   39.52    2.63
  -1   0   4   43.02    2.15
  -1   0   4   40.45    2.28
  -2   0  -4   42.17    2.65
  -2   0  -4   41.56    2.79
   2   0  -4   42.37    2.62
   2   0  -4   42.17    2.27
  -3   0  -4   14.40    1.61
  -3   0   4   15.21    1.43
  -3   0   4   14.59    1.09
   3   0  -4   15.43    1.08
  -3   0  -4   15.71    1.32
  -4   0   4    5.55    1.04
  -4   0  -4    4.90    0.67
  -4   0  -4    6.87    1.16
  -5   0  -4   -0.07    0.61
  -5   0   4    0.64    0.69
  -5   0  -4    0.28    0.23
  -5   0  -4    0.27    0.16
  -6   0  -4   30.95    3.01
  -6   0   4   34.70    3.02
  -7   0  -4   11.62    2.16
  -8   0  -4    0.84    0.96
   0  -1  -4   30.33    1.84
   0  -1  -4   25.10    2.19
   0   1   4   32.78    1.85
   0   1   4   32.75    2.25
   0  -1   4   32.98    2.19
   0  -1  -4   33.41    1.93
  -1   1   4   13.58    1.15
  -1  -1  -4   12.79    0.90
   1   1  -4   12.11    1.06
  -1  -1  -4   11.57    1.22
  -1   1   4   12.14    0.82
  -1   1   4   11.69    0.75
   1  -1  -4   11.55    0.84
  -1  -1   4   12.62    1.08
   1  -1  -4   12.26    0.81
  -1  -1   4   12.40    0.83
   1  -1  -4   11.28    1.09
  -1   1  -4   10.07    1.10
   2   1  -4    1.86    0.30
   2   1  -4    1.62    0.38
  -2  -1  -4    2.45    0.55
  -2  -1  -4    2.25    0.58
  -2   1   4    2.26    0.54
   2   1  -4    2.36    0.30
  -2   1  -4    2.00    0.50
  -2  -1   4    1.73    0.41
   2  -1  -4    2.15    0.26
   2  -1  -4    1.54    0.37
  -2   1  -4    2.24    0.54
   3   1  -4   41.29    2.39
  -3  -1  -4   36.83    2.60
  -3  -1  -4   37.86    2.62
  -3   1   4   34.48    2.57
  -3   1   4   35.43    2.28
   3  -1  -4   36.18    2.31
  -3   1  -4   39.27    2.49
  -3  -1   4   38.08    2.43
  -3   1  -4   37.80    2.65
  -4  -1  -4   13.68    1.29
   4   1  -4   14.27    1.00
  -4  -1  -4   13.58    1.10
  -4  -1  -4   14.88    1.78
  -4   1   4   15.56    1.79
  -4   1  -4   15.87    1.90
  -4   1  -4   13.99    1.12
  -4  -1   4   13.27    1.04
  -4  -1   4   12.39    0.99
  -5  -1  -4  143.49    8.32
  -5  -1  -4  137.38    8.50
  -5  -1  -4  141.63    8.17
  -5   1   4  158.26    8.64
  -5   1  -4  140.51    8.56
  -6  -1  -4    3.56    1.20
  -6   1   4    3.30    1.15
  -6   1  -4    1.97    1.04
  -7   1   4    1.61    1.05
  -7  -1  -4   -0.13    0.89
  -7   1  -4    1.67    1.08
  -8  -1  -4    3.82    1.40
  -8   1  -4    1.59    1.26
   0  -2  -4   39.58    2.30
   0   2   4   41.05    2.28
   0   2   4   40.56    2.81
   0  -2  -4   39.46    2.38
   0  -2  -4   41.33    2.87
   0   2  -4   38.95    2.69
   1   2  -4   52.39    2.73
  -1  -2  -4   47.98    3.36
  -1   2   4   48.77    2.74
   1   2  -4   47.19    3.17
  -1   2   4   47.83    2.59
  -1  -2  -4   48.13    2.74
  -1  -2  -4   51.06    2.74
  -1  -2  -4   47.47    2.85
  -1   2   4   49.65    3.25
   1  -2  -4   46.02    3.23
   1  -2  -4   44.90    2.63
  -1  -2   4   49.10    2.80
   1  -2  -4   51.26    2.80
  -1  -2   4   52.36    3.21
   1   2   4   48.11    2.75
   1   2   4   48.47    2.87
  -1   2  -4   51.40    3.22
  -1  -2   4   47.91    2.67
  -2   2   4   31.23    2.15
  -2   2   4   24.66    1.98
   2   2  -4   28.03    2.08
   2   2  -4   30.48    1.86
  -2  -2  -4   33.60    2.17
  -2  -2  -4   31.24    2.04
   2   2  -4   33.07    1.81
  -2  -2  -4   29.34    2.34
   2   2   4   32.39    1.89
   2  -2  -4   29.93    1.78
  -2  -2   4   31.31    1.74
   2  -2  -4   27.91    2.10
  -2   2  -4   28.64    2.06
  -2  -2   4   31.54    2.17
   2  -2  -4   30.39    1.67
   2   2   4   32.00    1.98
  -2   2  -4   32.07    2.20
  -3   2   4    5.25    0.98
  -3   2   4    7.58    0.80
  -3  -2  -4    8.84    1.17
  -3  -2  -4    8.84    1.15
   3   2  -4    8.87    0.73
  -3  -2  -4   10.04    0.93
   3   2  -4    8.93    0.85
   3  -2  -4    9.09    0.84
  -3  -2   4    8.53    0.97
  -3   2  -4    8.87    0.99
  -3   2  -4    8.41    1.19
  -4  -2  -4   25.93    1.92
  -4  -2  -4   26.17    2.23
  -4  -2  -4   26.89    2.16
  -4   2   4   25.07    2.28
   4   2  -4   28.21    1.87
   4  -2  -4   25.27    1.68
  -4  -2   4   28.03    1.93
  -4  -2   4   27.64    2.05
  -4   2  -4   29.32    1.89
  -4   2  -4   26.66    2.32
  -5   2   4   22.50    2.44
  -5  -2  -4   20.60    1.83
  -5  -2  -4   22.73    2.43
  -5  -2  -4   22.16    1.70
  -5  -2   4   21.53    1.57
  -5   2  -4   21.33    2.44
  -5  -2   4   21.17    1.48
  -6  -2  -4   16.40    1.33
  -6   2   4   18.79    2.44
  -6  -2  -4   13.36    2.12
  -6   2  -4   17.89    2.49
  -7  -2  -4    1.32    0.91
  -7   2   4    1.98    1.22
  -7   2  -4    0.83    0.96
   0   3   4    4.44    0.59
   0  -3   4    4.35    0.62
   0  -3  -4    4.00    0.57
   0  -3  -4    3.27    0.74
   0  -3  -4    3.93    0.58
   0   3  -4    4.11    0.76
   1   3  -4  168.40    8.32
  -1  -3  -4  172.24    8.45
  -1  -3  -4  164.04    8.33
  -1   3   4  147.14    8.45
  -1   3   4  152.76    9.58
  -1  -3  -4  159.96    8.72
  -1  -3  -4  169.15    9.78
  -1   3   4  160.06    8.60
   1   3  -4  161.79    9.49
  -1   3  -4  142.10    9.44
  -1  -3   4  164.08    8.68
   1  -3  -4  165.88    9.64
   1  -3  -4  169.18    8.47
   1   3   4  164.72    8.42
   1  -3  -4  158.31    8.25
   1   3   4  172.25    8.75
  -1  -3   4  161.90    8.27
   1  -3  -4  160.97    8.66
   1   3   4  173.66    8.36
   2   3  -4  293.75   14.01
  -2  -3  -4  254.02   14.58
  -2   3   4  301.71   14.68
  -2  -3  -4  275.58   15.89
  -2  -3  -4  292.11   16.29
   2   3  -4  270.92   14.64
   2   3  -4  299.40   15.94
  -2   3   4  278.31   15.98
   2  -3  -4  252.77   15.94
   2  -3  -4  293.35   14.58
   2  -3  -4  282.47   13.87
  -2  -3   4  286.95   13.83
   2   3   4  289.85   14.06
  -2  -3   4  288.04   14.57
  -2  -3   4  246.63   15.91
  -2   3  -4  290.14   14.75
   2   3   4  258.49   14.69
  -2   3  -4  278.02   15.91
  -3  -3  -4  112.05    6.67
  -3  -3  -4  109.21    6.98
  -3  -3  -4  112.65    6.34
  -3   3   4  114.07    6.38
   3   3  -4  113.54    6.63
  -3  -3   4  107.64    6.71
  -3   3  -4  111.02    6.45
  -3   3  -4  110.20    6.63
   3  -3  -4  111.32    6.66
   3  -3  -4  108.88    5.61
  -4   3   4   13.35    1.72
  -4  -3  -4   12.41    1.21
   4   3  -4   10.13    1.13
  -4  -3  -4   15.17    1.74
  -4  -3  -4   11.36    1.52
  -4  -3   4   13.06    1.26
   4  -3  -4   12.45    1.12
  -4  -3   4   14.56    1.59
  -4   3  -4   14.30    1.79
  -4   3  -4   13.56    1.14
  -5   3   4   39.05    3.53
  -5  -3  -4   45.92    3.49
  -5  -3  -4   52.38    3.76
  -5   3  -4   50.47    3.79
  -5   3  -4   51.59    3.00
  -5  -3   4   50.07    3.40
  -6  -3  -4    5.08    0.92
  -6  -3  -4    6.23    1.45
  -6   3   4    5.10    1.32
  -6   3  -4    4.83    1.43
  -7  -3  -4    1.24    0.99
  -7   3   4   -1.22    0.80
  -7   3  -4    0.37    1.02
   0  -4  -4    0.47    0.47
   0   4   4   -0.16    0.17
   0  -4   4   -0.18    0.22
   0   4  -4    0.49    0.43
   0  -4  -4    0.41    0.32
   0  -4  -4    0.00    0.27
   0   4   4    0.15    0.29
   0  -4   4    0.61    0.36
  -1   4   4   53.77    3.22
  -1   4   4   57.19    3.02
  -1  -4  -4   54.29    3.97
  -1  -4  -4   55.51    3.20
  -1  -4  -4   52.52    3.30
   1   4  -4   56.93    3.20
   1   4  -4   57.86    3.71
   1  -4  -4   55.41    3.87
   1   4   4   58.13    3.21
   1   4   4   55.24    3.33
  -1   4  -4   51.83    3.66
   1  -4  -4   55.55    3.28
   1   4   4   50.63    2.96
  -1  -4   4   54.08    3.28
  -1  -4   4   50.06    3.11
   1  -4  -4   55.86    3.13
   2   4  -4  170.16    9.03
  -2  -4  -4  170.45    8.88
  -2  -4  -4  167.63   10.22
  -2   4   4  166.61    8.95
  -2   4   4  174.02   10.04
   2   4  -4  161.64    9.81
  -2  -4  -4  161.86    8.58
   2   4  -4  169.76    8.66
  -2  -4  -4  170.05    9.06
   2  -4  -4  162.41    9.97
  -2  -4   4  161.89    8.49
  -2   4  -4  178.99    9.90
   2  -4  -4  167.60    8.54
  -2  -4   4  158.98    8.94
   2   4   4  161.74    8.66
   2   4   4  165.69    9.09
   2  -4  -4  171.55    8.96
  -2   4  -4  164.84    9.06
  -3   4   4   28.25    2.08
  -3  -4  -4   27.70    2.50
   3   4  -4   26.37    2.10
  -3  -4  -4   24.55    1.98
  -3   4  -4   20.63    2.03
  -3  -4   4   30.91    2.28
  -3  -4   4   26.05    1.62
  -3   4  -4   25.86    2.03
  -3  -4   4   30.86    2.54
   3  -4  -4   26.26    1.67
   3  -4  -4   27.15    2.19
  -4  -4  -4   78.53    5.45
  -4  -4  -4   94.47    6.13
  -4   4   4   89.05    5.57
  -4  -4  -4   95.90    5.71
   4   4  -4   98.96    5.72
  -4  -4   4   92.11    5.77
   4  -4  -4   91.15    4.75
  -4   4  -4   84.18    5.53
  -4   4  -4   88.02    5.70
   4  -4  -4   90.49    5.62
  -4  -4   4   94.45    6.05
  -5  -4  -4   44.32    3.51
  -5  -4  -4   42.48    3.35
  -5   4   4   48.52    3.53
  -5   4  -4   43.60    2.83
  -5  -4   4   43.96    3.35
  -5   4  -4   34.94    3.32
   5  -4  -4   44.32    2.46
  -6  -4  -4    8.91    1.44
  -6  -4  -4   12.57    1.92
  -6   4   4    8.54    1.74
  -6  -4   4   11.34    1.42
  -6   4  -4   12.21    2.04
  -7   4   4    2.64    1.28
  -7  -4  -4    3.51    1.26
  -7   4  -4    3.57    1.43
   0   5   4    1.23    0.43
   0   5  -4    1.65    0.60
   0  -5  -4    1.57    0.47
   0  -5   4    1.13    0.49
   0  -5  -4    2.49    0.79
   0  -5   4    0.37    0.32
   0  -5  -4    1.11    0.37
   0   5   4    0.44    0.25
   0   5   4    1.98    0.69
   1   5  -4   11.06    1.18
   1   5  -4    9.54    1.36
  -1   5   4   12.36    1.10
   1  -5   4   10.20    1.15
   1  -5  -4   13.11    1.13
   1   5   4   13.33    1.24
  -1  -5   4   12.88    1.16
  -1  -5   4   12.80    1.14
  -1   5  -4    7.70    1.24
  -2  -5  -4  127.01    6.99
  -2  -5  -4  119.38    8.04
   2   5  -4  115.25    6.94
  -2   5   4  132.43    6.83
  -2  -5  -4  120.30    6.62
   2   5  -4  120.28    7.63
  -2   5  -4  122.24    7.59
   2  -5  -4  124.11    6.62
  -2  -5   4  122.16    6.55
   2   5   4  122.71    7.03
  -2   5  -4  130.93    7.00
   2  -5  -4  126.03    6.92
   2  -5  -4  134.98    7.93
  -2  -5   4  122.11    6.91
  -3   5   4    8.33    1.16
  -3  -5  -4   11.33    1.74
   3   5  -4    7.94    1.18
   3  -5  -4    8.04    0.95
  -3  -5   4    9.62    0.78
  -3   5  -4   10.65    1.39
  -3  -5   4    8.12    1.52
  -3   5  -4    9.63    1.24
  -3  -5   4    8.65    0.93
   3  -5  -4    8.86    1.33
   4   5  -4   56.35    3.91
  -4  -5  -4   57.52    3.72
  -4  -5  -4   47.12    4.25
  -4   5   4   62.15    3.93
  -4   5  -4   55.97    3.78
  -4   5  -4   54.27    4.01
  -4  -5   4   57.19    4.33
   4  -5  -4   58.38    4.00
   4  -5  -4   57.18    3.26
  -5   5   4   12.65    1.89
  -5  -5  -4   12.79    1.74
  -5  -5  -4   14.45    2.04
  -5  -5   4   12.87    1.88
  -5   5  -4   13.19    2.01
  -5   5  -4   14.11    1.30
  -6   5   4   38.01    3.61
  -6  -5  -4   43.62    3.66
  -6  -5   4   47.39    3.59
  -6   5  -4   47.91    3.93
  -7  -5  -4    6.33    1.23
  -7   5   4    6.73    1.65
  -7   5  -4    6.24    1.70
   0   6  -4    0.47    0.54
   0  -6   4    1.51    0.48
   0  -6   4    1.22    0.51
   0  -6  -4    1.87    0.79
   0   6   4    0.24    0.28
   0   6   4    0.87    0.46
   0   6   4    0.86    0.56
   1   6  -4   13.45    1.38
  -1  -6  -4   11.07    1.77
  -1   6   4   17.56    1.83
  -1  -6  -4   11.81    1.30
  -1  -6  -4   12.99    1.45
   1  -6   4   12.50    1.36
   1   6  -4   11.13    1.50
  -1   6   4   11.21    1.20
  -1   6   4    9.95    1.17
   1  -6   4   13.89    1.31
  -1   6   4   11.47    0.92
   1  -6  -4   10.68    1.22
  -1  -6   4   14.79    1.32
   1   6   4   11.04    1.33
   1   6   4   12.56    1.44
  -1  -6   4   14.50    1.32
   1  -6  -4   14.13    1.90
   1  -6  -4   14.53    1.53
   1   6   4   14.63    1.76
  -1   6  -4   14.51    1.69
   2  -6   4   26.39    2.08
   2   6  -4   28.14    2.35
   2   6  -4   27.15    2.50
  -2  -6  -4   36.16    3.15
  -2  -6  -4   36.60    2.30
  -2  -6  -4   36.25    2.37
  -2   6   4   35.26    2.13
   2  -6  -4   25.78    2.10
   2  -6  -4   32.95    2.26
  -2  -6   4   31.44    3.03
  -2  -6   4   30.43    2.21
   2  -6  -4   30.37    2.77
  -2  -6   4   27.09    2.05
  -2   6  -4   28.07    2.19
   2   6   4   29.41    2.30
  -2   6  -4   29.13    2.53
   3   6  -4    1.18    0.60
  -3   6  -4    1.60    0.64
  -3  -6   4    1.23    0.42
  -3   6  -4    1.77    0.64
  -3  -6   4    1.48    0.45
   3  -6  -4    1.50    0.64
  -3  -6   4    0.35    0.73
  -4  -6  -4   42.43    3.99
  -4   6   4   42.50    3.33
   4   6  -4   48.62    3.58
  -4   6  -4   51.42    3.47
  -4  -6   4   53.83    4.15
  -4   6  -4   46.37    3.61
  -5  -6  -4    3.37    1.23
  -5   6   4    4.77    1.22
  -5  -6   4    3.55    1.14
  -5   6  -4    5.12    0.91
  -5   6  -4    4.65    1.32
  -6   6   4   36.78    3.63
  -6  -6  -4   52.33    4.13
  -6   6  -4   45.03    3.04
  -6   6  -4   45.81    3.98
  -6  -6   4   47.05    3.92
  -7  -6  -4    2.03    1.03
  -7   6   4    2.82    1.29
  -7   6  -4    1.77    1.20
   0  -7   4    1.89    0.65
   0  -7   4    1.28    0.52
   0   7   4    2.29    0.84
   0  -7  -4    1.22    0.87
   0   7  -4    2.37    0.81
   0  -7  -4    2.69    0.70
   0   7   4    2.31    0.68
   0   7   4    1.17    0.51
   0  -7  -4    1.87    0.65
  -1  -7  -4   -0.15    0.73
  -1  -7  -4    0.30    0.39
  -1   7   4    0.57    0.63
  -1   7   4   -0.08    0.26
   1  -7   4   -0.18    0.39
   1  -7   4    0.05    0.36
   1   7  -4   -0.46    0.41
  -1   7   4    0.09    0.38
  -1   7   4   -0.17    0.32
   1   7  -4    0.14    0.56
   1   7   4    0.48    0.50
  -1  -7   4   -0.01    0.32
   1   7   4    0.75    0.55
   1  -7  -4    0.31    0.36
   1   7   4   -0.41    0.52
   1   7   4    0.45    0.31
   1  -7  -4    0.56    0.39
  -1   7  -4   -0.11    0.51
   1  -7  -4    0.38    0.64
  -1  -7   4   -0.43    0.34
   2  -7   4   36.27    2.47
  -2  -7  -4   32.17    3.29
  -2  -7  -4   31.83    2.36
   2   7  -4   33.05    2.84
   2  -7   4   32.23    2.37
  -2   7   4   31.34    2.18
  -2  -7  -4   34.72    2.54
  -2  -7   4   30.56    2.26
  -2  -7   4   26.92    3.36
   2   7   4   26.51    2.45
   2  -7  -4   32.96    2.44
  -2   7  -4   33.27    2.40
   2  -7  -4   32.10    3.08
   2  -7  -4   32.44    2.39
  -2  -7   4   35.39    2.47
  -2   7  -4   30.82    2.76
  -3  -7  -4    5.98    0.93
  -3   7   4    6.94    1.11
   3   7  -4    6.04    1.20
  -3  -7  -4    3.95    1.37
   3  -7   4    6.53    1.04
  -3  -7  -4    5.63    1.00
  -3   7  -4    6.03    1.15
   3  -7  -4    7.11    1.10
  -3  -7   4    5.64    0.85
   3  -7  -4    7.44    1.13
  -3   7  -4    3.97    0.98
  -3  -7   4    7.11    1.01
   3  -7  -4    5.79    1.31
  -3  -7   4    7.02    1.68
  -4  -7  -4  122.45    8.58
   4   7  -4  128.63    8.00
  -4   7   4  118.17    7.26
  -4  -7   4  120.44    8.47
  -4  -7   4  128.64    6.77
  -4   7  -4  130.37    7.80
  -4   7  -4  107.01    7.42
  -5   7   4   23.37    2.62
  -5  -7  -4   22.15    3.11
  -5   7  -4   23.69    2.89
  -5   7  -4   23.17    2.09
  -5  -7   4   24.76    3.07
  -6   7   4    4.05    1.40
  -6   7  -4    4.51    0.88
  -6   7  -4    3.98    1.38
  -6  -7   4    3.23    1.26
   0  -8   4    0.74    0.52
   0  -8   4    0.28    0.51
   0   8  -4    0.47    0.70
   0  -8  -4    0.10    0.74
   0   8   4    0.63    0.78
   0  -8  -4    0.94    0.52
   0  -8  -4    0.77    0.49
   0   8   4    1.24    0.68
   0  -8   4   -0.20    0.69
   0   8   4    1.15    0.61
  -1   8   4    2.21    0.45
  -1   8   4    1.99    0.66
  -1  -8  -4    3.10    1.32
  -1  -8  -4    1.89    0.70
  -1  -8  -4    2.67    0.73
   1  -8   4    3.17    1.28
  -1   8   4    2.34    0.88
   1   8  -4    2.54    1.01
   1  -8   4    1.83    0.74
   1  -8   4    3.42    0.79
   1   8   4    1.59    0.82
  -1   8  -4    1.47    0.84
   1   8   4    4.99    1.09
   1   8   4    1.89    0.72
  -1  -8   4    1.35    0.66
   1  -8  -4    2.30    0.84
  -1  -8   4    2.31    0.75
   1  -8  -4    3.50    0.85
   1  -8  -4    2.41    1.14
  -1  -8   4    1.68    1.03
  -2  -8  -4   20.05    2.16
   2   8  -4   14.46    2.07
  -2  -8  -4   18.77    1.97
  -2  -8  -4   21.50    3.09
   2  -8   4   16.43    1.89
   2  -8   4   19.97    2.17
  -2   8   4   17.86    1.54
   2  -8   4   18.52    2.79
  -2  -8   4   13.94    2.50
   2  -8  -4   21.05    2.81
  -2   8  -4   17.84    1.71
  -2  -8   4   20.18    1.85
  -2   8  -4   21.17    2.39
   2   8   4   23.73    2.64
  -2  -8   4   18.25    1.69
   2  -8  -4   21.83    1.85
  -3   8   4   21.39    1.88
  -3  -8  -4   16.75    2.80
   3   8  -4   24.03    2.45
   3  -8   4   14.66    2.48
  -3  -8  -4   25.73    2.09
  -3  -8  -4   22.34    1.85
  -3  -8   4   20.35    1.73
   3  -8  -4   24.84    2.95
  -3  -8   4   18.25    1.80
  -3   8  -4   22.64    2.10
  -3   8  -4   21.55    2.26
  -3  -8   4   21.73    3.08
  -4   8   4   29.04    2.57
   4   8  -4   27.86    2.89
  -4  -8  -4   28.47    3.72
  -4   8  -4   31.53    2.76
  -4  -8   4   30.97    2.20
  -4   8  -4   28.92    2.75
  -4  -8   4   24.85    3.38
  -4  -8   4   33.75    1.84
  -5  -8  -4   34.45    4.10
  -5   8   4   23.35    2.75
  -5   8  -4   27.35    2.48
  -5  -8   4   34.80    4.03
  -5   8  -4   26.00    3.10
  -6  -8  -4    0.92    1.18
  -6   8   4    2.44    1.10
  -6   8  -4    1.89    0.70
  -6  -8   4    1.82    1.09
  -6   8  -4    2.94    1.29
   0  -9   4   13.18    1.68
   0   9   4   10.87    1.93
   0  -9   4   14.70    2.57
   0  -9  -4   15.35    1.82
   0  -9  -4   16.79    1.97
   0   9  -4   11.43    1.90
   0  -9  -4   16.67    2.72
   0  -9   4   12.65    1.70
   1  -9   4    6.84    1.26
   1  -9   4    8.08    1.90
  -1  -9  -4    7.66    1.28
  -1  -9  -4    7.77    1.94
  -1  -9  -4    8.58    1.38
  -1   9   4   10.37    1.70
   1   9  -4    6.82    1.44
   1   9   4    8.28    1.70
   1  -9  -4    8.05    1.92
  -1   9  -4    5.36    1.33
  -1  -9   4    7.10    1.84
   1  -9  -4    7.79    1.30
  -1  -9   4    7.50    1.22
  -2  -9  -4    7.88    1.37
  -2   9   4    6.77    1.02
   2  -9   4    8.30    1.36
   2   9  -4    6.83    1.51
  -2  -9  -4    9.21    2.18
   2  -9   4    8.79    1.94
  -2  -9  -4    6.84    1.26
   2  -9  -4   11.96    2.25
  -2   9  -4    8.14    1.28
  -2   9  -4    6.82    1.53
  -2  -9   4    7.40    1.21
  -2  -9   4    6.58    1.78
  -2  -9   4    7.75    1.34
   2  -9  -4   10.99    1.57
   3   9  -4   -0.39    0.68
  -3  -9  -4   -0.49    0.80
  -3  -9  -4    1.26    0.60
  -3  -9  -4    0.57    0.54
   3  -9   4    0.55    0.90
  -3   9   4    1.10    0.69
  -3  -9   4    1.35    1.01
  -3   9  -4    0.30    0.64
  -3  -9   4    1.35    0.58
  -3  -9   4    0.10    0.46
  -3   9  -4    1.32    0.77
   3  -9  -4    0.01    0.76
  -4   9   4   23.31    2.25
  -4  -9  -4   26.16    3.63
  -4  -9   4   24.17    1.97
  -4   9  -4   23.99    2.76
  -4  -9   4   24.55    1.67
  -4  -9   4   30.82    4.10
  -4   9  -4   18.88    2.44
  -5   9   4    3.63    1.22
  -5  -9  -4    3.90    1.56
  -5  -9   4    7.22    1.97
  -5   9  -4    4.18    1.41
  -5   9  -4    2.41    1.00
   0 -10  -4    4.03    1.62
   0 -10  -4    3.38    0.96
   0 -10   4    2.26    0.92
   0 -10   4    4.45    1.69
   0  10   4    2.87    1.21
   0  10  -4    4.40    1.31
  -1 -10  -4    5.34    1.14
   1 -10   4    3.50    0.99
  -1 -10  -4    7.66    2.13
  -1  10   4    8.88    1.82
   1  10  -4    4.06    1.38
  -1 -10  -4    3.73    1.05
   1 -10   4    7.52    2.09
   1 -10  -4    3.85    1.53
  -1 -10   4    4.74    1.69
   1 -10  -4    5.61    1.26
  -1 -10   4    6.78    1.26
   1  10   4    6.12    1.60
  -1  10  -4    7.06    1.60
  -1 -10   4    6.02    1.24
  -1  10  -4    5.30    1.02
  -2 -10  -4    0.44    0.58
   2 -10   4   -0.52    0.50
  -2 -10  -4    0.83    0.62
  -2 -10  -4   -0.20    1.08
   2 -10   4    0.53    0.83
   2  10  -4   -0.90    0.74
  -2  10  -4    0.48    0.61
  -2 -10   4    0.13    0.48
  -2 -10   4   -0.14    0.93
   2 -10  -4    1.13    1.00
  -2  10  -4   -0.08    0.71
  -2 -10   4    0.20    0.56
  -3 -10  -4   12.93    1.85
  -3 -10  -4   10.50    2.46
  -3 -10  -4   12.88    1.62
   3  10  -4   15.80    2.31
  -3  10  -4   11.95    2.00
  -3 -10   4   12.95    1.61
  -3 -10   4   13.01    2.76
  -3  10  -4   11.85    1.82
  -3 -10   4   11.73    1.68
  -4 -10  -4    7.39    1.27
  -4 -10  -4    7.95    2.46
  -4 -10   4    7.63    1.20
  -4  10  -4    5.70    1.39
  -4  10  -4    9.46    1.80
  -4 -10   4    7.64    0.99
  -4 -10   4   10.98    2.58
  -5 -10  -4    1.35    1.38
  -5 -10   4    3.27    1.54
  -5  10  -4    2.74    1.04
  -5  10  -4    3.80    1.24
   0 -11  -4    8.61    2.39
   0 -11  -4    3.25    1.04
   0  11   4    7.00    1.76
   0 -11   4    6.01    2.02
   0  11  -4    5.48    1.57
  -1 -11  -4   10.69    2.63
   1 -11   4    3.37    1.57
   1 -11   4    4.29    1.14
   1  11  -4    3.62    1.43
  -1 -11  -4    4.28    1.17
  -1  11  -4    2.67    1.22
   1 -11  -4    5.51    1.30
  -1 -11   4    4.98    1.23
   1 -11  -4    6.82    2.21
  -1  11  -4    6.32    1.06
  -1 -11   4    5.50    1.99
  -2 -11  -4   17.23    3.42
  -2 -11  -4   14.92    2.02
  -2 -11  -4   21.07    2.49
   2  11  -4   15.24    2.49
   2 -11   4   18.94    3.35
  -2  11  -4   16.07    2.56
  -2 -11   4   16.24    2.15
   2 -11  -4   19.50    3.29
  -2  11  -4   15.03    1.87
  -2 -11   4   14.57    1.97
  -2 -11   4   19.86    3.59
  -3 -11  -4    0.36    1.14
  -3 -11  -4    1.26    0.69
   3  11  -4    0.48    1.03
  -3 -11  -4   -0.06    0.61
  -3  11  -4    0.25    0.83
  -3 -11   4    1.10    1.22
  -3 -11   4    0.56    0.63
  -3  11  -4   -0.49    0.75
  -3 -11   4    0.70    0.65
  -4 -11  -4    7.12    1.33
  -4 -11  -4   10.58    2.60
  -4 -11   4    8.15    1.32
  -4 -11   4   10.58    2.56
  -4  11  -4    4.63    1.35
  -4  11  -4    7.27    1.65
   0 -12   4    2.33    1.69
   0 -12   4   -0.08    0.69
   0 -12  -4    0.59    1.30
   0  12  -4    0.68    1.15
   0 -12  -4    1.81    0.96
   1 -12   4    0.56    1.13
   1  12  -4    1.02    1.20
   1 -12   4    1.28    0.87
  -1 -12  -4    2.54    0.98
  -1 -12  -4    1.04    1.36
  -1 -12   4    0.96    0.78
   1 -12  -4    0.56    1.23
  -1 -12   4    1.05    1.48
  -1  12  -4    1.07    1.11
   2  12  -4   14.00    2.53
  -2 -12  -4   15.98    2.22
  -2 -12  -4   16.40    3.50
   2 -12   4   21.42    3.79
  -2 -12   4   11.80    1.83
  -2  12  -4   13.16    2.39
  -2 -12   4   22.55    3.89
  -2 -12   4   11.54    1.99
  -3 -12  -4   11.15    2.90
  -3 -12  -4   13.87    2.11
   3  12  -4   16.87    2.69
  -3 -12   4   10.12    2.70
  -3  12  -4    9.58    1.92
  -3 -12   4   14.46    2.13
   0 -13   4    0.38    0.77
   0 -13   4    3.95    2.07
   0 -13  -4    1.07    0.99
   0 -13  -4    1.29    1.52
   0  13  -4    0.86    1.19
  -1 -13  -4    6.74    2.56
   1  13  -4    3.96    1.75
   1 -13   4    6.40    2.35
   1 -13  -4    5.70    2.19
  -1 -13   4    9.19    2.69
  -1  13  -4    4.25    1.51
   0   0  -5   -0.11    0.43
   0   0   5    0.56    0.38
   1   0  -5   78.89    4.70
  -1   0   5   79.23    4.71
  -1   0  -5   77.39    4.78
  -1   0   5   76.33    3.95
  -1   0   5   74.69    4.18
  -2   0   5   30.68    2.04
   2   0  -5   27.66    1.59
   2   0  -5   27.18    1.98
  -2   0  -5   29.08    2.19
   2   0  -5   30.44    1.73
  -2   0  -5   31.50    2.02
  -3   0   5  112.56    6.27
  -3   0  -5  109.13    6.48
   3   0  -5   99.61    6.19
  -3   0  -5  108.51    6.19
   4   0  -5    9.51    0.75
  -4   0  -5   10.85    1.49
  -4   0  -5    9.34    1.06
  -5   0  -5  100.39    5.67
  -5   0  -5  102.09    6.26
  -5   0  -5   93.26    5.76
  -6   0  -5   34.00    3.11
  -7   0  -5    0.97    0.95
   0  -1   5    4.55    0.74
   0   1   5    5.73    0.63
   0   1   5    2.51    0.49
   0   1  -5    3.84    0.74
   0  -1  -5    5.05    0.78
   0  -1  -5    4.78    0.61
   0   1   5    4.62    0.80
  -1  -1  -5   12.12    1.32
   1   1  -5   11.70    1.12
  -1   1   5   10.21    0.83
  -1   1   5   11.58    0.79
  -1  -1  -5   12.72    0.89
  -1   1   5   10.41    1.11
  -1  -1   5   13.45    1.15
  -1  -1   5   12.32    0.85
   1  -1  -5   10.77    0.83
  -1   1  -5   11.73    1.20
   1  -1  -5    9.24    1.07
   1  -1  -5   10.31    0.85
   2   1  -5   21.59    1.21
  -2   1   5   18.54    1.50
  -2  -1  -5   16.55    1.46
  -2  -1  -5   18.68    1.68
   2   1  -5   19.59    1.49
   2  -1  -5   18.85    1.11
   2  -1  -5   19.34    1.21
  -2   1  -5   18.61    1.49
  -2  -1   5   20.43    1.55
   2  -1  -5   18.96    1.47
  -2   1  -5   18.45    1.60
  -3  -1  -5   12.59    1.52
   3   1  -5   17.34    1.03
  -3   1   5   17.84    1.55
  -3  -1  -5   17.78    1.58
  -3   1   5   17.87    1.32
   3   1  -5   16.60    1.31
  -3   1  -5   17.88    1.62
   3  -1  -5   17.53    1.30
  -3   1  -5   17.17    1.46
  -4   1   5   54.13    3.54
  -4  -1  -5   51.84    3.45
  -4  -1  -5   50.15    3.49
   4   1  -5   53.10    3.09
  -4   1  -5   49.55    3.56
  -4  -1   5   50.77    3.13
   4  -1  -5   47.92    2.97
  -4   1  -5   49.92    3.25
  -5  -1  -5   35.85    3.04
  -5  -1  -5   38.93    2.69
  -5   1   5   44.44    3.20
  -5  -1  -5   34.72    2.45
  -5   1  -5   36.56    3.09
  -5   1  -5   41.09    2.45
  -6   1   5    4.78    1.28
  -6  -1  -5    6.65    1.47
  -6   1  -5    6.95    1.63
  -7  -1  -5    2.96    1.36
  -7   1  -5    5.37    1.61
   0   2  -5   39.50    2.65
   0  -2  -5   35.95    2.71
   0  -2  -5   35.95    2.21
   0  -2  -5   40.58    2.34
   0   2   5   36.48    2.20
  -1   2   5  200.50   11.10
  -1  -2  -5  227.05   11.59
  -1   2   5  226.20   11.69
  -1  -2  -5  235.04   13.04
   1   2  -5  228.40   12.83
  -1   2   5  225.51   12.90
  -1  -2   5  216.03   12.83
   1  -2  -5  221.20   11.73
  -1   2  -5  222.84   12.85
   1  -2  -5  240.29   12.93
   1   2   5  233.25   11.84
  -1  -2   5  232.61   11.19
   1   2   5  205.31   11.24
   1  -2  -5  222.71   11.17
  -2   2   5   41.58    2.48
   2   2  -5   41.41    2.27
  -2   2   5   39.44    2.72
   2   2  -5   36.36    2.64
  -2  -2  -5   37.32    2.89
  -2  -2  -5   35.79    2.47
   2  -2  -5   37.56    2.69
  -2  -2   5   41.59    2.25
   2   2   5   41.32    2.37
  -2  -2   5   37.94    2.02
  -2  -2   5   42.37    2.04
   2  -2  -5   36.99    2.15
  -2   2  -5   40.49    2.56
   2   2   5   36.69    2.44
   2  -2  -5   39.81    2.29
  -2   2  -5   38.70    2.73
  -2  -2   5   41.51    2.74
  -3  -2  -5   22.13    1.93
   3   2  -5   18.85    1.59
  -3   2   5   21.42    1.77
  -3  -2  -5   21.66    1.71
  -3  -2  -5   20.83    1.73
  -3   2   5   19.51    1.58
  -3   2  -5   21.06    1.82
  -3   2  -5   23.68    1.75
  -3  -2   5   23.13    1.73
   3  -2  -5   22.42    1.62
   3  -2  -5   21.58    1.18
  -4  -2  -5    6.05    1.00
  -4   2   5    8.56    1.33
  -4  -2  -5    7.45    0.90
   4   2  -5    6.06    0.76
  -4  -2  -5    7.39    1.23
   4  -2  -5    5.84    0.67
  -4   2  -5    6.28    1.16
  -4  -2   5    5.80    0.80
  -4   2  -5    5.11    0.74
  -4  -2   5    5.23    0.86
  -5  -2  -5   38.76    2.93
  -5  -2  -5   39.24    3.17
  -5   2   5   39.25    3.17
  -5  -2   5   40.92    2.62
  -5  -2   5   40.10    2.54
  -5   2  -5   40.41    3.27
  -5   2  -5   37.89    2.48
  -6  -2  -5   10.02    1.17
  -6   2   5    9.69    1.84
  -6  -2  -5   13.41    2.05
  -6   2  -5   13.19    2.15
  -7  -2  -5    1.20    0.92
  -7   2   5    1.49    1.05
  -7   2  -5    1.22    1.10
   0  -3   5   31.56    2.05
   0   3   5   30.40    2.02
   0  -3  -5   32.78    2.07
   0  -3  -5   32.69    2.15
   0  -3  -5   37.10    2.72
   0   3  -5   38.50    2.56
   1   3  -5   29.88    2.29
  -1  -3  -5   30.98    2.58
  -1   3   5   33.08    2.45
  -1  -3  -5   26.68    2.01
  -1  -3  -5   32.97    1.80
  -1   3   5   31.55    1.94
   1   3  -5   34.37    1.98
  -1  -3  -5   30.67    1.96
   1   3   5   29.90    1.97
   1   3   5   31.52    1.74
  -1  -3   5   30.51    1.97
   1   3   5   30.18    2.04
   1  -3  -5   30.44    1.82
   1  -3  -5   27.84    1.85
   1  -3  -5   29.23    2.41
   1  -3  -5   30.06    1.97
  -1   3  -5   29.06    2.33
  -1  -3   5   29.83    1.91
  -2   3   5   16.49    1.62
  -2  -3  -5   18.44    1.88
  -2   3   5   15.63    1.37
  -2  -3  -5   17.59    1.38
   2   3  -5   19.71    1.37
   2   3  -5   19.12    1.60
   2  -3  -5   18.99    1.31
  -2  -3   5   19.05    1.21
   2  -3  -5   16.70    1.22
   2   3   5   18.77    1.41
   2  -3  -5   20.70    1.73
  -2   3  -5   18.06    1.49
  -2   3  -5   19.24    1.66
   2   3   5   19.60    1.46
  -2  -3   5   17.44    1.28
  -2  -3   5   21.57    1.72
  -3  -3  -5   14.02    1.48
  -3   3   5   12.31    1.47
  -3  -3  -5   12.54    1.59
  -3  -3  -5   14.66    1.34
   3   3  -5   13.31    1.26
  -3   3  -5   12.89    1.30
   3  -3  -5   13.29    1.31
  -3   3  -5   13.84    1.59
  -3  -3   5   14.18    1.37
   3  -3  -5   14.39    0.96
  -4   3   5    8.69    1.40
  -4  -3  -5    8.36    1.30
  -4  -3  -5    9.69    1.17
   4   3  -5    8.01    1.00
  -4  -3  -5    8.25    1.30
  -4   3  -5    8.04    1.38
   4  -3  -5    7.74    0.64
  -4  -3   5    8.92    1.13
  -4   3  -5    8.13    0.99
   4  -3  -5    8.56    0.97
  -4  -3   5    9.71    1.33
  -5  -3  -5    2.03    0.86
  -5   3   5    0.94    0.80
  -5  -3  -5    3.44    0.87
  -5   3  -5    3.47    0.56
  -5   3  -5    4.04    1.11
  -5  -3   5    3.20    0.78
  -6   3   5   45.08    3.61
  -6  -3  -5   38.06    3.47
  -6  -3  -5   41.56    3.13
  -6   3  -5   44.30    3.73
  -7  -3  -5    7.40    1.73
  -7   3   5    3.56    1.29
  -7   3  -5    8.80    2.00
   0   4   5   14.00    1.14
   0  -4  -5   13.36    1.17
   0   4  -5   12.40    1.44
   0  -4  -5    9.69    1.07
   0  -4  -5   11.95    1.54
   0  -4   5   13.34    1.15
  -1  -4  -5   65.22    3.68
   1   4  -5   65.80    4.25
  -1   4   5   62.81    3.69
  -1  -4  -5   62.09    3.81
  -1  -4  -5   68.41    4.59
   1   4  -5   67.16    3.67
   1  -4  -5   63.67    3.60
   1   4   5   62.35    3.38
   1   4   5   66.11    3.67
   1   4   5   64.20    3.84
  -1  -4   5   65.07    3.78
  -1   4  -5   63.61    4.23
   1  -4  -5   60.66    3.75
  -1  -4   5   58.49    3.58
   1  -4  -5   65.10    4.42
   1  -4  -5   61.39    3.42
   2   4  -5   36.38    2.42
  -2   4   5   30.03    2.29
  -2   4   5   36.78    2.83
  -2  -4  -5   41.82    2.49
  -2  -4  -5   43.74    2.38
  -2  -4  -5   32.67    2.26
   2   4  -5   34.90    2.67
  -2  -4  -5   37.26    3.07
  -2  -4   5   33.92    2.31
  -2  -4   5   40.23    2.23
   2   4   5   36.28    2.39
  -2   4  -5   37.88    2.51
   2  -4  -5   36.73    2.25
  -2   4  -5   35.01    2.70
   2   4   5   36.50    2.47
   2  -4  -5   43.06    2.96
   2  -4  -5   36.79    2.35
  -3  -4  -5   13.08    1.80
  -3  -4  -5   15.38    1.38
  -3   4   5   15.63    1.45
   3   4  -5   12.55    1.34
  -3   4   5   11.03    1.43
  -3  -4   5   13.58    1.64
  -3  -4   5   12.21    0.96
  -3   4  -5   14.70    1.64
   3  -4  -5   12.92    1.54
  -3   4  -5   14.68    1.41
   3  -4  -5   13.01    1.05
  -4  -4  -5   63.83    4.12
  -4  -4  -5   59.84    4.47
   4   4  -5   59.41    4.04
  -4   4   5   55.16    4.03
  -4  -4  -5   50.19    3.92
  -4   4  -5   52.21    4.11
  -4  -4   5   70.28    4.27
   4  -4  -5   66.92    4.09
  -4   4  -5   62.84    4.00
  -4  -4   5   68.44    4.55
   4  -4  -5   61.89    3.37
  -5  -4  -5   97.18    6.30
  -5  -4  -5  103.72    6.70
  -5   4   5   87.26    6.23
  -5   4  -5   97.24    6.49
  -5  -4   5  104.74    6.55
  -5   4  -5  104.64    6.03
  -6  -4  -5    7.76    1.36
  -6  -4  -5    8.57    1.61
  -6   4   5    8.75    1.65
  -6  -4   5    8.56    1.26
  -6   4  -5    8.09    1.68
  -7   4   5   10.13    2.00
  -7  -4  -5   16.33    2.39
  -7   4  -5    8.14    2.04
   0  -5  -5    3.80    0.71
   0  -5   5    4.42    0.74
   0  -5  -5    5.32    1.16
   0   5  -5    3.15    0.78
   0   5   5    3.23    0.63
   0  -5   5    3.65    0.66
   0  -5  -5    4.89    0.77
   1   5  -5  138.16    8.71
  -1   5   5  143.48    7.90
  -1  -5  -5  146.24    8.02
  -1  -5  -5  143.65    7.66
  -1   5   5  137.85    7.49
  -1  -5  -5  153.99    9.23
   1  -5   5  143.74    7.62
   1   5  -5  148.75    7.66
  -1   5   5  145.11    7.52
  -1  -5   5  146.40    7.62
   1   5   5  152.45    8.05
  -1  -5   5  142.46    7.98
   1  -5  -5  145.99    7.97
   1  -5  -5  133.66    8.96
  -1   5  -5  132.75    8.71
   1   5   5  144.13    7.43
   1   5   5  146.74    7.67
   1  -5  -5  146.88    7.61
  -2  -5  -5   60.57    4.47
  -2   5   5   56.13    3.41
  -2  -5  -5   67.61    3.53
   2   5  -5   58.31    4.00
  -2  -5  -5   59.22    3.67
  -2  -5   5   53.86    3.31
  -2   5  -5   56.49    3.62
   2  -5  -5   57.05    3.54
  -2  -5   5   59.44    3.55
   2   5   5   57.63    3.67
   2  -5  -5   55.97    3.37
  -2   5  -5   57.41    4.00
   2  -5  -5   55.50    4.16
  -3  -5  -5   66.51    4.10
  -3   5   5   73.03    4.28
   3   5  -5   70.06    4.64
  -3  -5  -5   72.95    5.19
  -3   5  -5   69.42    4.42
  -3  -5   5   67.81    3.97
  -3   5  -5   71.69    4.60
   3  -5  -5   71.38    3.93
   3  -5  -5   58.56    4.65
  -3  -5   5   69.81    3.68
  -4  -5  -5    8.67    1.29
  -4   5   5    8.79    1.40
  -4  -5  -5    6.82    1.39
   4   5  -5    8.68    1.24
  -4   5  -5   10.59    1.61
  -4  -5   5    9.48    1.64
  -4   5  -5    7.77    1.16
   4  -5  -5    9.34    1.34
   4  -5  -5    9.86    1.05
  -5  -5  -5   31.94    2.98
  -5  -5  -5   30.85    2.63
  -5   5   5   29.11    2.77
  -5   5  -5   29.49    2.90
  -5   5  -5   31.49    2.34
  -5  -5   5   31.41    2.87
  -6  -5  -5    6.93    1.41
  -6  -5  -5    5.94    1.34
  -6   5   5    5.38    1.48
  -6   5  -5    6.60    0.81
  -6  -5   5    6.44    1.28
  -6   5  -5    5.53    1.52
  -7  -5  -5    4.58    1.12
  -7   5   5    4.33    1.39
  -7   5  -5    4.26    1.57
   0   6  -5    7.18    1.25
   0  -6  -5    7.10    1.01
   0  -6   5    8.22    1.13
   0  -6   5    9.42    1.18
   0  -6  -5    6.29    1.33
   0  -6  -5    7.26    0.99
   0   6   5    7.94    1.04
  -1  -6  -5   96.44    5.39
   1   6  -5   90.89    6.15
  -1  -6  -5   99.46    6.70
   1  -6   5   97.18    5.37
   1   6  -5   90.22    5.33
  -1   6   5  100.44    5.28
  -1   6   5   89.11    5.00
  -1  -6  -5   96.96    5.64
  -1   6   5   96.85    5.49
  -1  -6   5   96.14    5.56
   1  -6  -5  104.20    6.62
   1  -6  -5   98.91    5.60
   1  -6  -5   92.48    5.31
  -1  -6   5   92.11    5.31
   1   6   5   88.27    5.57
  -1   6  -5   95.32    6.17
   1   6   5   92.56    5.41
  -2  -6  -5   21.49    1.77
  -2  -6  -5   21.57    1.69
   2   6  -5   20.51    2.01
  -2   6   5   19.03    1.49
  -2  -6  -5   18.66    2.43
   2  -6   5   19.81    1.65
  -2   6  -5   19.31    1.69
   2  -6  -5   19.19    1.59
   2  -6  -5   19.23    1.66
  -2   6  -5   20.82    1.98
   2  -6  -5   24.16    2.63
   2   6   5   19.27    1.79
  -2  -6   5   16.62    1.51
  -2  -6   5   19.41    1.64
  -3  -6  -5   24.92    1.85
  -3  -6  -5   23.36    2.84
   3   6  -5   20.79    2.10
  -3   6   5   22.66    1.85
   3  -6  -5   24.80    1.80
  -3  -6   5   19.71    2.58
  -3   6  -5   21.55    2.08
   3  -6  -5   18.88    2.27
  -3  -6   5   22.41    1.69
  -3  -6   5   20.07    1.51
   3  -6  -5   20.10    1.73
  -3   6  -5   20.92    2.00
  -4   6   5  121.44    6.79
  -4  -6  -5   96.04    7.62
   4   6  -5  112.75    7.19
  -4   6  -5  117.17    7.04
  -4  -6   5  117.49    5.94
  -4   6  -5  106.14    7.01
  -4  -6   5  107.84    7.66
  -5  -6  -5    5.82    1.44
  -5   6   5    5.04    1.28
  -5   6  -5    7.82    1.59
  -5  -6   5    6.38    1.44
  -5   6  -5    6.34    1.03
  -6  -6  -5   17.20    2.48
  -6   6   5   14.07    2.18
  -6   6  -5   18.75    2.65
  -6  -6   5   21.20    2.59
  -6   6  -5   18.16    1.58
  -7   6   5    4.74    1.56
  -7  -6  -5    8.36    1.60
  -7   6  -5    6.49    1.78
   0  -7   5    5.03    0.94
   0  -7  -5    6.92    1.13
   0  -7  -5    5.46    0.99
   0   7   5    3.57    0.80
   0   7   5    3.43    0.81
   0  -7   5    4.82    0.94
   0   7  -5    5.46    1.13
   0  -7  -5    6.41    1.49
  -1  -7  -5   14.95    1.63
  -1   7   5   12.45    1.36
   1  -7   5   14.47    1.64
  -1  -7  -5   13.00    1.59
   1  -7   5   10.97    1.44
  -1   7   5   14.44    0.94
  -1  -7  -5   17.41    2.50
   1   7  -5   16.21    2.04
  -1   7   5   14.07    1.49
   1  -7  -5    9.88    1.82
   1   7   5   13.42    1.52
   1  -7  -5   15.62    1.72
   1  -7  -5   13.58    1.47
  -1  -7   5   14.29    1.66
  -1   7  -5   13.48    1.80
   1   7   5   13.44    1.57
  -1  -7   5   12.97    1.57
  -2  -7  -5   23.19    1.99
  -2  -7  -5   28.57    2.19
  -2   7   5   25.41    1.78
   2   7  -5   22.16    2.35
  -2  -7  -5   19.97    2.82
   2  -7   5   22.82    1.96
   2   7   5   25.71    2.19
  -2  -7   5   26.71    3.25
   2  -7  -5   30.15    3.22
  -2  -7   5   25.68    2.05
  -2  -7   5   24.35    1.91
  -2   7  -5   21.66    2.32
   2  -7  -5   27.12    2.10
  -2   7  -5   23.81    2.02
   2  -7  -5   26.00    2.01
  -3  -7  -5    4.48    0.88
  -3  -7  -5    4.32    0.79
   3  -7   5    6.62    1.03
   3   7  -5    4.67    1.14
  -3  -7  -5    4.26    1.37
  -3   7   5    4.88    0.92
  -3  -7   5    4.71    0.85
  -3  -7   5    4.24    1.35
   3  -7  -5    4.93    0.96
   3  -7  -5    4.12    0.95
  -3  -7   5    3.94    0.74
  -3   7  -5    4.30    1.02
  -3   7  -5    5.03    1.10
   3  -7  -5    4.03    1.17
  -4   7   5   22.72    2.39
   4   7  -5   21.38    2.43
  -4  -7  -5   27.89    3.44
  -4  -7   5   20.13    2.83
  -4   7  -5   22.33    2.57
  -4  -7   5   22.64    1.63
  -4   7  -5   22.07    2.19
  -5   7   5    0.59    0.86
  -5  -7  -5    2.10    1.10
  -5   7  -5    1.73    0.67
  -5  -7   5    1.02    0.96
  -5   7  -5    3.17    1.21
  -6   7   5    2.43    1.16
  -6  -7  -5    1.14    1.12
  -6   7  -5    1.64    0.64
  -6  -7   5    2.09    1.15
  -6   7  -5   -0.64    0.81
   0   8   5   -0.58    0.45
   0  -8  -5   -0.06    0.37
   0   8   5    0.18    0.49
   0  -8  -5   -0.28    0.35
   0  -8   5    0.31    0.41
   0  -8  -5    0.17    0.73
   0   8  -5    0.41    0.65
   0  -8   5   -0.17    0.37
  -1  -8  -5    5.21    1.62
   1  -8   5    5.48    1.05
  -1  -8  -5    6.59    1.25
   1  -8   5    5.31    0.98
   1   8  -5    7.37    1.49
  -1   8   5    6.28    1.00
  -1   8   5    5.38    0.97
  -1  -8  -5    7.12    1.22
  -1  -8   5    6.01    1.63
   1  -8  -5    3.68    1.27
   1   8   5    3.29    0.86
   1  -8  -5    4.63    0.93
  -1  -8   5    5.41    0.98
   1  -8  -5    3.65    0.83
  -1   8  -5    5.71    1.28
  -1  -8   5    6.58    1.11
  -2   8   5    9.29    1.05
  -2  -8  -5    5.47    1.08
  -2  -8  -5    8.94    2.06
  -2  -8  -5    8.35    1.39
   2  -8   5    7.80    1.22
   2   8  -5    7.45    1.43
  -2   8  -5    5.07    1.19
  -2  -8   5    7.04    1.19
   2  -8  -5    7.80    1.25
   2  -8  -5    7.13    1.71
  -2   8  -5    8.85    1.28
  -2  -8   5    5.86    1.67
  -2  -8   5    7.43    1.16
  -3  -8  -5    8.40    1.20
   3   8  -5    8.49    1.57
  -3  -8  -5    7.25    1.96
  -3  -8  -5    7.15    1.26
  -3   8   5    8.88    1.24
  -3   8  -5    9.11    1.48
  -3  -8   5    7.98    1.09
  -3  -8   5    7.05    1.15
  -3  -8   5   10.57    2.19
  -3   8  -5    7.07    1.37
   3  -8  -5    6.35    1.55
  -4   8   5   27.62    2.50
   4   8  -5   24.28    2.95
  -4  -8  -5   32.14    3.98
  -4  -8   5   31.59    3.75
  -4  -8   5   27.74    2.07
  -4   8  -5   28.34    2.68
  -4  -8   5   29.61    1.71
  -5  -8  -5    0.06    0.91
  -5   8   5    0.60    0.85
  -5   8  -5   -0.36    0.80
  -5   8  -5    0.80    0.65
  -5  -8   5    0.00    0.82
  -6  -8  -5    4.03    1.55
  -6   8   5    5.97    1.49
  -6  -8   5    5.35    1.69
  -6   8  -5    5.08    1.04
  -6   8  -5    3.15    1.40
   0  -9  -5    1.48    0.70
   0  -9   5    1.89    0.73
   0  -9  -5    3.23    0.98
   0   9  -5    0.91    0.79
   0  -9   5    1.46    0.67
   0  -9   5    1.92    1.15
   0  -9  -5    0.38    0.89
   1   9  -5    2.58    1.07
   1  -9   5    3.46    0.97
  -1  -9  -5    2.34    0.75
  -1  -9  -5    3.18    1.46
   1  -9   5    4.80    1.56
  -1  -9  -5    1.98    0.79
  -1  -9   5    4.62    1.04
  -1   9  -5    2.47    1.00
   1  -9  -5    3.65    1.43
  -1  -9   5    2.79    1.46
  -1  -9   5    3.22    0.93
   1  -9  -5    3.21    0.95
   2   9  -5    2.78    1.11
  -2  -9  -5    3.20    0.91
  -2  -9  -5    1.41    0.76
   2  -9   5    1.13    0.69
  -2  -9  -5    1.60    1.13
   2  -9   5    2.15    1.26
  -2   9  -5    1.94    0.72
  -2  -9   5    1.11    0.69
  -2  -9   5    1.88    1.21
  -2   9  -5    1.35    0.86
   2  -9  -5    2.18    0.81
  -2  -9   5    2.33    0.73
   2  -9  -5    0.85    1.05
   3   9  -5   13.46    2.15
  -3  -9  -5   18.48    1.92
  -3  -9  -5   19.25    3.11
  -3  -9  -5   15.22    1.94
   3  -9   5   14.72    2.58
  -3   9  -5   14.02    1.92
  -3  -9   5   14.92    1.77
  -3  -9   5   17.60    1.76
  -3  -9   5   17.23    2.96
   3  -9  -5   14.41    2.57
  -3   9  -5   11.24    1.82
  -4  -9  -5   10.09    2.48
  -4   9  -5   13.04    1.93
  -4  -9   5   11.92    2.47
  -4   9  -5   11.76    1.98
  -4  -9   5   10.52    1.32
  -4  -9   5   11.83    1.07
  -5  -9  -5    4.70    1.80
  -5   9  -5    4.14    1.40
  -5  -9   5    6.54    1.89
  -5   9  -5    3.50    1.05
   0 -10   5    2.48    1.34
   0  10  -5    1.23    0.96
   0 -10   5    2.54    0.84
   0 -10  -5    1.74    0.79
   0 -10  -5    0.92    1.15
  -1 -10  -5    4.97    1.83
   1  10  -5    5.57    1.52
   1 -10   5    4.13    1.16
   1 -10   5    4.84    1.83
  -1 -10  -5    3.57    0.98
  -1 -10  -5    5.79    1.35
  -1 -10   5    5.17    1.13
  -1 -10   5    6.83    1.95
   1 -10  -5    5.73    1.27
  -1  10  -5    5.74    1.50
   1 -10  -5    6.60    1.96
  -1 -10   5    6.64    1.36
  -2 -10  -5    4.23    1.11
  -2 -10  -5    2.32    1.65
   2  10  -5    4.43    1.42
   2 -10   5    3.88    1.64
  -2 -10  -5    3.58    1.03
   2 -10   5    3.78    1.12
  -2 -10   5    2.16    0.84
  -2  10  -5    1.32    0.81
  -2 -10   5    6.20    1.97
  -2 -10   5    3.01    0.87
   2 -10  -5    3.34    1.38
  -2  10  -5    2.42    1.08
   3  10  -5    5.18    1.47
  -3 -10  -5   11.02    2.56
  -3 -10  -5    6.29    1.18
  -3 -10  -5    9.46    1.59
  -3  10  -5    5.59    1.42
  -3 -10   5    7.72    1.23
  -3 -10   5    7.35    1.36
  -3  10  -5   10.46    1.61
  -3 -10   5    7.33    2.06
  -4 -10  -5   26.26    4.03
  -4 -10   5   26.05    2.17
  -4 -10   5   29.51    1.92
  -4 -10   5   34.38    4.56
  -4  10  -5   18.34    2.65
  -4  10  -5   22.53    2.83
  -5 -10  -5    5.28    1.78
  -5 -10   5    8.10    2.20
  -5  10  -5    5.13    1.29
  -5  10  -5    4.80    1.59
   0 -11  -5   -0.09    1.00
   0 -11   5    1.41    1.30
   0 -11   5    1.13    0.79
   0  11  -5    1.63    1.00
   0 -11  -5    0.70    0.77
  -1 -11  -5    1.56    1.56
  -1 -11  -5    0.64    0.67
   1 -11   5    0.98    1.16
   1  11  -5   -0.02    0.97
   1 -11   5    1.18    0.76
  -1 -11   5    0.52    0.61
   1 -11  -5    1.16    0.74
  -1  11  -5    0.95    0.74
   1 -11  -5    0.47    1.17
  -1 -11   5    1.95    1.36
  -1  11  -5    0.07    0.85
   2 -11   5    0.00    0.91
  -2 -11  -5    1.41    0.74
  -2 -11  -5    0.76    0.70
  -2 -11  -5    3.52    1.75
   2  11  -5    0.09    0.95
  -2 -11   5   -0.28    1.00
  -2  11  -5    0.29    0.94
  -2  11  -5    0.04    0.66
   2 -11  -5    0.82    1.16
  -2 -11   5    1.05    0.65
  -2 -11   5    0.48    0.67
  -3 -11  -5   14.50    2.12
  -3 -11  -5   17.14    3.45
  -3 -11  -5   14.27    1.86
   3  11  -5   15.24    2.51
  -3  11  -5   14.19    2.30
  -3 -11   5   14.89    1.97
  -3 -11   5   11.80    2.78
  -3  11  -5   16.27    2.13
  -3 -11   5   14.87    1.84
  -4 -11  -5   13.77    3.04
  -4 -11  -5   12.32    1.79
  -4 -11   5   12.94    1.68
  -4  11  -5    9.77    1.91
  -4 -11   5   16.30    3.19
  -4  11  -5   16.34    2.33
   0  12  -5   27.16    3.55
   0 -12  -5   34.10    4.77
   0 -12   5   30.86    4.74
   0 -12   5   29.86    3.17
   0 -12  -5   33.75    3.02
   1 -12   5    1.08    0.78
   1 -12   5    2.22    1.67
  -1 -12  -5    0.39    1.47
   1  12  -5    1.21    1.27
  -1 -12  -5    1.88    0.94
  -1  12  -5    3.03    1.58
  -1 -12   5    1.40    0.85
  -1 -12   5    2.27    1.60
   1 -12  -5    0.47    1.41
  -2 -12  -5    7.78    1.51
   2  12  -5   10.85    2.20
   2 -12   5    9.07    2.49
  -2 -12  -5    6.19    2.38
  -2 -12   5    4.20    1.22
  -2 -12   5    5.37    1.30
  -2  12  -5    4.02    1.50
  -2 -12   5    7.56    2.70
  -3 -12  -5    0.91    1.69
  -3 -12  -5    0.49    0.82
   3  12  -5    2.12    1.32
  -3 -12   5    0.02    0.74
  -3 -12   5    1.78    1.45
  -3  12  -5    1.26    1.08
   0 -13   5    3.38    1.14
   0 -13   5    6.28    2.58
   0 -13  -5    3.43    1.21
   0  13  -5    2.52    1.47
   0 -13  -5    2.03    2.02
   1 -13   5    7.89    2.58
   1  13  -5    8.97    2.24
  -1 -13  -5    9.58    2.71
   1 -13  -5   11.38    3.12
  -1  13  -5    8.05    2.02
  -1 -13   5   11.03    3.05
   0   0  -6   74.54    4.70
  -1   0   6  257.45   13.51
  -1   0  -6  263.68   14.88
  -1   0   6  245.29   14.76
   1   0  -6  271.36   14.81
   2   0  -6    3.17    0.41
  -2   0  -6    3.02    0.61
  -2   0  -6    2.74    0.69
   2   0  -6    3.40    0.60
  -2   0   6    3.04    0.59
  -3   0  -6    3.52    0.78
  -3   0  -6    3.39    0.72
   3   0  -6    3.94    0.39
   3   0  -6    3.40    0.57
   3   0  -6    3.63    0.41
  -4   0   6   13.18    1.04
  -4   0  -6   13.42    1.69
  -4   0  -6   11.30    1.32
   4   0  -6   12.48    1.02
  -5   0  -6    0.72    0.75
  -5   0  -6    0.58    0.38
  -5   0  -6    0.24    0.30
  -6   0  -6   -0.33    0.53
  -7   0  -6   -0.86    0.69
   0   1   6   16.57    1.39
   0   1  -6   24.21    1.81
   0   1   6   20.39    1.37
   0  -1  -6   25.37    1.88
  -1  -1  -6  125.93    7.59
   1   1  -6  131.19    7.50
  -1   1   6  129.38    7.53
  -1  -1  -6  120.23    6.66
  -1   1   6  123.15    6.71
   1  -1  -6  125.73    6.76
  -1  -1   6  121.30    6.40
   1  -1  -6  120.41    7.45
  -1   1  -6  122.69    7.51
   1  -1  -6  132.50    6.45
  -1  -1   6  133.42    7.52
   2   1  -6   47.08    3.02
  -2  -1  -6   46.79    3.23
  -2  -1  -6   42.53    2.80
  -2   1   6   47.27    3.06
  -2  -1   6   48.80    3.10
   2  -1  -6   48.04    2.64
   2  -1  -6   47.09    2.49
   2  -1  -6   44.99    3.01
  -2   1  -6   42.54    2.82
  -2   1  -6   43.03    3.11
  -2  -1   6   44.50    2.48
  -2  -1   6   45.09    2.48
   3   1  -6   22.61    1.32
   3   1  -6   21.68    1.64
  -3  -1  -6   20.92    1.75
  -3  -1  -6   19.34    1.82
  -3  -1   6   19.56    1.64
  -3   1  -6   19.65    1.74
  -3   1  -6   25.10    1.90
   3  -1  -6   20.81    1.61
   3  -1  -6   21.16    1.19
  -4   1   6   13.11    1.05
  -4  -1  -6   15.28    1.80
  -4  -1  -6   14.81    1.50
   4   1  -6   14.17    1.16
  -4   1  -6   14.86    1.34
  -4  -1   6   15.55    1.24
   4  -1  -6   13.49    1.10
  -4   1  -6   14.85    1.81
  -5  -1  -6   10.82    1.72
  -5  -1  -6    9.13    1.23
  -5   1  -6   11.50    1.84
  -5   1  -6   10.97    1.07
  -6  -1  -6   17.82    1.48
  -6  -1  -6   20.53    2.60
  -6   1  -6   22.22    2.83
  -7  -1  -6    4.38    1.44
  -7   1  -6    5.63    1.57
   0  -2  -6    1.72    0.42
   0  -2  -6    0.81    0.55
   0   2  -6    1.43    0.55
   0   2   6    0.73    0.32
   0  -2  -6    0.15    0.28
   0   2   6    0.49    0.24
  -1   2   6   70.26    4.33
   1   2  -6   66.95    4.18
  -1   2   6   62.54    3.64
  -1  -2  -6   67.60    3.57
  -1  -2  -6   64.02    4.36
  -1  -2   6   62.07    3.51
   1  -2  -6   61.06    3.68
  -1   2  -6   65.05    4.21
   1   2   6   66.01    3.61
   1  -2  -6   61.80    3.52
   1   2   6   63.81    3.77
   1  -2  -6   69.28    4.30
   2   2  -6   55.55    3.57
  -2  -2  -6   52.97    3.23
  -2  -2  -6   43.84    3.68
   2   2  -6   55.50    3.03
  -2   2   6   53.55    3.60
   2  -2  -6   55.27    3.59
  -2  -2   6   53.25    2.82
   2  -2  -6   54.91    3.11
  -2   2  -6   52.36    3.60
  -2  -2   6   58.20    3.64
   2  -2  -6   50.37    2.92
   2   2   6   57.10    3.15
  -2   2  -6   56.82    3.35
   2   2   6   51.87    3.26
  -2  -2   6   55.25    3.04
  -2  -2   6   56.66    2.83
   3   2  -6   10.68    1.08
  -3  -2  -6    8.86    1.29
  -3  -2  -6   10.76    1.29
   3  -2  -6   10.57    1.06
   3  -2  -6    9.99    0.74
  -3   2  -6   11.94    1.41
  -3   2  -6    9.18    1.15
  -3  -2   6    9.96    1.16
  -4  -2  -6   24.50    2.10
  -4  -2  -6   21.49    1.79
   4   2  -6   23.34    1.72
  -4   2   6   22.49    1.63
  -4   2   6   23.80    2.06
  -4  -2  -6   23.50    2.05
  -4   2  -6   21.21    2.11
  -4   2  -6   26.18    1.91
   4  -2  -6   21.63    1.67
  -5   2   6   27.46    2.56
  -5  -2  -6   32.05    2.72
  -5  -2  -6   28.83    2.43
  -5   2  -6   28.00    2.68
  -5  -2   6   28.24    2.14
  -5   2  -6   30.94    2.09
  -5  -2   6   29.14    2.07
  -6  -2  -6    5.53    1.37
  -6  -2  -6    4.01    0.83
  -6   2  -6    3.59    1.26
  -7  -2  -6    4.21    1.53
  -7   2  -6    4.07    1.44
   0   3  -6    0.90    0.49
   0  -3  -6    0.15    0.51
   0   3   6    0.42    0.30
   0  -3  -6    0.68    0.34
   0  -3  -6    0.93    0.37
   0   3   6    0.06    0.19
  -1  -3  -6   16.38    1.34
  -1  -3  -6   12.76    1.66
  -1   3   6   13.66    1.19
   1   3  -6   14.74    1.52
  -1  -3  -6   17.18    1.08
  -1  -3  -6   13.85    1.26
  -1  -3   6   16.40    1.24
   1   3   6   17.54    1.33
   1   3   6   16.44    1.34
  -1   3  -6   16.45    1.59
   1  -3  -6   17.31    1.30
   1  -3  -6   15.79    1.21
  -1  -3   6   16.98    1.26
   1  -3  -6   16.25    1.66
  -2  -3  -6    3.34    0.61
  -2  -3  -6    2.04    0.72
  -2   3   6    3.06    0.37
  -2   3   6    2.71    0.70
   2   3  -6    3.16    0.56
   2   3  -6    3.41    0.72
   2  -3  -6    3.34    0.51
  -2   3  -6    2.19    0.63
  -2  -3   6    3.58    0.52
   2   3   6    2.28    0.55
  -2  -3   6    3.88    0.81
   2   3   6    3.53    0.66
  -2  -3   6    4.22    0.54
   2  -3  -6    2.97    0.70
  -2   3  -6    4.27    0.77
   2  -3  -6    3.74    0.58
  -3  -3  -6   37.96    2.56
  -3  -3  -6   35.32    2.95
  -3   3   6   36.38    2.52
  -3   3   6   37.19    2.67
   3   3  -6   39.12    2.66
   3  -3  -6   36.64    2.67
  -3  -3   6   30.82    2.63
   3  -3  -6   38.78    2.15
  -3   3  -6   36.79    2.70
  -3   3  -6   34.71    2.64
   4   3  -6   99.32    6.05
  -4   3   6  109.11    6.07
  -4  -3  -6   99.80    6.50
  -4  -3  -6  102.27    6.14
  -4  -3  -6  101.26    6.02
  -4   3  -6   99.67    6.09
  -4  -3   6  100.09    6.18
   4  -3  -6   98.21    5.99
  -4   3  -6   83.47    6.04
   4  -3  -6   99.25    5.11
  -5  -3  -6   56.59    4.09
  -5   3   6   65.77    4.25
  -5  -3  -6   56.09    4.14
  -5  -3   6   59.10    4.00
  -5   3  -6   54.54    4.26
  -5   3  -6   56.21    3.67
  -6  -3  -6   36.38    3.26
  -6   3   6   34.86    3.20
  -6  -3  -6   37.74    2.96
  -6  -3   6   38.61    2.54
  -6   3  -6   33.31    3.30
  -7  -3  -6    4.37    1.40
  -7   3  -6    2.64    1.33
   0  -4   6    0.23    0.34
   0   4   6    0.18    0.18
   0  -4  -6   -0.24    0.28
   0   4   6    0.31    0.36
   0  -4  -6    0.40    0.33
   0   4  -6    0.81    0.47
   0  -4  -6   -0.03    0.44
  -1   4   6   43.41    2.83
  -1  -4  -6   52.36    3.18
  -1  -4  -6   53.16    3.04
   1   4  -6   51.86    3.54
  -1  -4  -6   59.67    3.99
  -1  -4  -6   53.39    2.73
  -1   4   6   49.13    3.01
   1  -4  -6   52.96    3.76
  -1   4  -6   44.60    3.46
  -1  -4   6   48.68    2.96
   1  -4  -6   48.21    3.08
  -1  -4   6   51.61    3.10
   1   4   6   54.82    3.07
   1   4   6   52.14    3.18
   1  -4  -6   44.44    2.73
   1  -4  -6   46.81    2.93
  -2   4   6   71.12    5.02
   2   4  -6   73.45    4.92
  -2  -4  -6   72.90    5.30
  -2   4   6   82.04    4.33
  -2  -4  -6   80.04    4.31
   2  -4  -6   73.08    4.37
  -2   4  -6   77.54    4.54
   2  -4  -6   73.32    5.09
  -2  -4   6   81.69    4.39
  -2   4  -6   78.76    4.98
   2  -4  -6   74.05    4.18
   2   4   6   69.30    4.39
  -2  -4   6   75.37    4.15
   2   4   6   76.60    4.55
  -3  -4  -6   20.42    2.18
  -3   4   6   19.26    1.88
  -3   4   6   19.57    1.73
   3   4  -6   20.50    1.81
  -3  -4  -6   19.97    1.70
  -3  -4   6   21.17    1.40
  -3   4  -6   20.84    1.87
   3  -4  -6   23.18    1.99
  -3   4  -6   23.72    1.94
   3  -4  -6   22.42    1.52
  -4  -4  -6   19.34    2.30
   4   4  -6   21.09    1.82
  -4  -4  -6   19.56    1.83
  -4   4   6   17.66    2.05
  -4  -4   6   23.31    2.07
  -4  -4   6   21.88    2.19
  -4   4  -6   18.52    1.72
   4  -4  -6   18.09    1.76
   4  -4  -6   18.68    1.36
  -4   4  -6   17.31    2.11
  -5  -4  -6   56.99    4.37
  -5   4   6   68.79    4.56
  -5  -4  -6   63.45    4.76
  -5   4  -6   66.43    4.73
  -5   4  -6   68.47    4.19
  -5  -4   6   64.03    4.61
  -6  -4  -6    0.55    0.71
  -6   4   6    1.76    1.03
  -6  -4  -6    2.15    0.83
  -6   4  -6    2.61    1.11
  -6   4  -6    1.38    0.41
  -6  -4   6    1.34    0.69
  -7  -4  -6    0.68    0.95
  -7   4   6   -0.17    0.79
  -7   4  -6    2.10    1.27
   0   5   6    0.72    0.43
   0  -5  -6    0.21    0.59
   0   5  -6    0.35    0.45
   0   5   6    0.26    0.24
   0  -5  -6   -0.34    0.24
   0  -5  -6    0.21    0.36
   0  -5   6    0.08    0.30
   1  -5   6   31.77    2.13
  -1   5   6   29.64    2.08
  -1   5   6   30.30    2.01
  -1  -5  -6   31.08    2.23
  -1  -5  -6   31.83    2.87
   1   5  -6   33.79    2.57
  -1  -5  -6   33.39    2.20
  -1  -5   6   30.38    2.16
   1   5   6   26.88    2.09
   1  -5  -6   29.76    2.16
  -1  -5   6   28.71    2.07
   1  -5  -6   30.10    2.70
   1  -5  -6   28.19    2.05
  -1   5  -6   26.01    2.43
   1   5   6   30.84    2.24
  -2   5   6   14.35    1.04
  -2  -5  -6   14.79    1.14
  -2  -5  -6   12.32    1.84
  -2   5   6   14.81    1.22
   2   5  -6   15.80    1.61
  -2  -5  -6   15.59    1.43
  -2  -5  -6   16.06    1.39
  -2  -5   6   15.77    1.27
   2  -5  -6   16.32    1.32
   2  -5  -6   15.28    1.35
   2   5   6   14.84    1.61
  -2   5  -6   12.35    1.61
  -2   5  -6   14.49    1.42
   2  -5  -6   16.98    2.06
  -2  -5   6   15.76    1.34
  -3   5   6   41.34    3.48
  -3  -5  -6   43.63    3.81
  -3  -5  -6   49.44    3.01
  -3   5   6   45.42    3.07
   3   5  -6   42.30    3.31
  -3  -5   6   44.91    2.80
   3  -5  -6   48.05    2.84
  -3   5  -6   50.03    3.43
  -3   5  -6   42.96    3.20
   3  -5  -6   45.98    3.55
  -3  -5   6   47.61    2.58
  -4   5   6   12.20    1.68
  -4  -5  -6   16.61    2.24
  -4  -5  -6   15.68    1.76
   4   5  -6   13.31    1.63
  -4   5  -6   15.90    1.60
  -4   5  -6   18.94    2.22
  -4  -5   6   15.47    2.18
   4  -5  -6   14.38    1.27
  -5  -5  -6    2.62    1.10
  -5   5   6    3.75    1.10
  -5  -5  -6    3.37    1.01
  -5   5  -6    1.82    0.59
  -5   5  -6    3.67    1.19
  -5  -5   6    3.28    1.02
  -6  -5  -6    7.67    1.49
  -6  -5  -6    6.58    1.42
  -6   5   6    5.39    1.45
  -6   5  -6    5.92    0.84
  -6   5  -6    7.48    1.75
  -6  -5   6    5.41    1.20
  -7  -5  -6    1.73    0.91
  -7  -5  -6    1.67    0.98
  -7   5   6    0.12    0.92
  -7   5  -6    1.75    1.31
   0   6   6    0.08    0.33
   0  -6  -6    1.04    0.48
   0  -6   6   -0.07    0.33
   0  -6  -6    1.14    0.70
   0   6   6    0.30    0.46
   0  -6  -6    0.79    0.45
   0  -6   6    0.83    0.48
   0   6  -6    1.03    0.61
  -1   6   6    5.20    0.84
  -1  -6  -6    5.21    1.37
  -1  -6  -6    5.44    0.88
   1  -6   6    4.82    0.88
  -1   6   6    4.12    0.75
   1   6  -6    3.79    0.97
  -1  -6   6    3.60    0.75
  -1   6  -6    4.32    0.98
   1  -6  -6    6.18    1.33
  -1  -6   6    3.59    0.75
   1   6   6    4.04    0.79
   1  -6  -6    3.25    0.72
  -2   6   6   53.57    2.99
  -2  -6  -6   53.53    4.40
  -2  -6  -6   51.31    3.30
   2   6  -6   51.93    3.87
  -2  -6  -6   48.43    3.46
   2  -6   6   54.75    3.35
  -2   6   6   52.89    3.15
   2  -6  -6   50.24    3.40
  -2  -6   6   53.80    3.23
  -2   6  -6   51.51    3.44
   2  -6  -6   50.31    4.08
  -2   6  -6   54.53    3.89
   2   6   6   59.36    3.65
   2  -6  -6   53.54    3.30
  -2  -6   6   52.82    3.40
  -3   6   6   21.53    1.82
  -3  -6  -6   20.96    2.79
   3   6  -6   22.31    2.14
  -3   6  -6   17.77    2.04
   3  -6  -6   21.20    1.67
   3  -6  -6   22.82    2.61
  -3  -6   6   18.53    1.44
  -3  -6   6   19.31    1.60
  -3   6  -6   21.53    2.06
   3  -6  -6   20.20    1.72
  -4  -6  -6   30.27    3.43
   4   6  -6   23.41    2.32
  -4   6   6   30.71    2.43
  -4  -6   6   26.67    1.56
  -4  -6   6   24.71    3.03
  -4   6  -6   22.17    2.24
  -4   6  -6   20.69    2.54
  -5   6   6   49.87    3.68
  -5  -6  -6   46.44    4.11
  -5   6  -6   45.67    3.79
  -5  -6   6   43.82    3.94
  -5   6  -6   45.84    3.35
  -6  -6  -6    4.86    1.38
  -6   6   6    5.35    1.45
  -6   6  -6    5.78    1.60
  -6  -6   6    4.82    1.34
  -7  -6  -6    0.18    0.80
  -7   6   6    0.01    0.96
  -7   6  -6    1.22    1.15
   0   7   6   23.01    1.91
   0  -7  -6   20.12    1.93
   0   7  -6   23.59    2.31
   0  -7   6   23.06    1.95
   0  -7  -6   19.30    2.67
   0  -7   6   24.01    1.94
   0   7   6   19.90    1.86
   0  -7  -6   24.14    1.93
   1  -7   6   13.77    1.60
  -1   7   6   11.42    1.34
  -1   7   6   13.02    1.39
  -1  -7  -6   15.17    1.79
   1   7  -6   13.01    1.74
  -1  -7  -6   14.27    1.64
  -1  -7  -6   10.16    2.02
   1  -7   6   12.33    1.44
  -1   7  -6   13.16    1.77
  -1  -7   6   14.15    1.61
   1  -7  -6   12.31    1.50
   1  -7  -6   10.92    1.95
   1   7   6   11.55    1.49
   1  -7  -6   11.85    1.47
  -1  -7   6   11.82    1.42
   1   7   6    9.61    1.32
  -2   7   6    9.90    1.07
   2   7  -6   11.75    1.73
   2  -7   6   12.57    1.51
  -2  -7  -6   11.24    1.40
  -2  -7  -6   10.65    1.43
  -2   7   6    9.73    1.04
  -2  -7  -6   12.13    2.12
  -2   7  -6   11.47    1.44
   2   7   6   13.45    1.64
   2  -7  -6   12.46    1.58
  -2   7  -6   12.01    1.71
   2  -7  -6   11.81    1.42
  -2  -7   6    9.60    1.25
  -2  -7   6   12.96    1.50
   2  -7  -6    9.92    1.77
  -3  -7  -6   20.13    2.98
   3  -7   6   23.53    2.00
  -3  -7  -6   25.86    2.09
   3   7  -6   23.70    2.40
  -3   7   6   26.04    2.01
   3  -7  -6   22.00    1.93
  -3   7  -6   24.05    2.19
  -3  -7   6   22.71    1.73
  -3   7  -6   23.69    2.38
  -3  -7   6   30.85    3.57
  -3  -7   6   24.40    1.94
   3  -7  -6   24.18    2.85
  -4   7   6   23.08    2.18
   4   7  -6   19.25    2.32
  -4  -7  -6   21.50    3.01
  -4  -7   6   28.99    3.39
  -4  -7   6   21.67    1.61
  -4   7  -6   22.38    2.58
  -4   7  -6   24.56    2.29
  -5  -7  -6    3.24    1.22
  -5   7   6    3.32    1.08
  -5   7  -6    3.08    1.19
  -5  -7   6    2.82    1.16
  -5   7  -6    3.52    0.87
  -6   7   6    4.32    1.37
  -6  -7  -6    7.57    1.88
  -6  -7   6    3.71    1.38
  -6   7  -6    5.39    1.56
  -6   7  -6    5.43    0.99
   0  -8   6    0.86    0.54
   0   8   6    0.93    0.65
   0  -8  -6    0.93    0.53
   0  -8  -6    1.10    0.89
   0  -8  -6    2.06    0.77
   0   8   6    0.43    0.53
   0  -8   6    1.57    0.62
   0   8  -6    1.77    0.84
  -1  -8  -6   12.85    1.67
  -1  -8  -6   19.18    2.93
   1  -8   6   14.36    1.71
  -1   8   6   14.28    1.60
   1  -8   6   17.05    1.85
  -1  -8  -6   12.26    1.61
  -1   8   6   16.83    1.66
   1   8  -6   15.80    2.11
   1  -8  -6   16.33    2.60
  -1  -8   6   15.78    1.78
   1  -8  -6   15.11    1.81
  -1   8  -6   16.35    2.16
   1  -8  -6   21.67    2.23
   1   8   6   13.83    1.75
  -1  -8   6   14.43    1.74
  -2  -8  -6   51.01    3.60
  -2  -8  -6   52.64    3.78
  -2  -8  -6   49.81    4.74
   2   8  -6   57.34    4.33
   2  -8   6   59.41    3.71
  -2   8   6   52.37    3.19
  -2  -8   6   58.57    3.76
  -2  -8   6   52.44    4.84
  -2   8  -6   59.29    4.37
   2  -8  -6   58.65    4.72
  -2  -8   6   48.72    3.45
   2  -8  -6   54.30    3.64
  -2   8  -6   53.22    3.65
  -3  -8  -6   40.83    2.88
  -3   8   6   45.24    2.92
   3   8  -6   38.06    3.50
  -3  -8  -6   44.13    4.28
  -3  -8  -6   43.82    3.14
   3  -8  -6   38.14    3.72
  -3   8  -6   40.24    3.48
  -3   8  -6   44.25    3.26
  -3  -8   6   38.63    2.91
  -3  -8   6   39.56    4.13
  -3  -8   6   42.70    2.75
  -4  -8  -6    4.45    1.54
  -4   8   6    1.85    0.89
  -4   8  -6    1.76    0.97
  -4   8  -6    3.69    1.02
  -4  -8   6    4.16    0.73
  -4  -8   6    2.74    1.32
  -4  -8   6    2.76    0.43
  -5  -8  -6    1.09    1.08
  -5   8   6    2.39    0.98
  -5   8  -6    1.02    0.74
  -5   8  -6    1.23    1.01
  -5  -8   6    3.13    1.25
  -6   8   6    0.64    1.13
  -6  -8  -6    0.49    1.03
  -6   8  -6   -0.37    0.53
  -6   8  -6    1.67    1.16
  -6  -8   6    0.41    1.06
   0  -9  -6    0.56    0.95
   0   9  -6    0.15    0.74
   0  -9   6    0.71    0.60
   0  -9  -6    2.04    0.68
   0  -9   6    0.61    0.56
   0  -9  -6    0.36    0.52
   1  -9   6    2.61    0.83
  -1  -9  -6    1.20    0.69
   1   9  -6    1.91    1.03
  -1  -9  -6    1.58    0.70
  -1   9   6    0.57    0.62
  -1  -9  -6    0.88    0.97
  -1   9  -6    0.52    0.75
   1  -9  -6    1.50    0.74
  -1  -9   6    1.53    0.72
  -1  -9   6    1.75    0.78
  -1  -9   6   -1.08    0.68
   1  -9  -6    1.48    1.07
   2  -9   6   14.17    1.79
  -2  -9  -6    8.90    1.42
   2   9  -6   11.69    1.97
  -2  -9  -6   10.08    1.58
  -2  -9  -6    8.83    2.11
   2  -9  -6   10.86    1.59
  -2   9  -6   10.97    1.84
  -2  -9   6   12.54    2.58
   2  -9  -6    8.92    2.02
  -2  -9   6   13.15    1.63
  -2  -9   6   11.87    1.61
  -2   9  -6    9.51    1.45
  -3  -9  -6   11.35    1.55
  -3  -9  -6   14.28    1.83
   3   9  -6   13.86    2.11
  -3  -9  -6   19.48    3.27
   3  -9   6   16.12    2.78
  -3   9  -6   14.12    1.92
  -3  -9   6   14.77    2.81
  -3   9  -6   10.47    1.76
  -3  -9   6   12.70    1.64
  -3  -9   6   13.23    1.50
  -4  -9  -6   23.84    3.58
  -4  -9   6   24.69    1.68
  -4  -9   6   22.57    1.93
  -4   9  -6   25.08    2.62
  -4  -9   6   28.62    3.83
  -4   9  -6   25.37    2.84
  -5  -9  -6   10.00    2.35
  -5   9  -6    7.90    1.55
  -5   9  -6   11.67    2.03
  -5  -9   6   16.60    2.99
   0 -10   6    3.30    1.34
   0 -10  -6    5.82    1.21
   0 -10  -6    6.07    1.91
   0 -10   6    7.02    1.36
   0  10  -6    8.89    1.83
  -1 -10  -6    2.61    0.93
   1 -10   6    6.79    2.03
   1  10  -6    4.33    1.35
  -1 -10  -6    3.93    1.06
   1 -10   6    6.45    1.34
  -1 -10  -6    6.13    1.84
   1 -10  -6    3.68    1.04
  -1 -10   6    5.87    1.94
  -1 -10   6    5.18    1.19
  -1  10  -6    5.96    1.55
  -1 -10   6    3.93    1.00
   1 -10  -6    7.41    2.00
   2 -10   6    1.76    1.15
  -2 -10  -6    0.77    1.26
   2  10  -6    0.77    0.91
  -2 -10  -6    1.73    0.75
  -2 -10  -6    2.10    0.86
  -2  10  -6    3.00    1.18
  -2 -10   6    1.51    1.28
   2 -10  -6    2.48    1.39
  -2 -10   6    2.96    0.93
  -2  10  -6    3.36    0.96
  -2 -10   6    1.70    0.71
  -3 -10  -6    9.49    1.69
   3  10  -6   11.04    2.05
  -3 -10  -6    9.26    2.48
  -3 -10  -6   11.52    1.63
  -3 -10   6   13.46    2.79
  -3 -10   6   11.27    1.59
  -3  10  -6   12.75    1.86
  -3 -10   6    9.12    1.36
  -3  10  -6   10.30    1.89
  -4 -10  -6    2.39    1.53
  -4  10  -6    7.26    1.55
  -4 -10   6    2.98    1.58
  -4  10  -6    4.69    1.28
  -4 -10   6    5.19    1.00
  -4 -10   6    4.95    0.79
  -5 -10  -6    0.17    1.26
  -5 -10   6    0.03    1.11
  -5  10  -6    1.60    0.88
  -5  10  -6    2.38    1.22
   0 -11   6   -0.47    1.01
   0 -11  -6    0.67    1.25
   0 -11   6    0.72    0.66
   0  11  -6    0.30    1.02
   0 -11  -6    0.29    0.65
  -1 -11  -6    2.10    1.40
  -1 -11  -6   -0.03    0.66
   1  11  -6    1.43    1.14
   1 -11   6    0.41    0.64
   1 -11   6    1.40    1.20
   1 -11  -6   -0.06    0.63
   1 -11  -6    1.16    1.30
  -1 -11   6    0.69    1.18
  -1 -11   6    1.09    0.70
  -1  11  -6    0.55    0.66
  -1  11  -6    2.43    1.20
  -2 -11  -6    4.05    1.16
  -2 -11  -6    4.15    1.82
  -2 -11  -6    6.70    1.38
   2 -11   6    4.46    1.82
   2  11  -6    4.33    1.49
   2 -11  -6    4.45    1.75
  -2  11  -6    3.75    1.31
  -2 -11   6    4.61    1.18
  -2 -11   6    2.36    0.91
  -2  11  -6    4.37    1.13
  -2 -11   6    8.59    2.51
  -3 -11  -6   22.78    2.71
  -3 -11  -6   21.60    3.91
   3  11  -6   20.95    3.01
  -3 -11  -6   23.81    2.53
  -3  11  -6   26.01    2.76
  -3 -11   6   26.00    2.75
  -3 -11   6   27.46    4.34
  -3  11  -6   25.87    3.21
  -3 -11   6   25.03    2.22
  -4 -11  -6    5.42    2.17
  -4 -11   6    4.53    1.03
  -4 -11   6    6.69    2.33
  -4  11  -6    7.16    1.65
  -4  11  -6    3.25    1.16
   0 -12  -6   -0.40    1.29
   0  12  -6    0.24    1.01
   0 -12  -6    0.27    0.79
   0 -12   6   -0.98    1.03
   0 -12   6   -0.11    0.73
   1  12  -6    3.02    1.45
   1 -12   6    4.23    2.05
  -1 -12  -6    2.37    1.05
   1 -12   6    3.57    1.18
  -1 -12  -6    0.72    1.61
  -1  12  -6    3.24    1.55
  -1 -12   6    2.79    1.72
   1 -12  -6    1.91    1.73
  -1  12  -6    2.76    0.94
  -1 -12   6    2.83    1.10
  -2 -12  -6    6.96    2.38
  -2 -12  -6    7.32    1.69
   2  12  -6    4.46    1.84
   2 -12   6    5.43    2.16
  -2 -12   6    7.68    1.59
  -2 -12   6    9.96    2.82
  -2  12  -6    6.06    1.78
  -2  12  -6    5.60    1.33
   3  12  -6    1.99    1.64
  -3 -12  -6    4.44    1.24
  -3 -12  -6    3.79    2.22
  -3 -12   6    0.72    1.51
  -3  12  -6    0.53    0.92
  -3 -12   6    1.85    0.93
   0  13  -6   10.66    2.53
   0 -13   6    6.24    1.54
   0 -13   6   11.68    3.31
   0 -13  -6   10.12    2.99
   0 -13  -6    8.27    1.74
  -1 -13  -6   10.68    3.13
   1  13  -6    7.35    1.90
   1 -13   6    8.31    2.69
  -1 -13   6   13.04    3.08
  -1  13  -6    6.97    1.96
   0   0  -7   -0.10    0.45
  -1   0   7    4.91    0.82
  -1   0   7    4.22    0.57
  -1   0  -7    3.59    0.79
   1   0  -7    4.55    0.80
  -2   0   7  175.91    9.70
  -2   0   7  170.01    8.55
   2   0  -7  162.89    8.34
  -2   0  -7  165.94    9.82
  -2   0  -7  159.02    8.87
   2   0  -7  168.66    9.65
  -2   0   7  153.89    8.54
   3   0  -7  117.48    6.78
  -3   0  -7  111.68    6.54
   3   0  -7  111.50    5.79
  -3   0   7  112.51    6.80
  -3   0  -7  114.82    7.03
  -4   0  -7   11.38    1.39
  -4   0   7   11.99    1.13
   4   0  -7   12.47    0.86
   4   0  -7   13.68    1.15
  -4   0  -7   12.70    1.65
  -5   0  -7   62.24    4.09
  -5   0  -7   61.69    4.38
  -6   0  -7   13.07    1.18
  -6   0  -7   13.18    2.15
  -7   0  -7    0.31    0.89
   0   1   7    9.41    1.03
   0   1   7   12.24    0.98
   0  -1  -7   12.24    1.37
   0   1  -7   10.46    1.28
  -1   1   7   22.60    1.56
  -1  -1  -7   23.18    2.04
  -1   1   7   24.75    2.00
   1   1  -7   24.98    1.95
  -1  -1   7   24.46    1.95
   1  -1  -7   25.08    1.62
  -1   1  -7   23.38    2.00
   1  -1  -7   22.59    1.93
   1  -1  -7   22.25    1.54
  -2  -1  -7  121.45    7.31
   2   1  -7  123.33    7.11
  -2  -1  -7  115.47    6.49
  -2   1   7  116.39    7.12
  -2   1   7  111.86    6.13
  -2   1  -7  116.14    7.20
  -2  -1   7  124.78    7.17
  -2  -1   7  115.69    5.83
  -2  -1   7  125.58    5.85
   2  -1  -7  116.13    6.40
  -2  -1   7  121.89    6.25
   2  -1  -7  112.92    6.06
   2  -1  -7  107.76    7.04
  -2  -1   7  119.60    6.26
  -2   1  -7  121.33    6.56
  -3  -1  -7   16.56    1.68
   3   1  -7   15.76    1.44
  -3  -1  -7   16.38    1.54
   3  -1  -7   17.84    1.11
   3  -1  -7   16.75    1.46
  -3   1  -7   16.60    1.57
  -3  -1   7   18.45    1.54
  -3   1  -7   15.83    1.59
  -4   1   7    0.06    0.27
  -4  -1  -7    0.33    0.43
   4   1  -7   -0.12    0.27
  -4  -1  -7    0.44    0.48
  -4  -1   7    0.14    0.27
   4  -1  -7   -0.18    0.29
   4  -1  -7    0.16    0.18
  -4   1  -7   -0.32    0.43
  -4   1  -7   -0.22    0.31
  -5  -1  -7   17.57    2.21
  -5  -1  -7   18.47    1.82
  -5  -1   7   21.23    1.47
  -5  -1   7   20.92    1.41
  -5   1  -7   16.94    2.32
  -5   1  -7   17.45    1.64
  -6  -1  -7   39.33    2.79
  -6  -1  -7   40.41    3.44
  -6   1  -7   41.33    2.54
  -6   1  -7   33.99    3.33
  -7  -1  -7   10.44    2.02
  -7   1  -7   11.60    2.22
   0   2   7    0.30    0.21
   0  -2  -7    1.29    0.61
   0  -2  -7    0.89    0.35
   0   2  -7    0.72    0.47
   0   2   7    0.84    0.33
   0  -2  -7    0.79    0.35
  -1   2   7   25.55    2.25
  -1   2   7   22.86    1.60
  -1  -2  -7   25.41    1.52
  -1  -2  -7   24.50    2.18
   1   2  -7   24.42    1.98
   1  -2  -7   23.27    1.64
  -1  -2   7   24.06    1.57
   1  -2  -7   20.70    1.55
   1  -2  -7   26.04    2.10
   1   2   7   23.54    1.64
  -1   2  -7   21.26    1.96
   1   2   7   23.96    1.74
  -2  -2  -7   23.64    1.74
  -2   2   7   22.46    2.03
  -2  -2  -7   24.85    2.23
   2   2  -7   26.24    2.01
  -2   2   7   24.74    1.45
   2  -2  -7   24.94    1.66
   2  -2  -7   24.94    1.59
   2  -2  -7   23.63    1.99
  -2  -2   7   23.66    1.45
  -2   2  -7   24.71    2.05
  -2  -2   7   23.23    2.01
   2   2   7   22.93    1.78
  -2  -2   7   26.39    1.47
  -2  -2   7   25.78    1.60
   2   2   7   24.64    1.73
  -2   2  -7   24.03    1.83
   3   2  -7   83.23    5.60
  -3  -2  -7   88.89    5.92
  -3   2   7  101.24    5.74
  -3  -2  -7   85.69    5.35
  -3   2  -7   97.22    5.79
  -3   2  -7   94.31    5.49
   3  -2  -7   94.32    4.75
  -3  -2   7   92.07    5.73
   3  -2  -7   85.10    5.59
  -4  -2  -7    2.89    0.81
  -4  -2  -7    5.11    1.00
   4   2  -7    3.92    0.69
  -4  -2  -7    5.59    0.90
  -4   2   7    3.39    0.61
  -4   2  -7    4.02    0.78
   4  -2  -7    3.85    0.67
  -4   2  -7    1.79    0.76
   4  -2  -7    4.46    0.49
  -5  -2  -7   41.64    3.06
  -5  -2  -7   32.86    2.94
  -5   2  -7   37.33    3.21
  -5   2  -7   39.26    2.67
  -5  -2   7   35.74    2.68
  -6  -2  -7   23.09    2.74
  -6  -2  -7   18.16    1.94
  -6   2  -7   22.03    2.76
  -6   2  -7   23.51    1.55
  -7  -2  -7    2.16    1.14
  -7   2  -7    4.41    1.53
   0  -3  -7   -0.31    0.42
   0   3   7    0.51    0.34
   0  -3  -7    0.53    0.35
   0  -3  -7    0.27    0.30
   0   3   7    0.07    0.15
   0   3  -7    0.87    0.53
  -1  -3  -7    3.69    0.47
  -1  -3  -7    2.34    0.53
  -1   3   7    0.95    0.30
  -1   3   7    2.86    0.53
  -1  -3  -7    2.26    0.54
  -1  -3  -7    1.89    0.80
   1   3  -7    1.93    0.65
   1  -3  -7    2.77    0.75
  -1   3  -7    1.83    0.60
   1   3   7    3.90    0.67
   1  -3  -7    2.39    0.50
   1  -3  -7    2.86    0.56
   1   3   7    2.40    0.54
  -1  -3   7    2.30    0.50
  -2   3   7   79.58    4.63
   2   3  -7   86.59    4.80
   2   3  -7   74.47    5.39
  -2  -3  -7   89.02    5.79
  -2   3   7   88.05    5.60
   2  -3  -7   85.66    4.62
  -2   3  -7   81.33    4.99
   2  -3  -7   88.72    4.88
  -2   3  -7   90.98    5.56
   2  -3  -7   92.37    5.61
   2   3   7   87.34    5.03
  -2  -3   7   90.58    4.57
   2   3   7   85.21    4.81
  -2  -3   7   88.76    4.82
  -3   3   7    8.58    1.19
  -3  -3  -7    9.26    1.18
  -3  -3  -7    7.74    1.34
   3   3  -7    8.34    1.13
  -3   3  -7   11.20    1.42
   3  -3  -7    8.91    1.20
  -3  -3   7   10.63    1.38
  -3   3  -7   10.33    1.29
   3  -3  -7    8.53    0.81
  -4  -3  -7    3.02    0.84
  -4   3   7    3.41    0.70
   4   3  -7    4.23    0.73
  -4  -3  -7    3.25    0.94
  -4  -3  -7    3.40    0.76
   4  -3  -7    3.59    0.51
   4  -3  -7    3.58    0.71
  -4   3  -7    2.76    0.91
  -4   3  -7    2.08    0.61
  -4  -3   7    1.67    0.63
  -5  -3  -7   39.12    3.15
  -5  -3  -7   40.67    3.10
  -5  -3   7   35.26    2.89
  -5   3  -7   34.46    2.64
  -5   3  -7   41.57    3.32
  -6  -3  -7    5.38    1.14
  -6  -3  -7    7.37    1.55
  -6   3  -7    5.36    1.46
  -6   3  -7    5.68    0.73
  -6  -3   7    5.81    0.89
  -7  -3  -7    0.75    0.77
  -7   3  -7    1.65    1.16
   0  -4  -7   37.99    2.54
   0  -4  -7   41.33    3.29
   0  -4  -7   42.18    2.69
   0  -4   7   37.77    2.51
   0   4   7   41.48    2.55
  -1   4   7   23.66    1.70
  -1  -4  -7   21.61    1.80
  -1  -4  -7   24.37    1.75
  -1  -4  -7   23.26    1.40
  -1  -4  -7   23.16    2.31
  -1   4   7   21.35    1.58
   1   4  -7   24.58    2.11
  -1  -4   7   24.37    1.74
  -1   4  -7   21.93    2.08
   1  -4  -7   19.82    1.63
   1  -4  -7   24.34    1.79
   1   4   7   23.48    1.82
   1  -4  -7   24.67    2.28
   1   4   7   25.36    1.78
  -1  -4   7   23.81    1.70
   2   4  -7   57.36    3.90
  -2   4   7   53.08    2.95
  -2   4   7   55.57    3.21
  -2  -4  -7   53.89    4.21
  -2  -4  -7   54.91    3.29
  -2  -4   7   59.16    3.39
   2   4   7   57.61    3.59
   2  -4  -7   56.25    4.04
   2  -4  -7   53.90    3.24
  -2   4  -7   53.37    3.51
   2  -4  -7   60.25    3.46
  -2  -4   7   58.34    3.24
  -3   4   7    5.91    1.05
  -3  -4  -7    4.43    1.09
  -3  -4  -7    6.35    0.97
   3   4  -7    4.38    0.85
  -3  -4   7    6.96    0.73
   3  -4  -7    7.06    0.82
  -3   4  -7    4.91    0.93
   3  -4  -7    5.90    1.08
  -3   4  -7    7.69    1.21
  -4   4   7   19.61    1.87
  -4  -4  -7   18.07    1.78
   4   4  -7   19.99    1.78
  -4  -4  -7   18.71    2.34
  -4   4  -7   18.89    2.23
   4  -4  -7   17.96    1.37
  -4   4  -7   19.89    1.79
   4  -4  -7   16.87    1.74
  -5  -4  -7   15.02    2.03
  -5   4   7   13.97    1.87
  -5  -4  -7   18.35    2.17
  -5   4  -7   13.68    1.43
  -5   4  -7   16.21    2.23
  -5  -4   7   16.04    2.01
  -6  -4  -7    1.55    0.86
  -6   4   7    2.83    1.12
  -6  -4  -7    2.23    1.06
  -6   4  -7    1.75    1.09
  -6  -4   7    3.35    0.88
  -6   4  -7    2.32    0.55
  -7  -4  -7   12.40    2.13
  -7  -4  -7   10.96    1.54
  -7   4  -7    8.44    2.04
   0  -5  -7   11.62    1.31
   0  -5   7    8.94    1.09
   0  -5  -7    9.02    1.16
   0   5   7   10.37    1.11
   0   5  -7    8.24    1.24
   0  -5  -7    8.47    1.59
  -1  -5  -7    5.38    0.87
  -1   5   7    5.91    0.81
   1   5  -7    4.95    0.95
  -1   5   7    5.19    0.78
  -1  -5  -7    3.81    1.11
  -1  -5  -7    3.44    0.70
   1  -5  -7    4.93    0.78
   1  -5  -7    5.04    0.41
  -1  -5   7    4.89    0.78
   1   5   7    4.73    0.83
   1  -5  -7    4.09    0.77
  -1  -5   7    5.11    0.80
  -1   5  -7    5.59    1.05
   1   5   7    4.24    0.77
   1  -5  -7    4.55    1.07
   2   5  -7   26.88    2.53
  -2  -5  -7   33.29    2.27
  -2  -5  -7   32.79    2.04
  -2  -5  -7   31.20    3.05
  -2   5   7   32.73    2.07
  -2  -5  -7   30.29    2.32
  -2   5   7   33.27    1.92
  -2   5  -7   36.59    2.43
  -2   5  -7   32.16    2.68
  -2  -5   7   32.05    2.22
   2  -5  -7   30.13    2.81
   2   5   7   33.17    2.42
   2  -5  -7   31.84    2.17
  -2  -5   7   28.74    2.11
   2  -5  -7   33.56    2.30
  -3  -5  -7    0.16    0.58
  -3   5   7    0.02    0.42
   3   5  -7   -0.06    0.41
  -3   5   7   -0.05    0.44
  -3  -5  -7   -0.13    0.36
  -3   5  -7    0.34    0.53
   3  -5  -7    0.62    0.39
  -3  -5   7    0.47    0.30
  -3   5  -7    0.73    0.50
   3  -5  -7    0.28    0.51
  -3  -5   7    0.18    0.24
  -4   5   7    1.69    0.76
  -4  -5  -7    0.87    0.78
  -4  -5  -7    1.12    0.62
   4   5  -7    1.35    0.63
  -4   5  -7    1.52    0.61
  -4   5  -7    1.93    0.87
   4  -5  -7    1.72    0.51
  -5   5   7   22.33    2.52
  -5  -5  -7   18.01    2.31
  -5  -5  -7   18.43    2.56
  -5   5  -7   23.61    1.99
  -5  -5   7   24.42    2.79
  -5   5  -7   23.53    2.79
  -6   5   7    2.53    1.08
  -6  -5  -7    3.22    1.12
  -6  -5  -7    2.17    1.02
  -6  -5   7    3.78    0.99
  -6   5  -7    3.37    0.70
  -6   5  -7    4.41    1.35
  -7  -5  -7    6.45    1.59
  -7  -5  -7    4.25    1.27
  -7   5  -7    7.26    1.88
   0   6   7    1.34    0.53
   0  -6   7    2.84    0.68
   0   6   7    2.59    0.70
   0   6  -7    3.47    0.88
   0  -6  -7    1.57    0.91
   0  -6  -7    3.07    0.75
   0  -6  -7    2.48    0.66
   0  -6   7    3.93    0.79
   1   6  -7    7.67    1.25
  -1  -6  -7   11.22    1.92
  -1  -6  -7   10.93    1.42
   1  -6   7   12.49    1.40
  -1   6   7   10.79    1.20
  -1   6   7   11.22    1.23
  -1  -6  -7   10.75    1.37
   1  -6  -7   11.98    1.41
  -1  -6   7    8.41    1.21
   1  -6  -7    7.97    1.08
  -1   6  -7    8.63    1.38
   1   6   7   11.68    1.33
  -1  -6   7    9.68    1.22
   1   6   7    8.68    1.19
   1  -6  -7   10.18    1.74
  -2  -6  -7    9.75    1.24
  -2   6   7    7.82    0.94
   2   6  -7    8.06    1.30
  -2  -6  -7    9.10    1.25
  -2  -6  -7   11.48    1.98
  -2   6   7    9.22    0.94
   2  -6  -7    8.75    1.16
  -2  -6   7    9.58    1.18
   2  -6  -7   11.40    1.29
   2   6   7   10.09    1.30
   2  -6  -7    8.45    1.51
  -2   6  -7    6.03    1.19
  -2  -6   7   11.05    1.31
  -2   6  -7    9.71    1.27
  -3  -6  -7   62.82    4.99
   3   6  -7   63.82    4.41
  -3   6   7   65.83    3.80
   3  -6  -7   53.66    4.48
  -3   6  -7   53.18    4.23
  -3  -6   7   60.78    3.71
  -3  -6   7   62.13    3.45
   3  -6  -7   59.22    3.83
   3  -6  -7   61.19    3.69
  -3   6  -7   61.65    4.09
  -4  -6  -7   13.04    2.16
  -4   6   7   19.05    2.04
   4   6  -7   14.15    1.85
  -4  -6  -7   16.15    1.74
  -4   6  -7   17.35    2.14
  -4  -6   7   15.02    1.04
  -4  -6   7   10.91    2.05
  -4   6  -7   15.77    1.85
  -5  -6  -7    0.03    0.80
  -5  -6  -7    2.87    0.85
  -5   6   7    2.94    1.06
  -5  -6   7    2.09    1.07
  -5   6  -7    0.35    0.91
  -5   6  -7    1.72    0.63
  -6   6   7    9.39    1.74
  -6  -6  -7    7.97    1.74
  -6   6  -7    5.80    1.59
  -6  -6   7    8.22    1.67
  -6   6  -7    9.22    1.21
   0   7  -7    8.11    1.35
   0  -7   7   11.46    1.48
   0   7   7    9.63    1.27
   0  -7  -7    5.69    1.02
   0  -7  -7    9.36    1.90
   0  -7   7    5.88    1.08
   0  -7  -7    6.81    1.13
   0   7   7   10.10    1.29
   1   7  -7    2.05    0.86
   1  -7   7    3.09    0.76
  -1   7   7    2.36    0.65
  -1  -7  -7    3.42    0.90
  -1   7   7    2.33    0.67
   1  -7   7    2.59    0.74
  -1  -7  -7    2.86    1.21
  -1  -7  -7    2.65    0.76
  -1  -7   7    2.37    0.68
   1  -7  -7    3.03    0.78
   1   7   7    2.85    0.78
   1   7   7    3.45    0.82
  -1   7  -7    1.79    0.80
  -1  -7   7    2.29    0.71
   1  -7  -7    3.05    0.82
   1  -7  -7    1.88    0.96
  -2   7   7   39.46    2.55
  -2  -7  -7   35.46    3.78
   2  -7   7   39.15    2.89
  -2  -7  -7   40.38    3.08
   2   7  -7   43.32    3.48
  -2  -7  -7   39.03    2.88
  -2  -7   7   45.31    3.01
   2  -7  -7   41.62    3.02
  -2   7  -7   41.67    3.43
   2  -7  -7   42.90    3.77
  -2  -7   7   46.31    2.88
   2   7   7   44.47    3.18
  -2   7  -7   43.43    3.03
   2  -7  -7   44.50    2.94
  -3  -7  -7    5.43    1.60
   3   7  -7    5.58    1.29
   3  -7   7    5.55    1.01
  -3   7   7    8.43    1.09
  -3   7  -7    5.39    1.14
  -3  -7   7    6.36    0.89
   3  -7  -7    7.04    1.56
  -3  -7   7    7.41    1.08
  -3   7  -7    4.45    1.10
   3  -7  -7    6.13    1.07
  -4  -7  -7    1.97    1.17
   4   7  -7    2.27    0.90
  -4   7   7    5.98    1.20
  -4   7  -7    2.83    0.90
  -4   7  -7    4.91    1.22
  -4  -7   7    3.32    1.37
  -4  -7   7    4.29    0.66
  -5  -7  -7   17.50    2.71
  -5   7   7   18.97    2.29
  -5   7  -7   15.92    1.91
  -5   7  -7   16.60    2.45
  -5  -7   7   14.83    2.45
  -6  -7  -7    5.95    1.71
  -6   7   7    7.58    1.63
  -6   7  -7    6.39    1.11
  -6   7  -7    6.05    1.66
  -6  -7   7    6.73    1.71
   0  -8   7    4.14    0.96
   0   8  -7    5.88    1.37
   0  -8  -7    4.83    1.13
   0   8   7    2.87    0.84
   0  -8  -7    3.08    0.88
   0  -8   7    6.58    1.20
   0   8   7    3.75    0.92
   0  -8  -7    4.46    1.45
   1  -8   7   31.10    2.43
  -1  -8  -7   26.38    2.32
   1  -8   7   30.21    2.42
  -1   8   7   28.91    2.25
   1   8  -7   32.96    2.96
  -1   8   7   24.61    2.22
  -1  -8  -7   32.68    2.58
  -1  -8  -7   28.43    3.55
   1  -8  -7   22.17    2.19
  -1   8  -7   32.33    2.90
   1  -8  -7   28.89    3.38
   1  -8  -7   26.24    2.38
  -1  -8   7   26.68    2.34
  -1  -8   7   25.53    2.23
  -2  -8  -7   15.31    2.74
  -2  -8  -7   16.58    1.82
   2  -8   7   13.29    1.70
   2   8  -7    8.75    1.69
  -2   8   7   11.18    1.26
  -2  -8  -7   15.46    1.92
  -2   8  -7   13.85    1.94
   2  -8  -7   15.36    1.82
  -2  -8   7   12.32    1.51
  -2  -8   7   14.27    1.71
   2  -8  -7   12.99    2.27
  -2   8  -7   15.16    1.71
   3   8  -7    6.57    1.49
  -3  -8  -7    7.64    2.02
  -3  -8  -7    6.98    1.23
  -3   8   7    9.06    1.17
  -3  -8   7    9.00    2.08
   3  -8  -7    8.43    1.74
  -3  -8   7    9.54    1.30
  -3  -8   7    7.38    1.06
  -3   8  -7    7.56    1.48
  -3   8  -7    9.30    1.49
  -4   8   7   11.17    1.56
  -4  -8  -7    7.82    1.97
  -4  -8   7    6.92    0.97
  -4   8  -7    6.59    1.47
  -4  -8   7    6.44    1.75
  -4   8  -7    7.81    1.47
  -5   8   7    1.99    0.97
  -5  -8  -7    1.27    1.08
  -5  -8   7    0.91    1.01
  -5   8  -7    1.59    0.99
  -5   8  -7    1.26    0.74
  -6   8   7    1.57    1.04
  -6  -8  -7    0.96    1.28
  -6   8  -7    1.27    1.06
  -6   8  -7    1.31    0.72
  -6  -8   7    1.14    1.15
   0  -9   7   13.47    1.85
   0  -9  -7   13.65    1.84
   0   9  -7   12.26    1.95
   0  -9  -7   12.17    2.47
   0  -9  -7   13.45    1.81
   0  -9   7   14.79    1.82
  -1  -9  -7   15.13    2.68
  -1  -9  -7   17.97    2.02
   1   9  -7   17.37    2.40
  -1  -9  -7   14.49    1.93
   1  -9   7   16.55    1.99
  -1  -9   7   17.97    2.05
   1  -9  -7   18.18    2.86
  -1   9  -7   17.27    2.32
  -1  -9   7   17.62    1.99
   1  -9  -7   17.99    1.99
  -2  -9  -7    9.57    2.17
  -2  -9  -7    9.53    1.57
   2   9  -7   12.67    2.07
   2  -9   7   10.48    1.58
  -2  -9  -7   11.02    1.62
  -2  -9   7   11.36    1.52
   2  -9  -7   11.23    1.60
   2  -9  -7    8.92    2.03
  -2   9  -7    7.50    1.56
  -2  -9   7   14.59    1.84
  -2   9  -7   11.89    1.62
  -2  -9   7   14.36    2.78
  -3  -9  -7   23.37    3.58
  -3  -9  -7   22.39    2.49
   3   9  -7   27.57    3.10
  -3  -9  -7   25.00    2.17
  -3  -9   7   22.02    3.60
  -3   9  -7   21.76    2.70
  -3  -9   7   25.41    2.01
  -3   9  -7   26.72    2.48
  -3  -9   7   24.37    2.17
  -4  -9  -7    5.45    2.01
  -4  -9   7    7.07    1.06
  -4  -9   7    9.67    2.33
  -4   9  -7    5.70    1.44
  -4   9  -7    7.75    1.54
  -4  -9   7    6.15    0.80
  -5  -9  -7    7.95    2.11
  -5  -9   7    9.93    2.44
  -5   9  -7    9.97    2.09
  -5   9  -7   10.15    1.68
   0 -10  -7   18.11    3.13
   0 -10   7   20.70    3.39
   0 -10   7   15.61    2.00
   0  10  -7   11.05    2.06
   0 -10  -7   20.37    2.42
  -1 -10  -7   21.93    2.67
  -1 -10  -7   20.74    2.42
  -1 -10  -7   22.18    3.50
   1  10  -7   19.95    2.62
   1 -10   7   21.32    2.50
  -1 -10   7   23.76    2.51
  -1 -10   7   21.85    2.41
   1 -10  -7   18.65    2.27
   1 -10  -7   20.69    3.33
  -1  10  -7   17.65    2.54
  -1 -10   7   20.77    3.46
  -2 -10  -7    4.28    1.10
  -2 -10  -7    5.54    2.08
   2  10  -7    6.08    1.64
  -2 -10  -7    3.73    1.12
   2 -10   7    4.39    1.61
   2 -10  -7    3.84    1.67
  -2 -10   7    3.76    0.99
  -2  10  -7    2.57    1.10
  -2 -10   7    7.07    2.12
  -2  10  -7    5.63    1.23
  -2 -10   7    5.93    1.26
  -3 -10  -7   11.22    1.63
  -3 -10  -7   13.56    3.07
  -3 -10  -7   13.78    1.93
   3  10  -7   10.54    1.99
  -3  10  -7    9.22    1.66
  -3 -10   7   12.02    1.51
  -3 -10   7   11.83    1.67
  -3 -10   7    9.89    2.53
  -3  10  -7   13.07    2.15
  -4 -10  -7    3.55    1.60
  -4  10  -7    5.03    1.46
  -4 -10   7    4.62    0.77
  -4 -10   7    7.96    2.33
  -4  10  -7    4.59    1.25
  -4 -10   7    3.35    0.82
  -5 -10  -7    0.09    1.14
  -5 -10   7    0.61    1.18
  -5  10  -7    0.52    0.79
  -5  10  -7   -0.34    0.98
   0 -11   7    1.19    1.44
   0 -11  -7    2.20    0.86
   0  11  -7    1.12    0.96
   0 -11  -7    0.01    1.15
   0 -11   7    0.92    0.66
   1 -11   7   18.50    3.45
  -1 -11  -7   15.91    3.30
   1 -11   7   12.95    2.07
   1  11  -7   15.23    2.42
  -1 -11  -7   12.55    2.06
  -1 -11   7   16.64    3.38
   1 -11  -7   16.86    2.34
  -1  11  -7   12.63    2.27
  -1 -11   7   15.22    2.01
   1 -11  -7   15.80    3.20
   2  11  -7    3.11    1.35
  -2 -11  -7    1.44    1.35
  -2 -11  -7    3.28    1.12
   2 -11   7    1.90    1.60
  -2 -11  -7    2.48    0.91
   2 -11  -7    2.10    1.52
  -2  11  -7    1.96    1.24
  -2 -11   7    3.34    1.81
  -2  11  -7    1.77    0.86
  -2 -11   7    1.87    0.88
  -2 -11   7    2.25    0.84
  -3 -11  -7   24.89    4.18
  -3 -11  -7   24.93    2.83
   3  11  -7   22.63    3.04
  -3 -11  -7   17.49    2.34
  -3 -11   7   21.74    2.30
  -3  11  -7   19.27    2.51
  -3  11  -7   20.21    2.77
  -3 -11   7   30.28    4.54
  -3 -11   7   25.06    2.66
  -4 -11  -7    4.97    2.00
  -4 -11   7    4.85    2.04
  -4 -11   7    6.90    1.20
  -4  11  -7    6.56    1.62
  -4  11  -7    3.99    1.26
   0 -12   7    8.02    1.70
   0 -12  -7    6.02    1.57
   0 -12   7    9.72    2.79
   0 -12  -7    7.82    2.48
   0  12  -7    6.49    1.70
   1 -12   7    4.53    2.10
  -1 -12  -7    6.32    1.47
   1 -12   7    4.74    1.25
   1  12  -7    5.78    1.66
  -1 -12  -7    4.30    2.22
  -1  12  -7    4.52    1.60
  -1 -12   7    5.98    2.14
  -1 -12   7    5.16    1.30
  -1  12  -7    6.17    1.26
   1 -12  -7    1.13    1.63
  -2 -12  -7    8.24    2.58
   2 -12   7   10.09    2.66
   2  12  -7    7.69    2.14
  -2 -12   7    5.98    2.44
  -2  12  -7    7.33    1.43
  -2 -12   7    8.34    1.68
  -2  12  -7    6.55    1.88
   3  12  -7   12.71    2.53
  -3 -12  -7   13.29    2.16
  -3 -12  -7    9.84    2.76
  -3 -12   7   11.27    2.95
  -3 -12   7    8.39    1.64
  -3  12  -7    7.62    1.76
  -3  12  -7    9.49    1.73
   0 -13   7    5.02    2.25
   0 -13  -7    3.95    2.22
   0  13  -7    3.27    1.46
   0 -13  -7    4.45    1.37
   0 -13   7    7.57    1.60
   0   0  -8   17.01    1.72
  -1   0   8   72.70    3.88
  -1   0  -8   70.26    4.55
   1   0  -8   63.65    4.39
  -1   0   8   62.22    3.61
  -2   0   8   21.26    1.89
  -2   0   8   22.37    1.40
  -2   0   8   22.87    1.22
  -2   0  -8   21.60    1.67
  -2   0  -8   24.02    2.07
   2   0  -8   24.15    1.91
  -2   0   8   21.53    1.21
  -3   0  -8   48.26    3.46
   3   0  -8   49.07    3.22
  -3   0   8   48.19    3.25
   3   0  -8   45.18    2.65
  -3   0  -8   45.24    3.14
  -4   0  -8    0.35    0.52
  -4   0   8   -0.23    0.28
   4   0  -8    0.06    0.33
  -4   0  -8    0.28    0.42
   4   0  -8   -0.33    0.22
   5   0  -8    2.52    0.43
  -5   0  -8    1.15    0.54
  -5   0  -8    0.63    0.67
  -6   0  -8   45.12    3.08
  -6   0  -8   44.62    3.77
  -7   0  -8    7.30    1.77
   0   1  -8   82.15    5.20
   0   1   8   82.52    4.39
   0  -1  -8   75.39    5.18
   1   1  -8    6.55    1.02
  -1  -1  -8    5.75    1.10
  -1   1   8    3.98    0.62
   1  -1  -8    4.17    0.82
   1  -1  -8    4.99    0.66
  -1   1  -8    4.94    0.97
  -2  -1  -8  248.60   13.58
  -2  -1  -8  232.56   14.97
  -2   1   8  255.09   14.90
   2   1  -8  262.16   14.86
  -2   1   8  250.97   13.35
  -2  -1   8  260.41   13.41
  -2   1  -8  265.63   15.00
   2  -1  -8  274.96   14.89
  -2  -1   8  269.10   14.93
  -2  -1   8  263.55   12.71
  -2  -1   8  238.17   13.43
  -2  -1   8  267.72   12.72
   2  -1  -8  263.71   12.92
  -2   1  -8  240.50   13.62
   2  -1  -8  271.31   13.59
  -3   1   8   44.30    3.02
  -3  -1  -8   32.81    2.77
  -3  -1  -8   40.98    3.19
   3   1  -8   41.44    2.93
  -3   1  -8   43.47    2.95
   3  -1  -8   43.57    2.43
   3  -1  -8   41.85    2.94
  -3  -1   8   49.94    3.11
  -3   1  -8   40.17    3.09
  -4  -1  -8    7.15    1.23
  -4  -1  -8   10.73    1.54
  -4   1   8   10.86    1.12
   4   1  -8    9.40    1.13
  -4   1  -8    9.03    1.26
   4  -1  -8   11.19    1.11
   4  -1  -8   10.34    0.83
  -4   1  -8    9.86    1.52
  -5  -1  -8   -0.24    0.42
  -5  -1  -8   -0.13    0.53
  -5   1  -8    0.38    0.42
   5  -1  -8    0.09    0.25
  -5   1  -8    0.14    0.67
  -6  -1  -8   38.07    3.33
  -6  -1  -8   38.41    2.87
  -6   1  -8   38.92    2.66
  -6   1  -8   38.13    3.39
  -7  -1  -8    6.35    1.64
  -7   1  -8    7.11    1.78
   0  -2  -8  371.18   21.59
   0   2  -8  365.01   21.48
   0   2   8  391.60   18.82
   0  -2  -8  378.98   18.83
  -1   2   8  108.18    5.71
  -1  -2  -8  102.81    6.59
   1   2  -8  106.80    6.44
  -1  -2  -8  102.28    5.53
   1   2   8  110.49    5.59
   1  -2  -8   96.55    6.43
   1   2   8   90.31    5.79
   1  -2  -8  109.91    5.81
   1  -2  -8  101.06    5.48
  -1   2  -8  101.74    6.47
  -1  -2   8  101.20    5.44
   2   2  -8   10.22    1.31
  -2   2   8   10.94    1.40
  -2   2   8   10.92    0.86
  -2  -2  -8   11.50    1.08
  -2  -2  -8   11.46    1.53
  -2   2   8   11.92    0.70
   2  -2  -8   12.77    1.03
  -2  -2   8   12.33    0.89
  -2   2  -8   12.48    1.18
  -2  -2   8   16.29    1.71
  -2   2  -8    8.19    1.22
   2  -2  -8   13.18    1.49
   2   2   8    9.81    1.13
  -2  -2   8   11.98    0.88
   2   2   8   14.20    1.20
   2  -2  -8   11.94    1.06
  -2  -2   8   11.86    0.95
  -3   2   8    5.79    0.97
   3   2  -8    7.20    1.03
  -3  -2  -8    7.19    1.04
  -3  -2  -8    4.82    1.09
   3  -2  -8    6.77    0.98
  -3   2  -8    5.77    1.04
   3  -2  -8    6.01    0.72
  -3   2  -8    7.55    1.08
  -3  -2   8    6.86    1.09
  -4  -2  -8   10.70    1.58
   4   2  -8   12.98    1.24
  -4  -2  -8    9.36    1.44
  -4   2   8   10.24    1.22
   4  -2  -8   11.82    0.91
  -4  -2   8   13.63    1.46
  -4   2  -8    8.90    1.27
   4  -2  -8    9.18    1.19
  -4   2  -8   12.68    1.68
  -5  -2  -8    1.82    0.80
  -5  -2  -8    2.69    0.92
  -5   2  -8    1.37    0.83
   5  -2  -8    2.16    0.43
  -5   2  -8    2.13    0.63
  -6  -2  -8   10.57    1.88
  -6  -2  -8    9.62    1.43
  -6   2  -8   10.97    1.10
  -6   2  -8   14.40    2.27
  -7  -2  -8    6.18    1.61
  -7   2  -8    8.68    1.99
   0   3   8   28.73    1.90
   0  -3  -8   27.39    1.90
   0  -3  -8   24.19    2.39
   0  -3  -8   30.62    2.04
   0   3  -8   25.58    2.29
  -1  -3  -8    9.79    0.75
  -1   3   8    7.79    0.88
   1   3  -8    7.67    1.14
  -1  -3  -8    6.46    1.22
  -1   3   8    7.26    0.88
  -1   3  -8    9.99    1.32
  -1  -3   8    9.77    1.02
   1   3   8    8.44    1.03
   1   3   8   10.32    1.13
   1  -3  -8    9.05    1.05
   1  -3  -8    7.61    1.23
   1  -3  -8    9.17    0.98
  -2  -3  -8  112.29    6.04
   2   3  -8   91.50    6.71
  -2   3   8  108.06    5.87
  -2  -3  -8  109.99    7.14
  -2   3   8  117.68    7.00
  -2   3   8  111.85    5.50
   2   3   8   95.19    5.96
  -2   3  -8  110.44    6.88
   2  -3  -8  101.72    5.79
  -2  -3   8  118.60    5.73
   2  -3  -8  108.85    6.09
  -2   3  -8  113.12    6.24
  -2  -3   8  109.11    6.02
   2  -3  -8  115.40    6.94
   2   3   8  112.10    6.27
  -3  -3  -8   72.60    4.33
   3   3  -8   68.35    4.64
  -3   3   8   67.64    4.70
  -3  -3  -8   67.27    4.99
  -3  -3   8   70.15    3.83
  -3   3  -8   75.10    4.52
  -3  -3   8   72.61    4.78
  -3   3  -8   70.83    4.75
   3  -3  -8   70.96    3.90
  -3  -3   8   71.84    3.84
   3  -3  -8   72.81    4.71
  -4  -3  -8    6.18    1.11
  -4  -3  -8    6.04    1.23
  -4   3   8    5.86    0.97
   4   3  -8    6.63    0.99
  -4   3  -8    7.63    1.40
  -4   3  -8    5.27    0.98
  -4  -3   8    5.39    1.04
   4  -3  -8    6.28    0.73
   4  -3  -8    4.42    0.85
  -5  -3  -8   26.92    2.38
  -5  -3  -8   23.04    2.38
  -5   3  -8   25.40    2.01
  -5  -3   8   20.32    2.14
  -5   3  -8   22.01    2.66
  -6  -3  -8   14.77    1.99
  -6  -3  -8   18.36    2.38
  -6   3  -8   19.67    2.72
  -6  -3   8   18.72    1.64
  -6   3  -8   15.40    1.41
  -7  -3  -8    2.87    1.23
  -7   3  -8    3.23    1.42
   0  -4   8    2.44    0.54
   0  -4  -8    3.68    0.72
   0   4   8    2.34    0.58
   0   4   8    0.55    0.29
   0  -4  -8    1.76    0.72
   0  -4  -8    2.13    0.52
   0   4  -8    3.69    0.88
  -1  -4  -8    5.78    0.56
  -1   4   8    5.72    0.79
  -1  -4  -8    6.89    1.31
  -1   4   8    7.76    0.95
  -1  -4  -8    5.76    0.85
   1   4  -8    4.39    0.91
  -1  -4  -8    7.81    1.05
   1   4   8    6.72    0.90
   1  -4  -8    6.25    1.22
  -1  -4   8    6.29    0.86
  -1   4  -8    7.02    1.24
   1  -4  -8    6.04    0.88
   1   4   8    7.27    1.02
   1  -4  -8    6.74    0.94
  -2  -4  -8   94.04    6.82
  -2   4   8   98.20    5.28
  -2  -4  -8  104.02    5.70
  -2   4   8  104.92    5.67
   2   4  -8  108.03    6.60
  -2  -4   8  101.63    5.51
   2  -4  -8  103.69    5.89
   2  -4  -8  107.72    6.74
  -2   4  -8  112.88    6.74
   2   4   8   99.97    6.01
  -2  -4   8  104.72    5.83
  -2   4  -8  102.81    5.98
   2  -4  -8  101.22    5.60
   3   4  -8   13.56    1.62
  -3  -4  -8   14.40    1.31
  -3   4   8   12.01    1.54
  -3  -4  -8   12.59    1.87
  -3   4  -8   11.60    1.51
   3  -4  -8   13.03    1.12
  -3  -4   8   13.36    0.82
   3  -4  -8   14.14    1.73
  -3   4  -8    7.71    1.34
  -3  -4   8   12.34    1.02
  -4  -4  -8   20.36    1.84
  -4  -4  -8   16.60    2.25
   4   4  -8   18.76    1.77
   4  -4  -8   19.72    1.87
  -4   4  -8   14.89    2.01
  -4   4  -8   18.97    1.82
   4  -4  -8   16.90    1.37
  -5  -4  -8    2.36    0.88
  -5  -4  -8    2.29    0.86
  -5  -4   8    3.14    0.99
  -5   4  -8    2.17    0.65
  -5   4  -8    1.22    0.90
  -6  -4  -8   24.26    2.71
  -6  -4  -8   22.56    2.74
  -6   4  -8   21.92    2.96
  -6   4  -8   22.81    1.87
  -6  -4   8   24.04    2.25
  -7  -4  -8    4.04    1.06
  -7  -4  -8    3.59    1.22
  -7   4  -8    4.18    1.69
   0   5  -8   20.07    2.14
   0  -5   8   25.33    1.88
   0  -5  -8   23.54    1.87
   0  -5  -8   21.62    2.63
   0   5   8   25.02    1.86
   0  -5  -8   26.60    2.00
  -1   5   8   43.55    2.77
  -1  -5  -8   40.55    2.75
  -1   5   8   40.75    2.61
  -1  -5  -8   42.03    3.63
  -1  -5  -8   40.24    2.90
   1   5  -8   40.46    3.22
  -1  -5   8   45.98    2.85
   1  -5  -8   44.69    3.56
   1  -5  -8   37.56    2.79
   1   5   8   41.36    2.76
   1   5   8   45.46    2.95
   1  -5  -8   42.56    2.29
  -1  -5   8   40.63    2.71
   1  -5  -8   37.81    2.69
  -1   5  -8   40.47    3.25
  -2  -5  -8   13.21    1.06
  -2   5   8   13.01    0.99
  -2  -5  -8   10.78    1.76
  -2   5   8   11.62    1.08
   2   5  -8   12.51    1.61
  -2  -5   8   12.58    1.19
  -2   5  -8   11.39    1.57
  -2  -5   8   11.51    1.24
   2  -5  -8   12.16    1.33
  -2   5  -8   11.43    1.40
   2   5   8   11.33    1.40
   2  -5  -8   14.00    1.49
   2  -5  -8   15.67    2.01
  -3  -5  -8    0.81    0.73
  -3  -5  -8    1.60    0.61
   3   5  -8    2.10    0.69
  -3   5   8    1.40    0.74
  -3  -5   8    2.76    0.46
   3  -5  -8    2.86    0.65
  -3  -5   8    2.70    0.56
   3  -5  -8    1.60    0.54
  -3   5  -8    2.16    0.73
   3  -5  -8    2.65    0.86
  -3   5  -8    1.49    0.64
  -4  -5  -8    4.64    1.35
   4   5  -8    3.57    0.87
  -4  -5  -8    4.56    0.98
  -4   5  -8    3.90    0.92
  -4   5  -8    5.75    1.32
  -5  -5  -8   11.86    2.05
  -5  -5  -8    7.29    1.44
  -5   5  -8    8.95    1.29
  -5  -5   8   11.19    1.84
  -5   5  -8   10.09    1.86
  -6  -5  -8   12.94    2.05
  -6  -5  -8   12.61    2.09
  -6   5  -8   17.22    2.66
  -6   5  -8   14.78    1.49
  -6  -5   8   15.68    2.06
  -7  -5  -8   14.17    2.09
  -7  -5  -8   13.88    2.26
  -7   5  -8   13.27    2.47
   0   6  -8   70.89    4.82
   0  -6  -8   69.85    5.20
   0  -6  -8   66.16    4.06
   0   6   8   58.14    4.10
   0   6   8   61.28    4.01
   0  -6   8   68.84    4.07
   0  -6   8   66.24    4.17
   0  -6  -8   70.47    4.28
   1  -6   8    8.52    1.17
  -1  -6  -8    9.45    1.83
  -1  -6  -8    9.23    1.28
  -1   6   8    9.56    1.13
   1   6  -8    8.48    1.38
  -1   6   8   10.06    1.20
  -1  -6  -8   13.43    1.58
   1  -6  -8    7.30    1.14
  -1  -6   8   11.43    1.33
   1  -6  -8   10.43    1.85
   1  -6  -8    6.87    1.06
  -1   6  -8    7.15    1.28
  -1  -6   8    9.66    1.22
   1   6   8    9.75    1.26
   1   6   8    9.58    1.33
   2   6  -8   21.99    2.12
  -2  -6  -8   21.57    1.78
  -2  -6  -8   13.94    2.30
  -2   6   8   20.80    1.56
  -2  -6  -8   21.54    1.87
  -2   6   8   19.56    1.42
  -2   6  -8   19.41    1.78
   2  -6  -8   17.13    1.63
   2  -6  -8   18.25    1.71
  -2  -6   8   19.43    1.63
  -2   6  -8   14.31    1.92
   2  -6  -8   22.40    2.70
   2   6   8   19.81    1.88
  -2  -6   8   20.24    1.69
  -3  -6  -8   23.70    2.94
  -3  -6  -8   21.05    1.62
   3   6  -8   16.82    2.04
   3  -6  -8   19.90    2.41
   3  -6  -8   18.98    1.68
  -3  -6   8   21.42    1.68
  -3  -6   8   18.82    1.45
   3  -6  -8   21.83    1.83
  -3   6  -8   18.49    2.22
  -3   6  -8   20.42    1.95
  -4  -6  -8    0.23    0.50
  -4  -6  -8    0.16    0.73
   4   6  -8   -0.12    0.57
  -4   6  -8   -0.15    0.63
  -4  -6   8    0.18    0.23
  -4   6  -8    0.54    0.57
  -5  -6  -8    5.14    1.14
  -5  -6  -8    4.88    1.49
  -5   6  -8    5.39    1.46
  -5   6  -8    3.57    0.93
  -5  -6   8    7.31    1.62
  -6  -6  -8   -0.56    0.73
  -6  -6  -8    0.51    0.78
  -6   6  -8    1.20    0.55
  -6  -6   8    0.56    0.84
  -6   6  -8    0.96    0.96
   0  -7   8   73.27    4.27
   0  -7  -8   69.61    4.23
   0  -7   8   63.88    4.27
   0   7   8   68.49    4.30
   0  -7  -8   63.41    4.34
   0   7   8   65.84    4.11
   0  -7  -8   54.29    5.08
   0   7  -8   71.31    4.94
  -1   7   8   44.72    2.90
   1   7  -8   44.49    3.54
   1  -7   8   41.71    2.98
  -1  -7  -8   42.60    4.03
  -1   7   8   48.08    3.09
  -1  -7  -8   39.71    3.10
  -1  -7  -8   39.02    2.97
   1  -7  -8   42.93    3.89
  -1  -7   8   44.69    3.13
  -1  -7   8   46.04    3.02
   1   7   8   44.31    3.17
   1   7   8   40.19    3.04
  -1   7  -8   37.34    3.43
   1  -7  -8   44.55    3.02
   1  -7  -8   43.27    3.14
  -2  -7  -8    9.03    1.43
  -2   7   8   11.27    1.21
   2   7  -8    9.66    1.53
  -2  -7  -8    5.78    1.62
   2  -7   8   11.20    1.45
  -2   7   8   10.58    1.09
  -2  -7  -8   11.13    1.46
  -2  -7   8    8.46    1.25
   2  -7  -8   10.09    1.81
  -2  -7   8   13.50    1.56
  -2   7  -8    8.71    1.51
  -2   7  -8   11.16    1.47
   2  -7  -8   10.47    1.33
   2  -7  -8   10.13    1.38
   2   7   8   12.32    1.63
  -3  -7  -8   25.85    3.35
   3   7  -8   30.37    2.80
  -3   7  -8   31.91    2.54
   3  -7  -8   32.44    3.06
  -3   7  -8   24.50    2.57
  -3  -7   8   26.40    2.15
  -3  -7   8   27.16    1.96
  -4  -7  -8    1.55    1.05
   4   7  -8    0.07    0.74
  -4   7  -8    1.82    0.93
  -4  -7   8    2.78    1.18
  -4  -7   8    1.41    0.43
  -4   7  -8    2.19    0.86
  -5  -7  -8    1.72    1.10
  -5   7  -8    0.78    0.91
  -5  -7   8    1.26    0.95
  -5   7  -8    0.78    0.64
  -6  -7  -8    2.96    1.40
  -6   7  -8    3.42    1.33
  -6  -7   8    3.93    1.37
  -6   7  -8    2.63    0.81
   0  -8  -8    4.14    1.03
   0  -8  -8    7.26    1.69
   0  -8   8    5.61    1.08
   0   8   8    4.83    1.05
   0  -8   8    7.15    1.22
   0   8   8    5.62    1.08
   0  -8  -8    5.26    1.13
   0   8  -8    7.63    1.50
   1   8  -8   36.09    3.32
  -1  -8  -8   36.04    3.00
  -1  -8  -8   34.44    4.10
   1  -8   8   36.28    2.81
  -1  -8  -8   35.59    2.82
   1  -8   8   36.88    2.85
  -1   8   8   36.46    2.77
  -1  -8   8   36.12    2.74
   1  -8  -8   35.46    2.77
  -1  -8   8   40.36    2.92
  -1   8  -8   39.15    3.38
   1  -8  -8   36.55    2.98
   1  -8  -8   36.54    3.72
   2  -8   8    1.87    0.76
  -2  -8  -8    2.00    0.74
  -2  -8  -8    2.54    0.85
   2   8  -8    0.62    0.77
  -2  -8  -8    0.14    0.99
  -2  -8   8    1.64    0.65
   2  -8  -8    2.53    0.83
   2  -8  -8    1.31    1.04
  -2   8  -8    1.03    0.76
  -2  -8   8    1.69    0.68
  -2   8  -8    1.72    0.71
  -3  -8  -8    6.68    1.18
   3   8  -8    7.33    1.47
  -3  -8  -8    6.35    1.83
   3  -8  -8    4.47    1.40
  -3   8  -8    5.99    1.31
  -3   8  -8    5.71    1.21
  -3  -8   8    8.17    1.23
  -3  -8   8    6.39    0.97
  -4  -8  -8    0.32    0.93
  -4  -8   8    0.47    0.42
  -4   8  -8    1.63    0.91
  -4  -8   8    0.54    0.97
  -4   8  -8    0.59    0.68
  -5  -8  -8    3.59    1.49
  -5  -8   8    1.54    1.09
  -5   8  -8    0.65    0.71
  -5   8  -8    2.43    1.14
  -6  -8  -8    2.39    1.32
  -6  -8   8    2.50    1.37
  -6   8  -8    3.65    1.00
  -6   8  -8    1.68    1.24
   0  -9  -8    1.92    0.85
   0  -9   8    0.12    0.44
   0  -9   8    0.53    0.58
   0   9  -8   -0.30    0.74
   0  -9  -8    0.54    1.00
   1  -9   8   14.92    1.92
  -1  -9  -8   15.89    2.77
   1   9  -8   13.73    2.11
  -1  -9  -8   15.32    1.89
  -1  -9  -8   14.20    1.97
  -1  -9   8   15.33    1.95
  -1   9  -8   15.94    2.24
   1  -9  -8   13.52    1.86
  -1  -9   8   15.02    1.84
   1  -9  -8   19.12    2.97
  -2  -9  -8   16.77    2.11
  -2  -9  -8   14.20    2.68
  -2  -9  -8   14.32    1.83
   2  -9   8   20.08    2.22
   2   9  -8   12.93    2.03
  -2   9  -8   10.55    1.89
  -2  -9   8   18.27    2.05
  -2   9  -8   14.59    1.85
  -2  -9   8   16.44    1.89
   2  -9  -8   20.93    3.07
  -3  -9  -8    1.48    0.63
   3   9  -8    1.08    0.84
  -3  -9  -8   -0.47    0.87
  -3  -9  -8    1.54    0.75
  -3  -9   8    0.31    0.48
  -3   9  -8    0.18    0.72
  -3  -9   8    1.38    0.63
  -3   9  -8    0.34    0.81
  -3  -9   8   -0.09    0.92
  -4  -9  -8    2.20    1.45
  -4  -9   8    4.67    1.77
  -4  -9   8    4.18    0.84
  -4   9  -8    4.67    1.23
  -4   9  -8    3.42    1.26
  -4  -9   8    4.51    0.68
  -5  -9  -8    0.44    1.08
  -5   9  -8    0.78    0.79
  -5   9  -8    0.75    1.06
  -5  -9   8    1.83    1.27
   0 -10   8   15.04    2.00
   0 -10  -8   16.09    2.92
   0  10  -8   15.96    2.47
   0 -10  -8   19.32    2.39
  -1 -10  -8    3.70    1.10
   1 -10   8    2.85    0.92
   1  10  -8    3.06    1.28
  -1 -10  -8    1.38    1.47
  -1 -10   8    3.53    0.94
  -1 -10   8    3.19    1.69
   1 -10  -8    3.75    1.06
  -1 -10   8    5.25    1.22
   1 -10  -8    3.37    1.67
  -1  10  -8    4.71    1.46
  -2 -10  -8   10.31    2.48
  -2 -10  -8   18.65    2.43
  -2 -10  -8   13.73    1.85
   2  10  -8   13.16    2.24
  -2 -10   8   14.74    1.97
  -2 -10   8   12.32    1.72
  -2  10  -8   13.84    1.90
  -2 -10   8   11.84    2.65
  -2  10  -8   19.04    2.68
   2 -10  -8   16.04    2.94
  -3 -10  -8   16.72    3.45
  -3 -10  -8   17.72    2.00
   3  10  -8   15.56    2.45
  -3 -10  -8   19.00    2.27
  -3 -10   8   15.44    1.77
  -3  10  -8   12.23    2.06
  -3 -10   8   31.30    4.51
  -3  10  -8   14.83    2.11
  -3 -10   8   16.91    2.04
  -4 -10  -8   -0.24    1.23
  -4  10  -8    0.24    0.68
  -4  10  -8    0.84    0.98
  -4 -10   8    0.17    0.49
  -4 -10   8    0.67    0.46
  -4 -10   8    0.73    1.21
   0 -11  -8   -0.99    1.14
   0 -11   8    0.58    1.12
   0  11  -8    0.16    0.97
   0 -11  -8   -0.19    0.64
   0 -11   8   -0.51    0.54
   1 -11   8    9.01    2.64
   1  11  -8    9.62    2.04
   1 -11   8    7.69    1.49
  -1 -11  -8   13.10    2.98
  -1 -11  -8   11.09    1.91
  -1  11  -8    5.47    1.61
  -1 -11   8    9.29    2.63
  -1 -11   8   10.82    1.75
   1 -11  -8    7.79    2.30
   1 -11  -8    9.13    1.70
   2  11  -8    3.45    1.45
  -2 -11  -8    3.26    1.76
  -2 -11  -8    2.47    1.12
  -2 -11  -8    2.91    1.02
   2 -11   8    4.44    1.89
  -2 -11   8    2.75    0.96
  -2  11  -8    3.91    1.18
  -2 -11   8    4.00    1.14
  -2 -11   8    4.42    2.04
  -2  11  -8    3.09    1.23
   2 -11  -8    3.93    1.84
   3  11  -8   10.06    2.10
  -3 -11  -8   10.02    2.84
  -3 -11  -8   16.41    2.25
  -3  11  -8   13.35    2.31
  -3  11  -8   13.21    2.06
  -3 -11   8   13.52    3.22
  -3 -11   8   12.13    1.84
  -4 -11  -8    1.73    1.60
  -4 -11   8    0.46    0.55
  -4 -11   8    0.51    1.39
  -4  11  -8   -0.11    1.05
  -4  11  -8    0.04    0.87
   0 -12  -8   33.07    4.86
   0 -12  -8   32.40    3.56
   0 -12   8   21.23    2.84
   0 -12   8   29.91    4.68
   0  12  -8   29.44    3.80
   1  12  -8    1.97    1.32
  -1 -12  -8    3.37    2.01
  -1 -12  -8    3.75    1.21
   1 -12   8    1.49    0.90
   1 -12   8    1.72    1.82
  -1  12  -8    2.11    1.31
   1 -12  -8    0.93    1.60
  -1 -12   8    3.13    1.05
  -1 -12   8    2.16    1.69
  -1  12  -8    3.82    1.10
   2  12  -8    7.07    1.92
   2 -12   8    6.94    2.47
  -2 -12  -8   12.03    3.05
  -2  12  -8    5.99    1.41
  -2 -12   8    9.32    1.83
  -2  12  -8    4.81    1.69
  -2 -12   8    5.96    2.26
   0   0  -9    0.00    0.51
  -1   0   9   68.86    4.04
  -1   0   9   74.13    3.85
   1   0  -9   66.68    4.62
  -1   0  -9   67.59    4.72
  -2   0   9    4.41    0.57
  -2   0   9    4.78    0.49
   2   0  -9    2.92    0.73
  -2   0  -9    5.16    0.79
  -2   0   9    5.53    0.93
  -2   0  -9    4.71    0.98
  -2   0   9    4.86    0.49
  -3   0  -9    5.55    1.00
   3   0  -9    4.63    0.84
  -3   0  -9    5.31    1.06
  -3   0   9    5.09    0.89
   4   0  -9    1.19    0.50
  -4   0  -9    0.95    0.57
  -4   0  -9    2.07    0.79
  -4   0   9    0.12    0.32
  -5   0  -9   96.22    6.65
  -5   0  -9  113.54    6.80
  -6   0  -9    8.50    1.17
  -6   0  -9    7.24    1.59
  -7   0  -9    1.28    1.05
   0   1   9   60.68    3.41
   0   1  -9   55.59    4.05
   0  -1  -9   60.60    4.15
  -1   1   9  212.68   11.67
   1   1  -9  227.51   12.92
  -1  -1  -9  213.29   13.01
  -1   1   9  234.86   11.14
   1  -1  -9  217.26   12.91
  -1   1  -9  211.76   12.94
   2   1  -9   20.51    1.91
  -2   1   9   20.81    1.25
  -2  -1  -9   20.43    1.61
  -2  -1  -9   20.28    2.04
  -2   1   9   21.20    1.42
  -2   1   9   23.06    2.04
  -2   1   9   22.95    1.26
  -2  -1   9   20.09    1.47
   2  -1  -9   23.50    1.56
  -2   1  -9   22.38    1.70
  -2  -1   9   21.43    1.34
  -2  -1   9   22.28    1.36
  -2  -1   9   21.19    1.97
  -2   1  -9   22.47    2.05
   2  -1  -9   22.34    1.95
  -3   1   9   59.74    4.35
   3   1  -9   58.92    4.29
  -3  -1  -9   69.96    4.68
  -3  -1  -9   71.89    4.21
  -3  -1   9   70.15    4.47
  -3   1  -9   64.17    4.53
   3  -1  -9   66.36    3.66
  -3   1  -9   66.61    4.20
   3  -1  -9   70.50    4.40
   4   1  -9    7.51    1.04
  -4   1   9    7.36    1.05
  -4  -1  -9    7.14    1.26
  -4  -1  -9    6.50    1.21
  -4   1  -9    6.29    1.11
  -4   1  -9    8.30    1.42
   4  -1  -9    8.37    1.07
  -4  -1   9    3.81    0.82
   4  -1  -9    8.39    0.85
  -5  -1  -9   20.38    2.47
  -5  -1  -9   22.47    2.12
  -5   1  -9   22.90    2.62
  -5   1  -9   15.84    1.76
  -6  -1  -9    4.38    1.35
  -6  -1  -9    4.16    0.92
  -6   1  -9    4.99    1.41
  -6   1  -9    4.03    0.79
  -7  -1  -9    0.40    0.87
  -7   1  -9    0.83    0.89
   0   2   9   56.30    3.23
   0  -2  -9   51.63    3.90
   0   2  -9   54.01    3.86
  -1   2   9  113.49    6.38
  -1  -2  -9  120.97    7.40
   1   2  -9  113.72    7.18
  -1  -2  -9  124.49    6.23
  -1   2   9  113.46    6.06
   1  -2  -9  120.07    7.28
   1   2   9  116.84    6.57
  -1   2  -9  120.30    7.30
   1   2   9  119.90    6.24
   1  -2  -9  104.58    6.41
   1  -2  -9  104.76    6.11
  -2  -2  -9    3.68    0.66
  -2  -2  -9    1.97    0.75
  -2   2   9    3.77    0.85
   2   2  -9    2.31    0.69
  -2   2   9    3.24    0.39
  -2   2   9    3.49    0.50
   2  -2  -9    2.63    0.53
   2   2   9    3.59    0.70
  -2  -2   9    4.16    0.54
   2   2   9    4.01    0.77
  -2   2  -9    3.03    0.81
  -2   2  -9    2.93    0.66
   2  -2  -9    3.02    0.74
  -2  -2   9    3.33    0.53
  -2  -2   9    2.67    0.46
   2  -2  -9    4.00    0.66
  -3  -2  -9    9.67    1.42
   3   2  -9    8.85    1.19
  -3  -2  -9    7.50    1.13
  -3   2   9    9.74    1.32
   3  -2  -9    8.45    1.19
  -3   2  -9    7.51    1.20
  -3   2  -9    8.00    1.22
  -3  -2   9   10.59    1.42
   3  -2  -9    9.74    0.96
   4   2  -9   31.53    2.42
  -4  -2  -9   32.24    2.79
  -4   2   9   22.68    2.27
  -4  -2  -9   29.59    2.51
   4  -2  -9   32.06    2.42
   4  -2  -9   32.46    1.97
  -4   2  -9   37.13    2.68
  -4   2  -9   33.13    2.71
  -4  -2   9   32.56    2.54
  -5  -2  -9   53.83    3.99
  -5  -2  -9   48.57    3.78
  -5   2  -9   55.32    4.07
  -5   2  -9   50.31    3.63
  -6  -2  -9   24.10    2.41
  -6  -2  -9   23.71    2.81
  -6   2  -9   27.47    3.27
  -6   2  -9   26.13    2.03
  -7  -2  -9    3.39    1.31
  -7   2  -9    3.02    1.33
   0  -3  -9  137.41    7.88
   0  -3  -9  143.25    8.94
   0   3  -9  145.43    8.76
   0  -3  -9  136.47    7.53
   0   3   9  148.18    7.55
  -1   3   9   35.97    2.41
  -1  -3  -9   37.97    3.13
  -1  -3  -9   34.36    2.15
  -1   3   9   36.66    2.28
   1   3  -9   35.73    2.88
   1   3   9   39.58    2.48
   1  -3  -9   35.84    2.38
  -1  -3   9   38.88    2.36
   1   3   9   33.33    2.48
   1  -3  -9   40.30    3.08
   1  -3  -9   40.30    2.54
  -1   3  -9   33.43    2.86
   2   3  -9   39.04    2.93
  -2   3   9   34.70    2.23
  -2   3   9   35.00    2.06
  -2  -3  -9   37.99    2.40
  -2  -3  -9   37.81    3.17
   2  -3  -9   33.19    2.42
  -2   3  -9   35.49    2.93
   2  -3  -9   36.64    2.94
  -2   3  -9   37.52    2.58
  -2  -3   9   41.04    2.41
   2  -3  -9   38.10    2.36
  -2  -3   9   35.36    2.22
   2   3   9   40.89    2.66
  -3  -3  -9   26.07    2.21
  -3   3   9   32.49    2.65
   3   3  -9   34.22    2.59
  -3  -3  -9   34.08    2.91
  -3  -3   9   30.07    1.87
   3  -3  -9   31.49    2.06
  -3  -3   9   30.83    1.88
  -3   3  -9   35.78    2.52
  -3   3  -9   30.12    2.62
   3  -3  -9   31.42    2.55
  -4  -3  -9   16.53    2.09
   4   3  -9   14.34    1.62
  -4  -3  -9   15.24    1.78
  -4   3  -9   14.85    1.77
   4  -3  -9   13.61    1.59
   4  -3  -9   12.94    1.16
  -4   3  -9   16.36    2.08
  -5  -3  -9    4.52    1.12
  -5  -3  -9    6.48    1.30
  -5   3  -9    5.26    0.95
  -5   3  -9    7.28    1.59
  -6  -3  -9    1.49    0.82
  -6  -3  -9    3.03    0.97
  -6  -3   9    2.16    0.67
  -6   3  -9    3.06    0.67
  -6   3  -9    2.27    0.97
  -7  -3  -9    1.34    1.02
  -7  -3  -9    1.18    0.70
  -7   3  -9    1.64    1.21
   0   4   9   -0.07    0.31
   0   4  -9    0.17    0.45
   0  -4  -9   -0.14    0.32
   0   4   9    0.08    0.24
   0  -4  -9   -0.50    0.49
   0  -4  -9    0.42    0.42
  -1   4   9   19.74    1.65
  -1  -4  -9   24.07    2.68
  -1  -4  -9   23.68    1.41
  -1   4   9   20.12    1.58
   1   4  -9   21.21    2.13
  -1  -4  -9   20.37    1.76
  -1  -4  -9   22.38    1.74
   1   4   9   21.89    1.82
   1  -4  -9   21.37    1.70
   1   4   9   20.46    1.74
   1  -4  -9   22.88    1.79
  -1   4  -9   21.49    2.14
   1  -4  -9   25.43    2.33
  -1  -4   9   20.08    1.63
  -2   4   9   71.45    4.05
   2   4  -9   74.23    4.88
  -2  -4  -9   73.10    5.24
  -2   4   9   66.36    3.77
  -2  -4  -9   75.00    4.10
  -2  -4   9   68.83    3.97
   2  -4  -9   65.67    4.05
  -2   4  -9   62.93    4.82
   2  -4  -9   74.31    4.31
  -2  -4   9   76.44    4.24
   2   4   9   73.47    4.45
   2  -4  -9   68.12    4.96
  -3   4   9    3.48    0.93
  -3  -4  -9    3.32    1.05
  -3  -4  -9    2.57    0.67
   3   4  -9    3.13    0.78
   3  -4  -9    2.81    0.61
  -3  -4   9    3.47    0.42
  -3  -4   9    3.81    0.59
   3  -4  -9    2.73    0.85
  -3   4  -9    2.36    0.77
  -3  -4   9    3.21    0.41
  -3   4  -9    3.52    0.89
   4   4  -9    7.61    1.18
  -4  -4  -9    4.35    0.99
  -4  -4  -9    7.69    1.54
  -4   4  -9    7.76    1.43
  -4   4  -9    6.45    1.12
   4  -4  -9    6.99    0.93
  -5  -4  -9    9.49    1.60
  -5  -4  -9    9.92    1.79
  -5   4  -9   12.79    2.04
  -5   4  -9   12.27    1.50
  -6  -4  -9    1.66    0.91
  -6  -4  -9    2.52    1.06
  -6   4  -9    3.33    0.71
  -6   4  -9    2.01    1.11
  -6  -4   9    2.55    0.89
  -7  -4  -9    8.62    1.85
  -7  -4  -9    8.67    1.55
  -7   4  -9    7.62    1.90
   0   5  -9  210.70   12.51
   0  -5  -9  208.34   11.39
   0   5   9  208.33   10.81
   0  -5   9  204.77   10.82
   0  -5  -9  206.14   12.80
   0  -5  -9  203.84   10.87
  -1   5   9   31.46    2.23
  -1  -5  -9   30.24    2.35
  -1   5   9   29.14    2.10
  -1  -5  -9   30.89    2.25
  -1  -5  -9   31.86    3.02
   1   5  -9   33.25    2.74
   1   5   9   28.63    2.22
   1  -5  -9   32.59    1.78
  -1  -5   9   28.94    2.18
  -1  -5   9   29.44    2.22
   1  -5  -9   27.55    2.17
   1  -5  -9   26.99    2.79
   1  -5  -9   31.75    2.33
   1   5   9   32.92    2.40
  -2  -5  -9    1.11    0.38
  -2  -5  -9    1.61    0.78
  -2   5   9    0.80    0.39
   2   5  -9    0.54    0.52
  -2   5   9    0.68    0.32
  -2  -5   9    1.40    0.52
   2  -5  -9    0.35    0.57
   2   5   9    1.21    0.63
   2  -5  -9    1.74    0.58
   2  -5  -9    0.51    0.38
  -2  -5   9    1.46    0.45
  -2   5  -9    0.64    0.55
  -3  -5  -9    3.87    0.76
   3   5  -9    3.76    0.89
  -3  -5  -9    3.50    1.21
  -3  -5   9    2.84    0.60
   3  -5  -9    2.98    0.75
  -3   5  -9    2.99    0.83
   3  -5  -9    3.09    0.97
  -3   5  -9    4.00    0.98
   3  -5  -9    4.21    0.76
  -3  -5   9    3.48    0.54
   4   5  -9    6.30    1.18
  -4  -5  -9    5.15    1.46
  -4  -5  -9    4.81    1.01
  -4   5  -9    5.60    1.09
  -4   5  -9    4.84    1.18
  -5  -5  -9    0.54    0.55
  -5  -5  -9    1.76    0.97
  -5   5  -9    1.02    0.58
  -5  -5   9    1.72    0.84
  -5   5  -9    1.58    0.88
  -6  -5  -9    4.27    1.20
  -6  -5  -9    3.40    1.19
  -6   5  -9    7.97    1.87
  -6  -5   9    3.83    1.16
  -6   5  -9    4.56    0.91
  -7  -5  -9    4.83    1.36
  -7  -5  -9    5.22    1.54
  -7   5  -9    2.73    1.44
   0  -6  -9   50.85    3.31
   0  -6  -9   39.30    3.87
   0   6   9   45.19    3.15
   0  -6   9   45.26    3.06
   0  -6  -9   45.73    3.10
   0   6  -9   45.30    3.65
   0   6   9   47.47    3.10
   1  -6   9    2.51    0.71
  -1   6   9    2.10    0.61
  -1  -6  -9    3.09    0.78
   1   6  -9    1.29    0.68
  -1  -6  -9    3.65    0.89
  -1  -6  -9    1.41    0.96
  -1   6   9    2.29    0.63
   1   6   9    2.28    0.74
   1  -6  -9    1.72    0.62
  -1  -6   9    1.63    0.56
   1  -6  -9    2.78    1.09
  -1   6  -9    2.20    0.82
   1  -6  -9    3.05    0.85
  -1  -6   9    1.70    0.56
   1   6   9    1.96    0.67
  -2   6   9    7.64    0.91
  -2  -6  -9    8.83    1.73
  -2  -6  -9    8.13    1.25
  -2  -6  -9    6.62    1.11
  -2   6   9    8.62    1.02
   2   6  -9    7.50    1.34
   2  -6  -9    6.98    1.08
  -2  -6   9    8.82    1.17
  -2  -6   9    9.68    1.18
   2  -6  -9    8.38    1.63
   2   6   9    7.28    1.22
  -2   6  -9    9.78    1.51
   2  -6  -9    8.00    1.24
   3   6  -9    3.20    0.89
  -3  -6  -9    4.25    0.78
  -3  -6  -9    3.73    1.22
  -3  -6   9    3.37    0.62
  -3  -6   9    2.50    0.65
   3  -6  -9    3.83    0.84
  -3   6  -9    2.92    0.88
   3  -6  -9    3.40    1.00
  -3   6  -9    3.47    0.95
   4   6  -9   22.12    2.30
  -4  -6  -9   23.81    1.98
  -4  -6  -9   20.69    2.84
  -4   6  -9   20.35    2.36
  -4  -6   9   20.51    1.40
  -4   6  -9   23.49    2.59
  -5  -6  -9    2.69    1.17
  -5   6  -9    2.50    0.81
  -5  -6   9    4.29    1.26
  -5   6  -9    2.55    1.14
  -6  -6  -9    0.77    0.81
  -6  -6  -9    1.12    0.99
  -6  -6   9    0.57    0.83
  -6   6  -9    1.75    1.10
  -6   6  -9    1.74    0.69
   0  -7  -9    8.29    1.73
   0   7   9    9.53    1.27
   0  -7  -9    7.11    1.21
   0  -7   9    7.78    1.22
   0  -7  -9   13.75    1.73
   0   7   9    6.12    1.12
   0   7  -9    8.07    1.56
   0  -7   9   11.43    1.48
  -1   7   9    1.88    0.62
   1   7  -9    3.09    0.90
  -1  -7  -9    2.41    0.74
  -1  -7  -9    2.30    0.73
   1  -7   9    2.27    0.72
  -1  -7  -9    2.33    1.15
  -1   7   9    2.17    0.69
  -1  -7   9    1.93    0.68
   1   7   9    3.17    0.84
   1  -7  -9    1.55    0.65
  -1  -7   9    2.27    0.75
  -1   7  -9    2.45    0.91
   1  -7  -9    3.47    0.83
   1   7   9    2.58    0.82
   1  -7  -9    2.30    1.03
  -2  -7  -9    6.60    1.15
   2   7  -9    6.40    1.26
  -2   7   9    6.47    0.94
  -2  -7  -9    6.63    1.16
  -2   7   9    7.30    0.92
   2  -7   9    5.38    1.03
  -2  -7  -9    6.74    1.78
   2  -7  -9    5.27    1.48
   2  -7  -9    6.41    1.16
  -2  -7   9    8.66    1.27
  -2  -7   9    6.50    1.09
  -2   7  -9    4.72    1.21
   3   7  -9    9.33    1.59
  -3  -7  -9    5.81    1.63
  -3   7  -9   10.18    1.67
   3  -7  -9    7.95    1.62
  -3  -7   9    7.53    1.13
  -3   7  -9    5.52    1.22
  -3  -7   9    8.91    1.06
  -4  -7  -9    7.39    1.75
  -4  -7   9    7.28    0.92
  -4   7  -9   11.30    1.67
  -4   7  -9    7.25    1.51
  -4  -7   9    8.36    2.07
  -5  -7  -9    0.26    1.00
  -5  -7   9    3.31    1.27
  -5   7  -9    1.91    1.12
  -5   7  -9    3.13    0.94
  -6  -7  -9    1.96    1.14
  -6   7  -9    2.33    1.25
  -6   7  -9    2.06    0.73
  -6  -7   9    3.00    1.26
   0  -8   9   34.34    2.66
   0   8  -9   31.07    3.07
   0  -8  -9   32.74    2.65
   0  -8   9   31.29    2.62
   0  -8  -9   31.46    2.71
   0  -8  -9   37.35    3.73
  -1  -8  -9    9.28    1.38
  -1  -8  -9    7.10    1.96
   1   8  -9    7.54    1.47
  -1   8   9    8.68    1.32
  -1  -8  -9    7.09    1.27
   1  -8   9    8.62    1.35
   1  -8   9    9.76    1.48
  -1  -8   9    7.56    1.26
   1  -8  -9   11.04    2.13
   1  -8  -9   10.02    1.58
  -1   8  -9   10.36    1.74
  -1  -8   9    8.77    1.37
  -2  -8  -9    2.36    0.83
   2   8  -9    2.06    0.98
   2  -8   9    0.92    0.66
  -2  -8  -9    2.49    0.84
  -2  -8  -9    3.01    1.36
  -2   8   9    2.39    0.69
   2  -8  -9    1.47    1.09
  -2   8  -9    3.70    1.10
  -2  -8   9    3.18    0.84
  -2  -8   9    2.81    0.81
  -2   8  -9    2.91    0.92
   2  -8  -9    1.95    0.76
  -3  -8  -9    2.31    1.31
   3   8  -9    2.54    0.98
  -3  -8   9    4.27    0.91
  -3   8  -9    2.98    0.94
   3  -8  -9    5.34    1.66
  -3   8  -9    3.05    1.02
  -3  -8   9    2.02    0.60
  -4  -8  -9   11.41    2.41
  -4   8  -9   11.48    1.83
  -4   8  -9   12.35    2.00
  -4  -8   9    7.91    1.07
  -4  -8   9    7.98    2.06
  -5  -8  -9   14.26    2.65
  -5  -8   9   22.60    3.38
  -5   8  -9   13.94    1.99
  -5   8  -9   15.95    2.51
   0   9  -9   18.79    2.50
   0  -9  -9   19.00    3.07
   0  -9   9   20.86    2.27
   0  -9  -9   20.63    2.31
   0  -9   9   20.51    2.22
  -1  -9  -9    9.73    2.26
   1  -9   9    8.19    1.47
  -1  -9  -9    7.54    1.50
   1   9  -9    6.51    1.60
  -1  -9  -9    8.01    1.46
   1  -9  -9    8.06    2.06
   1  -9  -9    9.90    1.60
  -1  -9   9    8.73    1.39
  -1  -9   9    9.22    1.46
  -1   9  -9    8.84    1.69
   2  -9   9   25.05    2.62
  -2  -9  -9   19.74    3.32
  -2  -9  -9   24.51    2.52
  -2  -9  -9   23.23    2.73
  -2  -9   9   25.42    2.12
  -2   9  -9   24.65    2.89
  -2  -9   9   19.78    2.25
  -2   9  -9   20.48    2.32
   2  -9  -9   19.73    3.00
  -3  -9  -9   29.26    4.26
   3   9  -9   31.90    3.42
  -3  -9  -9   24.64    2.42
  -3  -9   9   29.03    4.05
  -3  -9   9   29.30    2.37
  -3   9  -9   23.88    2.66
  -3   9  -9   19.70    2.65
  -3  -9   9   25.55    2.06
  -4  -9  -9    5.28    1.94
  -4   9  -9    8.33    1.65
  -4  -9   9    8.74    2.38
  -4  -9   9    8.30    1.14
  -4   9  -9    5.53    1.44
  -4  -9   9    6.38    0.80
  -5  -9  -9    1.48    1.35
  -5   9  -9    2.07    1.01
  -5  -9   9    0.01    1.08
  -5   9  -9    2.17    0.92
   0 -10   9    4.96    1.17
   0  10  -9    3.94    1.37
   0 -10  -9    3.23    1.03
   0 -10  -9    4.34    1.66
  -1 -10  -9   25.13    3.93
  -1 -10  -9   30.76    2.69
   1 -10   9   23.61    2.72
   1  10  -9   22.19    2.98
  -1 -10   9   31.33    2.68
  -1  10  -9   29.03    3.42
   1 -10  -9   25.84    2.77
  -1 -10   9   28.00    2.53
   1 -10  -9   35.21    4.46
   2  10  -9   37.99    3.69
  -2 -10  -9   33.32    3.09
  -2 -10  -9   41.16    5.18
  -2 -10  -9   30.92    2.85
  -2 -10   9   34.17    2.96
  -2  10  -9   36.49    2.97
   2 -10  -9   43.41    4.94
  -2 -10   9   33.05    4.49
  -2 -10   9   35.99    2.82
  -2  10  -9   34.20    3.57
  -3 -10  -9    0.26    0.67
  -3 -10  -9    0.56    1.21
   3  10  -9    0.16    0.92
  -3  10  -9    0.30    0.89
  -3 -10   9    0.24    0.57
  -3  10  -9   -0.47    0.74
  -3 -10   9   -0.18    0.41
  -3 -10   9    0.75    1.33
  -4 -10  -9    4.95    1.97
  -4  10  -9    5.95    1.51
  -4 -10   9    4.17    1.85
  -4 -10   9    5.42    0.83
  -4  10  -9    8.77    1.87
  -4 -10   9    4.63    0.98
   0 -11  -9    3.90    1.91
   0  11  -9    4.19    1.59
   0 -11  -9    3.09    1.07
   0 -11   9    4.58    1.19
   0 -11   9    4.48    1.94
   1  11  -9   18.75    2.86
  -1 -11  -9   21.23    3.59
   1 -11   9   13.65    2.10
  -1 -11  -9   21.72    2.61
   1 -11  -9   21.16    3.78
  -1  11  -9   21.43    2.99
  -1 -11   9   17.47    3.40
  -1 -11   9   13.90    2.09
   1 -11  -9   17.51    2.65
   2 -11   9   16.22    3.36
   2  11  -9   16.51    2.67
  -2 -11  -9   15.48    3.25
  -2 -11  -9   14.04    2.00
  -2  11  -9   12.73    1.92
  -2 -11   9   15.46    3.20
  -2 -11   9   12.40    1.97
   2 -11  -9   12.29    3.13
  -2 -11   9   13.66    1.92
  -2  11  -9   11.07    2.18
  -3 -11  -9    5.42    2.25
   3  11  -9    6.31    1.82
  -3 -11  -9    4.90    1.30
  -3 -11   9    6.95    2.23
  -3  11  -9    6.15    1.60
  -3  11  -9    7.25    1.72
  -3 -11   9    8.14    1.54
   0  12  -9    5.65    1.68
   0 -12  -9   14.95    3.39
   0 -12   9    9.85    2.84
   0 -12  -9    6.95    1.76
   0 -12   9   12.84    1.98
  -1 -12  -9   18.34    2.58
   1  12  -9   21.77    3.10
   1 -12   9   24.63    4.30
   1 -12   9   17.43    2.45
  -1 -12  -9   28.27    4.64
   1 -12  -9   17.55    3.56
  -1  12  -9   12.48    2.41
  -1 -12   9   21.21    2.52
  -1 -12   9   22.11    3.88
   2  12  -9    9.61    2.30
   2 -12   9   10.45    2.91
  -2 -12  -9   14.67    3.36
  -2  12  -9    7.37    1.85
  -2 -12   9    9.77    2.92
  -2  12  -9   10.12    1.76
   0   0 -10    6.02    1.14
  -1   0  10  191.54   10.58
   1   0 -10  196.50   11.76
  -1   0 -10  208.58   11.91
  -1   0  10  193.78   10.06
  -2   0 -10   14.62    1.35
  -2   0  10   15.75    1.06
  -2   0  10   17.25    1.21
  -2   0 -10    9.78    1.53
  -2   0  10   17.60    1.10
   2   0 -10   16.60    1.67
   3   0 -10   23.77    2.06
  -3   0 -10   22.59    1.94
  -3   0 -10   27.33    2.41
  -3   0  10   22.34    2.10
  -4   0 -10   58.43    4.23
   4   0 -10   58.87    3.90
  -4   0  10   55.04    3.97
  -4   0 -10   59.41    4.06
  -5   0 -10    9.68    1.49
  -5   0 -10   12.93    1.94
  -6   0 -10   29.87    3.27
  -6   0 -10   25.49    2.29
  -7   0 -10    6.07    1.60
   0   1  10   10.06    1.23
   0   1 -10   17.42    1.73
   0  -1 -10   17.02    1.94
   0   1  10   15.46    1.27
  -1   1  10  288.26   13.98
   1   1 -10  260.09   15.33
  -1   1  10  268.11   13.27
  -1  -1 -10  253.61   15.44
   1  -1 -10  244.88   15.32
  -1   1 -10  256.76   15.41
  -2  -1 -10   43.28    2.76
  -2   1  10   43.58    2.59
  -2  -1 -10   46.50    3.46
   2   1 -10   40.18    3.16
  -2   1  10   43.38    2.38
  -2  -1  10   42.35    2.64
  -2  -1  10   45.20    2.48
  -2   1 -10   42.09    3.32
   2  -1 -10   41.67    3.20
   2  -1 -10   42.00    2.63
  -2   1 -10   45.02    2.85
  -2  -1  10   42.23    2.44
  -3  -1 -10   61.97    4.06
  -3   1  10   67.53    4.47
  -3  -1 -10   65.27    4.66
   3   1 -10   65.03    4.35
  -3  -1  10   69.64    4.51
   3  -1 -10   62.12    3.66
  -3   1 -10   63.79    4.13
   3  -1 -10   63.91    4.36
  -3   1 -10   64.62    4.56
  -4  -1 -10    1.81    0.71
  -4   1  10    0.82    0.43
   4   1 -10    2.54    0.67
  -4  -1 -10    2.68    0.86
   4  -1 -10    2.64    0.54
  -4  -1  10    3.86    0.81
  -4   1 -10    2.76    0.81
   4  -1 -10    2.41    0.67
  -4   1 -10    3.05    0.90
  -5  -1 -10   27.00    2.63
  -5  -1 -10   32.03    2.78
  -5   1 -10   28.72    2.73
  -5   1 -10   30.47    2.54
  -6  -1 -10   12.95    2.13
  -6  -1 -10   11.78    1.64
  -6   1 -10   13.66    2.20
  -6   1 -10   13.01    1.54
  -7  -1 -10   25.28    3.25
  -7   1 -10   31.30    3.69
   0   2  10  132.27    6.84
   0   2 -10  132.57    8.02
   0  -2 -10  116.56    7.97
  -1  -2 -10   11.37    1.64
  -1   2  10    8.54    0.97
  -1   2  10    9.84    1.00
   1   2 -10   12.44    1.53
  -1   2 -10    8.77    1.39
   1   2  10    9.67    1.06
   1  -2 -10   10.04    1.11
   1   2  10    7.52    1.01
   1  -2 -10    8.48    1.28
   2   2 -10   25.53    2.21
  -2  -2 -10   23.74    2.35
  -2   2  10   22.12    1.49
  -2   2  10   23.76    1.64
  -2  -2 -10   25.70    1.80
   2   2  10   25.34    1.96
  -2  -2  10   26.56    1.63
  -2   2 -10   23.27    2.26
  -2   2 -10   25.08    1.92
   2  -2 -10   21.19    2.14
   2  -2 -10   25.94    1.86
  -2  -2  10   24.93    1.61
   2  -2 -10   24.99    1.75
  -3  -2 -10    4.21    0.90
   3   2 -10    4.43    0.90
  -3  -2 -10    4.00    1.07
  -3   2  10    2.92    0.83
  -3  -2  10    3.78    0.41
   3  -2 -10    3.37    0.85
  -3  -2  10    5.22    1.05
  -3   2 -10    3.84    0.95
  -3   2 -10    4.01    0.87
   3  -2 -10    4.42    0.71
  -3  -2  10    4.46    0.44
   4   2 -10   31.85    2.64
  -4  -2 -10   35.79    3.09
  -4  -2 -10   32.69    2.68
   4  -2 -10   36.51    2.70
  -4   2 -10   36.73    2.89
   4  -2 -10   33.35    2.20
  -4   2 -10   35.29    2.86
  -5  -2 -10    3.86    1.09
  -5  -2 -10    4.67    1.19
  -5   2 -10    4.14    1.19
  -5   2 -10    2.85    0.83
  -6  -2 -10   21.13    2.75
  -6  -2 -10   23.22    2.44
  -6   2 -10   20.73    2.93
  -6  -2  10   26.62    2.02
  -6   2 -10   28.85    2.21
  -7  -2 -10    1.07    0.89
  -7  -2 -10    0.90    0.68
  -7   2 -10    1.05    1.06
   0   3 -10  207.88   12.31
   0   3  10  204.70   10.64
   0  -3 -10  197.68   12.43
   0  -3 -10  200.69   10.65
   0  -3 -10  214.01   11.19
   1   3 -10   20.49    2.09
  -1   3  10   20.85    1.61
  -1   3  10   21.09    1.69
  -1  -3 -10   25.92    1.52
  -1  -3 -10   23.43    2.37
   1  -3 -10   21.06    1.68
   1  -3 -10   20.15    2.18
  -1  -3  10   22.12    1.67
   1   3  10   23.51    1.81
  -1   3 -10   23.47    2.21
   1   3  10   22.88    1.85
   1  -3 -10   23.87    1.83
  -2   3  10    9.61    0.92
   2   3 -10   10.31    1.47
  -2  -3 -10   11.78    1.06
  -2  -3 -10   10.94    1.70
  -2   3  10    9.90    0.81
   2  -3 -10   10.86    1.20
   2   3  10    8.17    1.14
   2  -3 -10    9.41    1.13
  -2  -3  10   10.25    1.05
   2  -3 -10    8.81    1.41
  -2  -3  10   10.69    1.00
  -2   3 -10    9.23    1.35
  -3  -3 -10    1.63    0.61
  -3   3  10    2.52    0.86
  -3  -3 -10    2.85    0.90
   3   3 -10    1.48    0.67
  -3  -3  10    3.65    0.51
  -3  -3  10    3.06    0.48
  -3   3 -10    2.79    0.82
   3  -3 -10    2.21    0.55
  -3   3 -10    2.50    0.75
   3  -3 -10    3.39    0.89
  -4  -3 -10    0.49    0.73
  -4  -3 -10    0.72    0.56
   4   3 -10    1.63    0.66
  -4   3 -10    2.20    0.84
   4  -3 -10    1.17    0.70
   4  -3 -10    0.81    0.40
  -4   3 -10    0.41    0.54
  -5  -3 -10    3.33    0.97
  -5  -3 -10    3.05    1.03
  -5   3 -10    3.12    0.83
  -5   3 -10    5.28    1.38
  -6  -3 -10    5.18    1.31
  -6  -3 -10    3.16    1.07
  -6  -3  10    3.96    0.92
  -6   3 -10    3.45    1.43
  -6   3 -10    4.97    0.90
  -7  -3 -10    5.72    1.48
  -7  -3 -10    4.47    1.13
  -7   3 -10    5.05    1.72
   0  -4 -10    2.73    0.96
   0   4  10    1.13    0.47
   0   4 -10    2.20    0.80
   0   4  10    2.17    0.58
   0  -4 -10    3.03    0.67
   0  -4 -10    2.55    0.71
  -1   4  10   27.54    1.93
  -1  -4 -10   29.15    1.72
  -1  -4 -10   26.24    2.71
   1   4 -10   22.08    2.37
  -1   4  10   27.27    2.03
   1  -4 -10   29.05    2.71
  -1  -4  10   26.86    1.97
   1  -4 -10   29.41    2.15
  -1   4 -10   25.99    2.50
   1  -4 -10   28.91    2.08
   1   4  10   25.95    2.07
   1   4  10   28.06    2.18
  -2  -4 -10   13.81    2.11
  -2  -4 -10   19.30    1.40
  -2   4  10   17.11    1.35
  -2   4  10   16.13    1.21
   2   4 -10   22.06    2.03
  -2  -4  10   18.55    1.48
   2  -4 -10   15.11    1.45
   2   4  10   16.75    1.65
   2  -4 -10   16.46    2.06
  -2  -4  10   15.97    1.35
   2  -4 -10   18.63    1.59
  -2   4 -10   15.65    1.99
   3   4 -10   15.58    1.85
  -3  -4 -10   12.66    2.00
  -3   4  10   19.28    2.37
  -3  -4 -10   15.01    1.45
   3  -4 -10   17.59    1.55
  -3   4 -10   10.65    1.65
  -3  -4  10   16.71    1.07
   3  -4 -10   16.60    2.01
  -3  -4  10   15.75    1.25
  -3   4 -10   14.95    1.81
   3  -4 -10   15.68    1.38
  -3  -4  10   16.35    1.07
  -4  -4 -10   13.11    1.66
   4   4 -10   13.83    1.63
  -4  -4 -10    9.68    1.75
  -4   4 -10   12.37    1.68
  -4   4 -10   15.24    2.02
  -5  -4 -10    2.78    1.03
  -5  -4 -10    2.15    0.78
  -5   4 -10    2.50    1.05
  -5   4 -10    1.52    0.61
  -6  -4 -10    3.88    1.18
  -6  -4 -10    2.88    1.10
  -6  -4  10    3.23    0.99
  -6   4 -10    4.34    1.50
  -6   4 -10    3.66    0.82
  -7  -4 -10    1.07    0.93
  -7  -4 -10    2.31    1.03
  -7   4 -10    2.36    1.22
   0   5 -10   22.63    2.31
   0  -5  10   22.48    1.83
   0  -5 -10   25.89    2.60
   0   5  10   17.64    1.77
   0  -5 -10   24.17    2.00
   0  -5 -10   23.90    1.90
   0   5  10   23.40    1.86
  -1  -5 -10   33.22    2.46
  -1  -5 -10   32.98    1.80
  -1  -5 -10   31.25    3.07
  -1  -5 -10   30.10    2.31
  -1   5  10   29.81    2.26
  -1   5  10   32.99    2.26
   1   5 -10   31.39    2.79
  -1  -5  10   32.54    2.29
   1  -5 -10   28.48    2.27
   1   5  10   29.81    2.42
  -1  -5  10   30.93    2.32
   1  -5 -10   27.68    2.33
  -1   5 -10   31.82    2.86
   1  -5 -10   36.39    3.10
   1   5  10   30.19    2.32
  -2  -5 -10    8.23    0.89
  -2   5  10    7.91    0.92
   2   5 -10    5.41    1.08
  -2  -5 -10    5.03    1.31
  -2   5  10    7.13    0.84
  -2  -5  10    6.56    1.00
   2  -5 -10    9.14    1.64
  -2  -5  10    8.08    1.04
   2   5  10    7.37    1.18
  -2   5 -10    4.23    1.08
   2  -5 -10    8.61    1.15
   2  -5 -10    5.92    0.95
  -3  -5 -10    8.98    1.16
   3   5 -10    8.98    1.45
  -3  -5 -10    9.29    1.87
  -3   5 -10    8.35    1.42
  -3  -5  10    9.62    0.86
  -3  -5  10    8.94    1.06
   3  -5 -10    7.85    1.13
   3  -5 -10   10.70    1.35
  -3   5 -10    7.97    1.34
   3  -5 -10    7.12    1.40
  -4  -5 -10    2.08    1.09
  -4  -5 -10    4.46    1.00
   4   5 -10    3.53    0.94
  -4   5 -10    6.03    1.29
  -4   5 -10    2.45    0.80
  -5  -5 -10    1.25    0.76
  -5  -5 -10    2.07    1.05
  -5   5 -10    0.77    0.59
  -5   5 -10    2.62    1.05
  -6  -5 -10    2.52    1.03
  -6  -5 -10    2.72    1.21
  -6   5 -10    1.51    0.62
  -6  -5  10    2.92    1.05
  -6   5 -10    1.66    1.12
   0  -6  10   13.14    1.53
   0  -6 -10   14.65    1.72
   0   6 -10   12.64    1.82
   0   6  10   12.13    1.48
   0  -6 -10   12.71    2.10
   0  -6 -10   17.17    1.92
   0   6  10   15.77    1.59
  -1   6  10    3.54    0.78
  -1  -6 -10    3.87    0.85
  -1  -6 -10    3.96    1.36
   1   6 -10    3.77    1.04
  -1   6  10    4.26    0.81
   1  -6  10    4.13    0.90
  -1  -6 -10    3.02    0.73
  -1  -6  10    5.28    0.99
  -1   6 -10    2.23    0.82
   1   6  10    5.26    1.02
  -1  -6  10    6.28    1.06
   1  -6 -10    3.33    0.80
   1  -6 -10    2.58    0.97
   1  -6 -10    5.48    1.09
   1   6  10    4.83    0.98
  -2   6  10   14.25    1.26
  -2  -6 -10   15.07    2.46
   2   6 -10   10.79    1.72
  -2   6  10   15.69    1.41
  -2  -6 -10   16.37    1.14
  -2  -6  10   15.32    1.71
  -2  -6  10   15.77    1.64
  -2   6 -10   12.19    1.79
   2   6  10   18.82    2.03
   2  -6 -10   17.36    2.33
   2  -6 -10   18.23    1.87
   2  -6 -10   15.52    1.82
   3   6 -10    6.63    1.37
  -3  -6 -10    5.63    1.53
  -3  -6 -10    8.06    1.06
  -3   6 -10    6.50    1.31
  -3  -6  10    6.95    1.01
   3  -6 -10    7.83    1.20
  -3  -6  10    7.57    0.94
  -3   6 -10    6.88    1.25
   3  -6 -10    5.94    1.40
  -4  -6 -10    0.26    0.46
  -4  -6 -10   -0.02    0.91
  -4   6 -10   -0.55    0.60
  -4  -6  10    0.35    0.27
  -4   6 -10    0.68    0.65
  -5  -6 -10    0.95    0.66
  -5  -6 -10    1.35    1.12
  -5   6 -10    0.29    0.56
  -5   6 -10    0.49    0.84
  -5  -6  10    1.40    0.86
  -6  -6 -10    4.34    1.24
  -6  -6 -10    3.00    1.31
  -6   6 -10    6.50    1.74
  -6  -6  10    5.31    1.50
  -6   6 -10    6.21    1.14
   0   7 -10    0.69    0.77
   0  -7 -10    1.77    0.98
   0  -7  10    1.93    0.70
   0   7  10    1.53    0.59
   0  -7  10    2.79    0.76
   0  -7 -10    1.29    0.63
   0   7  10    1.58    0.69
   0  -7 -10    1.85    0.73
   1   7 -10   15.65    2.17
  -1  -7 -10   12.52    1.70
  -1  -7 -10   11.86    1.56
  -1   7  10   14.37    1.57
  -1   7  10   13.35    1.51
  -1  -7 -10   10.81    2.18
   1  -7  10   15.05    1.73
  -1  -7  10   13.87    1.72
   1  -7 -10   13.46    2.31
  -1   7 -10   13.94    1.98
   1  -7 -10   17.71    2.03
   1  -7 -10   15.68    1.89
  -1  -7  10   12.15    1.52
  -2   7  10    8.26    1.00
  -2  -7 -10    8.85    1.42
  -2   7  10    7.90    1.07
   2   7 -10   12.37    1.82
  -2  -7 -10    5.46    1.09
  -2  -7 -10    4.42    1.45
   2  -7  10    6.83    1.21
  -2  -7  10    7.80    1.18
  -2   7 -10    6.80    1.42
   2  -7 -10    7.12    1.24
   2  -7 -10    7.91    1.78
  -2  -7  10    8.40    1.25
  -3  -7 -10    8.17    1.89
   3   7 -10    8.26    1.49
   3  -7 -10   11.54    1.91
  -3  -7  10   11.78    1.25
  -3  -7  10   11.54    1.41
  -3   7 -10   11.49    1.69
  -3   7 -10   11.44    1.81
  -4  -7 -10    0.25    0.89
  -4   7 -10    1.00    0.65
  -4  -7  10    0.59    0.36
  -4   7 -10   -0.38    0.69
  -5  -7 -10    3.90    1.33
  -5  -7  10    4.36    1.58
  -5   7 -10    3.37    1.00
  -5   7 -10    3.61    1.33
  -6  -7 -10    6.43    1.77
  -6  -7  10    3.78    1.48
  -6   7 -10    6.32    1.22
  -6   7 -10    4.50    1.65
   0  -8 -10   24.46    2.64
   0  -8 -10   19.98    3.01
   0  -8  10   15.78    1.93
   0   8 -10   20.24    2.57
   0  -8 -10   18.82    2.10
   0  -8  10   17.75    2.00
  -1  -8 -10   15.00    2.76
  -1  -8 -10   10.30    1.51
   1   8 -10   10.57    1.78
  -1  -8 -10    7.96    1.37
   1  -8  10   11.76    1.61
  -1   8  10   10.32    1.48
  -1  -8  10    9.94    1.49
   1  -8 -10   15.39    2.59
   1  -8 -10    9.95    1.60
  -1  -8  10    9.22    1.40
  -1   8 -10    9.80    1.69
   2  -8  10   63.12    4.17
  -2  -8 -10   59.96    5.48
  -2   8  10   60.39    3.97
  -2  -8 -10   59.16    4.14
  -2  -8 -10   64.39    4.43
   2   8 -10   64.54    4.93
  -2  -8  10   63.52    4.21
  -2   8 -10   70.17    5.00
   2  -8 -10   64.44    5.32
  -2  -8  10   60.06    4.05
   2  -8 -10   61.44    4.18
   3   8 -10    9.28    1.72
  -3  -8 -10    5.40    1.77
  -3  -8  10    8.01    1.26
  -3   8 -10   10.22    1.66
  -3  -8  10    6.18    1.02
  -3   8 -10    7.99    1.58
  -4  -8 -10    4.54    1.67
  -4  -8  10    3.57    1.74
  -4   8 -10    3.94    1.13
  -4  -8  10    3.29    0.69
  -4   8 -10    4.29    1.24
  -5  -8 -10    3.97    1.70
  -5   8 -10    5.10    1.46
  -5  -8  10    4.32    1.52
  -5   8 -10    4.07    1.15
   0  -9  10    5.09    1.17
   0  -9 -10    4.58    1.20
   0   9 -10    3.90    1.25
   0  -9  10    5.26    1.32
   0  -9 -10    2.80    1.36
  -1  -9 -10    2.09    0.84
   1  -9  10    3.26    1.03
  -1  -9 -10    2.48    0.97
   1   9 -10    3.30    1.26
  -1  -9 -10    1.43    1.22
  -1   9 -10    3.21    1.23
   1  -9 -10    2.76    0.96
  -1  -9  10    2.80    0.88
   1  -9 -10    3.59    1.47
  -1  -9  10    2.62    0.86
   2  -9  10   26.40    2.54
  -2  -9 -10   36.13    4.75
  -2  -9 -10   26.82    2.85
   2   9 -10   33.70    3.64
  -2  -9 -10   32.52    2.82
   2  -9 -10   30.21    3.93
  -2  -9  10   26.91    2.41
  -2  -9  10   31.33    2.63
  -2   9 -10   29.09    2.62
  -2   9 -10   27.63    3.29
   3   9 -10    3.24    1.25
  -3  -9 -10    3.43    1.68
  -3   9 -10    0.89    0.97
  -3   9 -10    2.08    0.90
  -3  -9  10    2.35    0.83
  -3  -9  10    1.99    0.65
  -4  -9 -10   14.47    2.87
  -4  -9  10   10.97    1.35
  -4   9 -10   13.45    2.18
  -4   9 -10   12.90    2.05
  -4  -9  10   10.48    1.06
  -4  -9  10   11.06    2.56
  -5  -9 -10   10.14    2.41
  -5   9 -10    6.50    1.47
  -5  -9  10    8.99    2.26
  -5   9 -10    8.92    1.90
   0 -10 -10   21.65    2.55
   0 -10 -10   27.96    4.17
   0  10 -10   17.60    2.65
   0 -10  10   23.60    2.62
   1 -10  10   12.10    1.88
   1  10 -10   13.34    2.24
  -1 -10 -10   14.35    1.97
  -1 -10 -10    8.46    2.45
   1 -10 -10   16.32    2.97
  -1 -10  10   13.12    1.95
  -1 -10  10   14.50    1.95
  -1  10 -10   15.65    2.49
   1 -10 -10   15.91    2.10
  -2 -10 -10    6.49    2.17
   2  10 -10   12.40    2.24
  -2 -10 -10    8.71    1.72
  -2 -10 -10    8.90    1.59
  -2 -10  10   13.75    1.93
  -2 -10  10   10.29    1.54
   2 -10 -10   11.60    2.57
  -2  10 -10    9.49    1.95
  -2  10 -10    9.75    1.55
  -3 -10 -10    9.36    2.48
  -3  10 -10   16.12    2.47
  -3  10 -10   11.93    1.91
  -3 -10  10   13.78    1.86
  -3 -10  10   10.82    1.47
  -3 -10  10   12.85    2.85
  -4 -10 -10    1.32    1.32
  -4 -10  10    0.91    1.28
  -4 -10  10    0.54    0.48
  -4  10 -10    1.09    0.98
  -4  10 -10    1.93    1.08
  -4 -10  10    0.23    0.53
   0 -11 -10   11.94    2.00
   0  11 -10    4.47    1.46
   0 -11 -10    5.56    2.04
   0 -11  10    9.76    1.75
  -1 -11 -10   24.26    2.85
  -1 -11 -10   17.93    3.51
   1  11 -10   20.20    2.93
   1 -11  10   30.80    3.07
  -1  11 -10   19.81    2.91
  -1 -11  10   26.20    4.39
  -1 -11  10   25.20    2.80
   1 -11 -10   23.71    3.75
  -2 -11 -10    5.64    1.34
   2  11 -10    3.99    1.50
  -2 -11 -10   11.20    2.78
  -2 -11  10    6.83    2.31
  -2 -11  10    4.66    1.12
  -2 -11  10    4.69    1.25
  -2  11 -10    5.85    1.38
  -2  11 -10    6.00    1.73
   3  11 -10    4.81    1.68
  -3 -11 -10    4.82    2.02
  -3 -11 -10    5.66    1.39
  -3 -11  10    6.15    1.36
  -3  11 -10    4.88    1.41
  -3 -11  10    4.76    2.35
  -3  11 -10    6.12    1.70
   0  12 -10    4.57    1.66
   0 -12 -10    4.46    1.43
   0 -12  10    5.20    1.97
   0 -12  10    6.68    1.62
   0 -12 -10    6.64    2.50
  -1 -12 -10   24.93    3.15
  -1 -12 -10   24.48    4.50
   1  12 -10   31.01    3.89
   1 -12  10   35.46    5.03
   1 -12  10   23.99    3.03
  -1 -12  10   25.77    4.51
   1 -12 -10   26.88    4.34
  -1  12 -10   32.12    3.94
   2  12 -10    0.93    1.06
   2 -12  10    2.69    1.75
  -2 -12 -10    3.30    1.96
  -2  12 -10    1.45    1.27
  -2 -12  10   -0.65    1.48
  -2  12 -10    0.88    0.97
   0   0 -11    0.53    0.54
  -1   0  11   82.36    4.44
  -1   0 -11   71.51    5.14
   1   0 -11   68.51    5.01
  -1   0  11   72.73    4.14
  -2   0 -11   -0.08    0.33
  -2   0 -11   -0.32    0.41
   2   0 -11    0.44    0.48
  -2   0  11    0.06    0.23
  -2   0  11    0.41    0.25
  -2   0  11   -0.12    0.21
   3   0 -11   17.04    1.76
  -3   0 -11   17.73    1.66
  -3   0  11   18.21    1.88
  -3   0 -11   15.15    1.93
  -4   0 -11    6.07    1.28
  -4   0 -11    3.62    1.00
   4   0 -11    5.87    0.99
  -5   0 -11    8.67    1.43
  -5   0 -11    9.27    1.66
  -6   0 -11    0.20    0.51
  -6   0 -11    0.06    0.60
  -7   0 -11   10.02    2.24
   0  -1 -11  104.28    7.07
   0   1  11  113.44    5.99
   0   1 -11  110.36    7.07
  -1   1  11   48.38    3.19
  -1  -1 -11   52.73    3.94
  -1   1  11   51.18    3.05
   1   1 -11   50.97    3.79
   1  -1 -11   51.41    3.82
  -1   1 -11   55.10    3.93
  -2  -1 -11   12.51    1.19
  -2   1  11   12.54    1.07
   2   1 -11   12.08    1.52
  -2   1  11   12.58    0.96
  -2  -1 -11   15.78    1.94
   2  -1 -11   13.95    1.70
  -2  -1  11   12.49    1.12
  -2  -1  11   13.56    1.01
  -2  -1  11   12.66    1.03
  -2   1 -11   14.38    1.31
  -2   1 -11    8.26    1.42
  -3  -1 -11  124.67    8.34
  -3  -1 -11  122.94    7.41
  -3   1  11  137.58    8.22
   3   1 -11  134.56    8.10
  -3   1 -11  125.79    8.26
   3  -1 -11  132.90    6.96
  -3   1 -11  128.62    7.50
   3  -1 -11  131.58    8.10
  -3  -1  11  133.32    8.19
  -4  -1 -11    5.31    1.17
   4   1 -11    5.52    1.05
  -4  -1 -11    6.68    1.28
   4  -1 -11    6.34    1.10
  -4   1 -11    5.52    1.19
   4  -1 -11    5.15    0.81
  -4   1 -11    5.80    1.25
  -5  -1 -11   12.86    1.88
  -5  -1 -11   12.23    1.88
  -5   1 -11   15.66    2.14
  -5   1 -11   13.07    1.74
  -6  -1 -11    1.42    0.73
  -6  -1 -11    0.41    0.77
  -6   1 -11    0.15    0.74
  -6   1 -11    0.88    0.57
  -7  -1 -11    0.28    0.76
  -7   1 -11    4.13    1.45
   0  -2 -11    0.94    0.58
   0   2  11    0.34    0.28
   0   2  11    0.82    0.44
   0   2 -11    0.67    0.61
  -1   2  11   73.03    3.98
  -1   2  11   69.17    4.15
   1   2 -11   66.19    4.79
  -1  -2 -11   67.05    4.94
  -1   2 -11   72.81    4.94
   1   2  11   63.88    4.04
   1  -2 -11   65.81    4.84
   1   2  11   76.77    4.39
   2   2 -11    4.55    0.99
  -2  -2 -11    4.65    1.11
  -2  -2 -11    6.10    0.86
  -2   2  11    5.68    0.64
  -2   2  11    5.75    0.74
   2   2  11    3.78    0.75
  -2  -2  11    5.62    0.72
  -2  -2  11    5.95    0.75
  -2   2 -11    4.37    1.06
   2  -2 -11    4.24    0.77
   2  -2 -11    5.59    0.84
   2  -2 -11    6.47    1.17
  -3  -2 -11   13.84    1.60
   3   2 -11   18.00    1.93
  -3  -2 -11   15.60    1.97
  -3   2  11   13.01    1.77
   3  -2 -11   14.68    1.81
  -3   2 -11   14.43    1.73
  -3  -2  11   14.16    1.02
  -3   2 -11   14.99    1.88
   3  -2 -11   13.82    1.27
   3  -2 -11   16.59    1.44
  -3  -2  11   13.81    1.00
   4   2 -11  141.15    8.94
  -4  -2 -11  141.03    8.47
  -4  -2 -11  143.30    9.35
   4  -2 -11  149.54    9.06
   4  -2 -11  149.49    7.73
  -4   2 -11  153.25    9.18
  -4   2 -11  142.85    8.61
  -5  -2 -11    0.17    0.60
  -5  -2 -11    0.48    0.59
  -5   2 -11    0.75    0.76
  -5   2 -11   -0.18    0.52
  -6  -2 -11    7.47    1.44
  -6  -2 -11    6.48    1.51
  -6   2 -11    8.29    1.75
  -6   2 -11    9.03    1.32
  -6  -2  11    6.92    1.14
  -7  -2 -11   13.07    2.21
  -7  -2 -11   10.81    1.60
  -7   2 -11   11.68    2.28
   0   3 -11   48.88    3.76
   0  -3 -11   51.43    3.93
   0   3  11   47.62    3.07
  -1   3  11   48.87    3.03
   1   3 -11   53.89    3.71
  -1  -3 -11   49.94    3.84
  -1  -3 -11   46.61    2.74
  -1   3  11   46.97    2.85
   1   3  11   49.50    3.19
   1  -3 -11   45.12    2.96
   1  -3 -11   42.58    3.05
   1  -3 -11   46.82    3.68
  -1   3 -11   38.66    3.48
   1   3  11   47.74    3.05
  -1  -3  11   42.92    2.86
   2   3 -11   22.47    2.14
  -2  -3 -11   22.36    1.61
  -2  -3 -11   19.82    2.46
  -2   3  11   19.56    1.51
  -2   3  11   19.62    1.38
   2  -3 -11   21.43    1.76
  -2   3 -11   17.08    2.10
   2  -3 -11   20.20    2.10
  -2  -3  11   20.24    1.51
   2   3  11   23.49    1.93
  -2  -3  11   19.00    1.54
   2  -3 -11   20.36    1.65
  -3  -3 -11   47.61    4.02
  -3  -3 -11   50.79    3.30
   3   3 -11   55.42    3.84
  -3   3  11   50.72    3.93
  -3   3 -11   46.77    3.41
  -3  -3  11   46.96    2.90
   3  -3 -11   47.48    3.29
  -3   3 -11   52.42    3.88
  -3  -3  11   48.92    2.94
   3  -3 -11   51.18    3.79
   3  -3 -11   51.85    3.12
  -4  -3 -11    6.21    1.17
   4   3 -11    3.24    0.88
  -4  -3 -11    5.52    1.39
  -4   3 -11    4.62    1.13
  -4   3 -11    5.07    1.15
  -5  -3 -11    2.11    0.97
  -5  -3 -11    2.67    0.97
  -5   3 -11    2.16    1.03
  -5   3 -11    0.55    0.54
  -6  -3 -11   10.60    1.86
  -6  -3 -11    9.66    1.78
  -6   3 -11   10.79    2.07
  -6  -3  11   11.91    1.65
  -6   3 -11   10.56    1.42
  -7  -3 -11   14.71    2.04
  -7  -3 -11   16.18    2.54
  -7   3 -11   13.61    2.47
   0  -4 -11   18.51    1.59
   0   4  11   11.80    1.54
   0   4 -11   14.27    1.85
   0   4  11   20.76    1.60
   0  -4 -11   17.15    2.25
   0  -4 -11   16.77    1.59
  -1  -4 -11    3.42    1.17
   1   4 -11    3.21    0.93
  -1  -4 -11    6.40    0.68
  -1   4  11    4.16    0.77
  -1   4  11    5.84    0.85
   1  -4 -11    7.30    1.46
   1  -4 -11    4.47    0.83
   1   4  11    7.13    1.03
   1   4  11    5.53    0.89
  -1  -4  11    5.70    0.88
  -1   4 -11    5.91    1.25
   1  -4 -11    5.34    0.88
  -2   4  11   13.66    1.19
  -2  -4 -11   10.26    1.78
   2   4 -11    9.67    1.55
  -2   4  11   13.57    1.07
  -2  -4 -11   14.80    1.19
   2  -4 -11   15.78    1.44
  -2   4 -11    9.88    1.54
  -2  -4  11   13.66    1.19
  -2  -4  11   12.67    1.22
   2  -4 -11   13.97    1.47
   2  -4 -11   11.04    1.71
   2   4  11   10.23    1.38
   3   4 -11   25.84    2.44
  -3  -4 -11   26.56    3.06
  -3  -4 -11   25.14    2.01
  -3  -4  11   26.66    1.61
  -3  -4  11   26.94    1.60
   3  -4 -11   24.74    1.96
   3  -4 -11   27.41    2.52
  -3   4 -11   24.26    2.19
   3  -4 -11   25.16    2.06
  -3  -4  11   24.90    1.79
  -3   4 -11   24.09    2.49
   4   4 -11   20.86    2.06
  -4  -4 -11   15.64    2.29
  -4  -4 -11   19.04    2.08
  -4   4 -11   20.22    2.36
  -4   4 -11   15.98    2.06
  -5  -4 -11    1.60    1.02
  -5  -4 -11    1.60    0.76
  -5   4 -11    2.02    1.06
  -5   4 -11    1.33    0.67
  -6  -4 -11    2.07    1.10
  -6  -4 -11    2.20    1.00
  -6   4 -11    3.36    0.88
  -6  -4  11    4.44    1.15
  -6   4 -11    3.06    1.32
  -7  -4 -11   13.93    2.36
  -7  -4 -11   10.17    1.87
  -7   4 -11   16.03    2.78
   0  -5 -11    0.52    0.47
   0   5  11   -0.09    0.43
   0  -5  11    0.57    0.43
   0  -5 -11   -0.34    0.61
   0   5  11    0.02    0.38
   0  -5 -11    0.66    0.45
   0   5 -11    0.73    0.64
   1   5 -11   14.93    2.15
  -1  -5 -11   20.79    2.74
  -1  -5 -11   22.39    1.34
  -1  -5 -11   20.85    1.90
  -1   5  11   21.59    1.80
  -1   5  11   24.43    1.81
  -1  -5 -11   20.56    1.81
   1   5  11   21.25    1.86
   1  -5 -11   14.36    2.23
   1   5  11   22.17    1.96
  -1   5 -11   21.69    2.52
  -1  -5  11   21.78    1.78
   1  -5 -11   19.63    1.80
   1  -5 -11   20.55    1.87
  -2  -5 -11   87.65    5.02
  -2  -5 -11   87.95    6.57
  -2   5  11   89.88    4.88
   2   5 -11   94.17    6.19
  -2   5  11   86.46    5.16
   2  -5 -11   89.57    6.37
   2   5  11   91.78    5.62
  -2   5 -11   88.69    6.23
   2  -5 -11   92.95    5.50
  -2  -5  11   91.71    5.09
   2  -5 -11   87.54    5.22
  -2  -5  11   92.97    5.37
  -3  -5 -11    6.05    0.96
   3   5 -11    5.01    1.12
  -3  -5 -11    4.39    1.35
  -3  -5  11    5.88    0.75
   3  -5 -11    7.84    1.21
   3  -5 -11    5.47    1.00
   3  -5 -11    5.45    1.29
  -3   5 -11    5.19    1.10
  -3   5 -11    2.71    0.86
  -3  -5  11    4.84    0.78
  -4  -5 -11    2.02    0.67
  -4  -5 -11    2.74    1.13
  -4   5 -11    1.45    0.84
  -4   5 -11    2.12    0.81
  -5  -5 -11    4.42    1.09
  -5  -5 -11    2.92    1.19
  -5   5 -11    3.73    1.34
  -5   5 -11    3.84    0.99
  -6  -5 -11    9.45    1.95
  -6  -5 -11   14.35    2.13
  -6   5 -11   14.72    1.75
  -6  -5  11   12.40    2.06
  -6   5 -11   14.23    2.46
   0   6 -11   31.77    2.94
   0  -6 -11   25.70    2.30
   0  -6  11   30.09    2.36
   0   6  11   32.68    2.40
   0   6  11   30.16    2.43
   0  -6 -11   26.95    3.24
   0  -6 -11   34.23    2.60
  -1  -6 -11    0.58    0.58
  -1  -6 -11    1.32    0.97
   1  -6  11    1.42    0.62
  -1   6  11    0.66    0.50
  -1  -6 -11    0.66    0.61
  -1   6  11    0.82    0.50
   1   6 -11   -0.11    0.59
   1   6  11    0.69    0.55
   1  -6 -11    0.63    0.76
  -1  -6  11    0.60    0.51
   1  -6 -11    0.37    0.52
   1  -6 -11    1.31    0.59
  -1  -6  11    1.03    0.52
   1   6  11    0.38    0.59
  -1   6 -11    0.53    0.62
  -2  -6 -11   13.33    2.31
  -2   6  11   14.15    1.30
   2   6 -11   15.50    2.09
  -2   6  11   14.39    1.40
  -2  -6 -11   14.65    1.12
  -2  -6  11   12.72    1.47
   2  -6 -11   18.50    2.47
   2  -6 -11   17.41    1.89
   2  -6 -11   13.37    1.61
  -2  -6  11   15.14    1.67
  -2   6 -11   16.25    2.16
  -3  -6 -11   42.25    4.32
   3   6 -11   49.33    3.94
  -3  -6 -11   46.54    3.09
  -3   6 -11   57.61    4.09
  -3  -6  11   46.38    3.16
   3  -6 -11   46.30    4.10
  -3   6 -11   47.42    3.56
  -3  -6  11   51.87    2.97
  -4  -6 -11    8.84    1.30
  -4  -6 -11    7.46    1.84
  -4   6 -11    6.57    1.32
  -4  -6  11    8.39    0.80
  -4   6 -11    9.31    1.62
  -5  -6 -11    0.26    0.85
  -5  -6 -11    0.83    0.56
  -5   6 -11   -0.21    0.80
  -5   6 -11    0.05    0.52
  -6  -6 -11    1.29    0.95
  -6  -6 -11    1.77    1.07
  -6   6 -11    2.32    1.17
  -6  -6  11    2.00    1.11
  -6   6 -11    0.91    0.68
   0  -7  11    7.34    1.27
   0  -7 -11    8.17    1.37
   0   7  11    7.52    1.26
   0  -7  11   11.90    1.58
   0  -7 -11    8.50    1.95
   0  -7 -11    7.58    1.34
   0   7  11    5.78    1.11
   0   7 -11    6.41    1.42
   1  -7  11   10.57    1.43
  -1  -7 -11   15.14    2.56
  -1   7  11   10.58    1.39
  -1  -7 -11    7.92    1.30
  -1  -7 -11    9.03    1.54
   1   7 -11   12.78    2.01
  -1   7 -11    8.02    1.55
  -1  -7  11   11.95    1.61
   1  -7 -11    9.42    1.51
  -1  -7  11    9.74    1.41
   1  -7 -11   11.45    1.56
   1  -7 -11    7.69    1.72
  -2   7  11   75.94    4.63
   2   7 -11   79.04    5.61
   2  -7  11   79.12    4.78
  -2  -7 -11   67.77    5.92
  -2   7 -11   67.93    5.47
  -2  -7  11   75.76    4.56
  -2  -7  11   79.03    4.82
   2  -7 -11   77.77    5.86
   2  -7 -11   73.14    4.70
  -3  -7 -11    3.98    1.48
   3   7 -11    4.24    1.19
  -3  -7  11    3.72    0.81
  -3  -7  11    4.04    0.78
  -3   7 -11    3.25    1.02
   3  -7 -11    2.89    1.19
  -3   7 -11    3.93    1.10
  -4  -7 -11    0.04    1.03
  -4   7 -11    0.00    0.53
  -4  -7  11    0.34    0.34
  -4   7 -11    1.41    0.89
  -5  -7 -11    2.14    1.36
  -5   7 -11    0.87    0.94
  -5   7 -11    1.30    0.83
  -5  -7  11    3.56    1.31
  -6  -7 -11    0.26    1.05
  -6   7 -11    0.33    0.60
  -6  -7  11   -0.24    0.77
  -6   7 -11   -0.07    0.99
   0  -8 -11   32.24    2.73
   0  -8 -11   36.75    4.36
   0   8 -11   30.65    3.20
   0  -8  11   34.71    2.75
   0  -8  11   30.47    2.64
   0  -8 -11   32.28    2.84
   1   8 -11   18.37    2.39
  -1  -8 -11   17.14    2.98
   1  -8  11   17.13    1.96
  -1  -8 -11   14.45    1.94
  -1  -8 -11   14.63    1.85
  -1   8 -11   11.87    1.99
   1  -8 -11   20.99    2.30
  -1  -8  11   16.75    2.08
  -1  -8  11   17.57    1.99
   1  -8 -11   18.45    2.90
   2  -8  11   42.06    3.12
  -2   8  11   43.58    2.92
  -2  -8 -11   44.90    3.35
  -2  -8 -11   35.96    3.00
  -2  -8 -11   40.57    4.28
   2   8 -11   37.48    3.63
  -2  -8  11   41.80    2.96
  -2  -8  11   37.58    3.01
   2  -8 -11   39.12    3.97
   2  -8 -11   36.86    3.08
  -2   8 -11   43.48    3.75
  -3  -8 -11   40.35    4.62
   3   8 -11   35.20    3.30
  -3   8 -11   31.59    2.82
  -3   8 -11   30.95    3.13
  -3  -8  11   37.02    2.65
  -3  -8  11   28.82    2.28
  -4  -8 -11   -0.43    0.99
  -4   8 -11   -0.14    0.77
  -4  -8  11    0.10    0.35
  -4   8 -11   -0.55    0.60
  -5  -8 -11    4.98    1.86
  -5   8 -11    7.46    1.82
  -5   8 -11    6.90    1.53
  -5  -8  11    9.97    2.44
   0  -9 -11   -0.11    0.95
   0  -9 -11   -0.06    0.59
   0   9 -11    0.92    1.02
   0  -9  11    0.07    0.52
  -1  -9 -11   18.52    2.25
   1  -9  11   22.24    2.43
  -1  -9 -11   24.98    3.65
   1   9 -11   20.26    2.65
  -1  -9 -11   16.93    2.23
  -1   9 -11   16.20    2.45
  -1  -9  11   27.21    2.30
  -1  -9  11   27.09    2.39
   1  -9 -11   26.97    2.71
   1  -9 -11   27.25    3.60
   2  -9  11   27.62    2.56
   2   9 -11   31.33    3.18
  -2  -9 -11   27.03    2.66
  -2  -9 -11   23.57    3.64
  -2  -9 -11   26.57    2.51
  -2   9  11   25.94    2.26
  -2   9 -11   30.68    3.38
  -2  -9  11   26.39    2.39
  -2  -9  11   27.94    2.49
   2  -9 -11   31.92    3.97
  -2   9 -11   28.92    2.59
  -3  -9 -11    6.69    2.05
   3   9 -11    8.72    1.83
  -3   9 -11    7.23    1.45
  -3  -9  11    8.66    1.20
  -3   9 -11    4.10    1.37
  -3  -9  11    7.29    1.27
  -4  -9 -11    1.39    1.47
  -4   9 -11    1.33    0.91
  -4   9 -11    0.59    0.89
  -4  -9  11    1.55    1.18
  -4  -9  11    1.33    0.56
  -4  -9  11    0.15    0.41
  -5  -9 -11    2.40    1.65
  -5  -9  11    5.51    1.93
  -5   9 -11    3.19    1.21
  -5   9 -11    4.13    1.44
   0 -10  11    0.20    0.56
   0 -10 -11    0.54    0.71
   0  10 -11    1.11    1.00
   0 -10 -11    0.16    1.14
  -1 -10 -11   33.68    2.95
  -1 -10 -11   28.12    4.18
   1 -10  11   35.59    2.99
   1  10 -11   33.71    3.79
  -1 -10  11   32.43    2.83
  -1 -10  11   34.60    2.99
   1 -10 -11   31.80    4.26
  -1  10 -11   26.22    3.30
   1 -10 -11   39.12    3.15
  -2 -10 -11    2.90    1.18
  -2 -10 -11    2.98    1.75
   2  10 -11    4.23    1.47
  -2 -10 -11    3.46    1.01
  -2  10 -11    4.75    1.26
  -2 -10  11    4.73    1.08
  -2  10 -11    2.83    1.41
  -2 -10  11    3.20    1.03
   2 -10 -11    3.55    1.67
  -3 -10 -11    6.41    2.24
   3  10 -11    4.72    1.50
  -3 -10  11    5.48    1.20
  -3 -10  11    4.10    0.92
  -3  10 -11    6.09    1.55
  -3 -10  11    2.63    1.77
  -3  10 -11    3.81    1.19
  -4 -10 -11    2.63    1.68
  -4 -10  11    6.26    2.25
  -4 -10  11    4.12    0.76
  -4  10 -11    4.77    1.42
  -4  10 -11    3.23    1.27
  -4 -10  11    6.30    1.06
   0 -11 -11    2.55    1.64
   0 -11  11   -0.21    0.61
   0  11 -11   -0.47    1.01
   0 -11 -11    0.06    0.64
  -1 -11 -11    7.26    1.53
   1  11 -11    5.68    1.78
   1 -11  11   10.56    1.87
  -1 -11 -11   13.18    3.10
  -1 -11  11   14.45    2.12
  -1  11 -11   11.37    2.30
   1 -11 -11    9.67    2.54
   2  11 -11   20.47    3.11
  -2 -11 -11   16.63    2.28
  -2 -11 -11   16.40    3.38
  -2  11 -11   13.97    2.46
  -2 -11  11   19.66    2.40
  -2 -11  11   17.53    3.62
  -2  11 -11   17.71    2.31
  -3 -11 -11   -0.29    1.35
  -3  11 -11    0.47    0.84
  -3  11 -11    0.10    0.94
  -3 -11  11    1.33    0.83
  -3 -11  11    1.01    1.49
   0 -12 -11   14.56    3.37
   0 -12  11    7.55    1.72
   0 -12 -11   11.24    2.11
   0  12 -11    8.63    2.23
   0 -12  11   10.71    3.02
   1 -12  11    8.52    1.78
   1  12 -11    8.55    2.25
  -1 -12 -11   12.67    3.15
   1 -12  11   12.27    3.20
   1 -12 -11   12.79    3.11
  -1 -12  11   13.26    3.36
  -1  12 -11   10.82    2.37
   0   0 -12    6.54    1.30
   1   0 -12   52.06    3.83
  -1   0 -12   43.99    3.79
  -1   0  12   52.27    3.21
  -1   0  12   49.54    3.01
  -2   0  12    0.12    0.25
  -2   0 -12    0.63    0.39
  -2   0 -12    0.81    0.64
  -2   0  12   -0.01    0.26
   2   0 -12    0.87    0.60
  -3   0 -12   15.42    2.06
  -3   0 -12   12.93    1.66
   3   0 -12   15.04    1.86
  -4   0 -12   14.44    2.01
   4   0 -12   14.04    1.72
  -4   0 -12   12.68    1.80
  -5   0 -12   22.34    2.70
  -5   0 -12   17.19    2.21
  -6   0 -12    1.76    0.79
  -6   0 -12    2.63    1.09
  -7   0 -12    6.06    1.75
   0   1  12    0.32    0.37
   0  -1 -12    0.74    0.57
   0   1  12    0.51    0.31
   0   1 -12    1.00    0.66
  -1   1  12   19.89    1.65
  -1   1  12   22.37    1.63
   1   1 -12   22.08    2.16
  -1  -1 -12   19.19    2.33
   1   1  12   19.67    1.68
   1  -1 -12   25.54    2.27
  -1   1 -12   15.08    1.98
  -2   1  12   13.52    1.15
  -2  -1 -12   12.71    1.22
  -2   1  12   14.18    1.04
  -2  -1 -12    9.63    1.62
   2   1 -12   10.54    1.50
   2  -1 -12   16.62    1.95
  -2   1 -12    8.01    1.43
  -2  -1  12   11.52    1.14
  -2   1 -12   16.06    1.38
  -2  -1  12   13.12    1.08
  -2  -1  12   12.07    1.02
  -3  -1 -12   20.56    2.55
   3   1 -12   25.36    2.37
  -3   1  12   29.38    2.73
  -3  -1 -12   24.80    2.11
   3  -1 -12   26.13    2.41
  -3  -1  12   26.99    1.58
  -3   1 -12   26.63    2.18
  -3  -1  12   26.00    1.57
  -3   1 -12   25.88    2.57
  -4  -1 -12  144.24    8.52
  -4  -1 -12  133.57    9.25
   4   1 -12  152.89    8.98
  -4   1 -12  147.27    8.58
  -4   1 -12  145.02    9.23
  -5  -1 -12   13.65    2.04
  -5  -1 -12    8.95    1.61
  -5   1 -12   12.18    1.97
  -5   1 -12   12.88    1.79
  -6  -1 -12    5.66    1.46
  -6  -1 -12    4.50    1.17
  -6   1 -12    5.16    1.10
  -6   1 -12    5.35    1.41
  -7  -1 -12    1.56    1.01
  -7  -1 -12    1.66    0.76
  -7   1 -12    1.88    1.06
   0   2  12   18.48    1.56
   0   2 -12   15.98    2.10
   0  -2 -12   16.90    2.08
   1   2 -12    2.88    0.93
  -1   2  12    2.21    0.57
  -1   2  12    2.19    0.57
  -1  -2 -12    1.65    0.78
   1  -2 -12    0.95    0.62
   1   2  12    1.56    0.59
   1   2  12    2.80    0.73
  -1   2 -12    2.34    0.81
  -2   2  12   21.44    1.66
  -2   2  12   23.06    1.53
  -2  -2 -12   27.31    2.58
   2   2 -12   23.81    2.26
  -2  -2 -12   19.41    1.68
  -2  -2  12   22.36    1.62
   2   2  12   23.37    1.98
   2  -2 -12   25.94    2.36
   2  -2 -12   24.61    1.82
  -2   2 -12   24.94    2.41
  -2  -2  12   21.38    1.57
   3   2 -12  106.92    6.87
  -3  -2 -12  103.01    7.16
  -3  -2 -12  103.26    6.21
  -3  -2  12  105.41    5.73
  -3   2 -12  112.05    6.38
  -3  -2  12  105.28    5.75
   3  -2 -12  103.24    6.86
   3  -2 -12  104.49    5.86
  -3   2 -12  110.08    7.10
   4   2 -12   11.42    1.53
  -4  -2 -12    6.00    1.25
  -4  -2 -12    8.29    1.59
  -4   2 -12    6.69    1.33
  -4   2 -12    8.96    1.49
  -5  -2 -12    5.08    1.24
  -5  -2 -12    5.62    1.41
  -5   2 -12    3.52    1.00
  -5   2 -12    7.94    1.61
  -6  -2 -12    6.43    1.45
  -6  -2 -12    4.85    1.35
  -6   2 -12    3.10    1.26
  -6   2 -12    5.95    1.16
  -7  -2 -12    2.84    0.97
  -7  -2 -12    1.76    1.13
  -7   2 -12    4.60    1.50
   0   3  12    0.61    0.47
   0  -3 -12    0.85    0.72
   0   3 -12    0.47    0.54
   0   3  12    0.51    0.35
  -1   3  12   21.18    1.70
  -1   3  12   21.36    1.62
   1   3 -12   14.58    1.96
  -1  -3 -12   22.39    2.66
  -1  -3 -12   20.93    1.44
   1   3  12   24.17    1.92
   1   3  12   18.20    1.89
  -1   3 -12   21.87    2.23
   1  -3 -12   18.72    1.67
   1  -3 -12   19.11    2.31
  -1  -3  12   20.00    1.63
  -2  -3 -12    4.90    1.29
  -2   3  12    4.71    0.73
  -2  -3 -12    4.82    0.77
   2   3 -12    5.15    1.12
  -2   3  12    3.95    0.62
   2  -3 -12    4.05    0.81
   2   3  12    4.66    0.99
  -2  -3  12    4.25    0.75
   2  -3 -12    4.38    0.85
   2  -3 -12    3.65    0.99
  -2   3 -12    3.19    0.91
  -3  -3 -12   16.54    2.32
   3   3 -12   17.31    2.08
  -3  -3 -12   17.67    1.66
   3  -3 -12   22.46    1.78
  -3   3 -12   18.67    2.05
  -3   3 -12   13.87    1.94
   3  -3 -12   18.41    2.22
  -3  -3  12   17.71    1.13
   3  -3 -12   19.50    1.64
  -3  -3  12   19.90    1.16
  -3  -3  12   19.58    1.39
  -3  -3  12   16.99    1.37
  -4  -3 -12   11.51    1.59
   4   3 -12   10.15    1.50
  -4  -3 -12    5.68    1.46
  -4   3 -12   10.93    1.69
  -4   3 -12    8.00    1.46
  -5  -3 -12    0.13    0.52
  -5  -3 -12    0.64    0.79
  -5   3 -12   -0.24    0.73
  -5   3 -12    0.02    0.55
  -6  -3 -12    6.66    1.57
  -6  -3 -12    7.04    1.53
  -6  -3  12    7.48    1.40
  -6   3 -12    8.23    1.83
  -6   3 -12    6.58    1.19
  -7  -3 -12    5.29    1.32
  -7  -3 -12    8.52    1.83
  -7   3 -12    6.11    1.82
   0   4  12    4.53    0.92
   0  -4 -12    4.42    0.90
   0   4 -12    4.17    1.06
   0  -4 -12    3.08    1.06
   0   4  12    3.64    0.77
   1   4 -12   20.06    2.37
  -1   4  12   27.02    1.84
  -1   4  12   22.06    1.82
  -1  -4 -12   20.51    2.73
  -1  -4 -12   22.30    1.47
  -1  -4  12   21.43    1.76
   1   4  12   22.35    1.91
  -1   4 -12   22.21    2.54
   1   4  12   21.77    1.96
   1  -4 -12   17.10    2.32
   1  -4 -12   21.09    1.82
   1  -4 -12   19.45    1.85
  -2  -4 -12   48.44    3.89
   2   4 -12   40.09    3.39
  -2   4  12   43.35    2.50
  -2   4  12   37.75    2.63
  -2  -4 -12   39.88    2.62
   2  -4 -12   39.27    3.45
  -2  -4  12   39.55    2.61
   2  -4 -12   39.62    2.78
  -2   4 -12   37.96    3.44
  -2  -4  12   43.73    2.78
   2  -4 -12   39.42    2.93
   2   4  12   42.29    3.05
  -3  -4 -12   61.86    4.78
   3   4 -12   56.42    4.31
  -3  -4 -12   54.50    3.67
   3  -4 -12   55.03    3.60
   3  -4 -12   61.58    4.45
  -3  -4  12   58.98    3.48
  -3  -4  12   57.04    3.17
  -3   4 -12   53.32    4.37
  -3  -4  12   57.37    3.19
   3  -4 -12   59.20    3.82
  -3   4 -12   61.21    4.02
  -4  -4 -12   49.34    3.38
  -4  -4 -12   48.87    4.14
  -4   4 -12   45.20    3.61
  -4   4 -12   43.52    3.74
  -5  -4 -12    9.15    1.55
  -5  -4 -12    8.14    1.77
  -5   4 -12    7.36    1.33
  -5   4 -12    8.86    1.83
  -6  -4 -12    1.51    0.99
  -6  -4 -12    1.43    0.86
  -6  -4  12    2.51    0.98
  -6   4 -12    2.18    1.21
  -6   4 -12    1.94    0.78
   0  -5 -12   -0.44    0.63
   0  -5  12    0.05    0.34
   0  -5 -12    0.04    0.16
   0   5  12    0.90    0.55
   0   5  12    0.07    0.39
   0  -5 -12   -0.64    0.34
   0   5 -12    0.19    0.66
   0  -5 -12   -0.22    0.37
  -1  -5 -12   10.66    0.82
  -1   5  12    8.39    1.14
  -1   5  12    8.28    1.17
   1   5 -12    8.86    1.57
  -1  -5 -12   10.42    1.88
   1   5  12    9.19    1.28
   1  -5 -12    6.81    1.14
  -1  -5  12   10.67    1.36
   1   5  12   10.26    1.38
   1  -5 -12   14.12    1.73
   1  -5 -12   11.12    1.94
  -1   5 -12    8.58    1.58
  -2  -5 -12   52.21    2.81
  -2   5  12   43.63    2.88
  -2   5  12   47.15    2.73
  -2  -5 -12   38.06    3.88
   2   5 -12   46.29    3.71
  -2   5 -12   40.32    3.72
  -2  -5  12   44.07    3.02
   2  -5 -12   41.12    3.78
   2   5  12   46.91    3.34
   2  -5 -12   41.92    3.14
   2  -5 -12   39.61    2.99
  -2  -5  12   42.71    2.86
   3   5 -12   81.15    5.66
  -3  -5 -12   85.08    4.82
  -3  -5 -12   73.22    6.03
  -3   5 -12   77.51    5.16
  -3  -5  12   78.27    4.71
   3  -5 -12   78.85    5.75
  -3  -5  12   78.36    4.38
  -3   5 -12   91.72    5.93
   3  -5 -12   78.44    4.85
  -4  -5 -12   73.27    4.63
  -4  -5 -12   73.56    5.73
  -4   5 -12   75.39    5.30
  -4   5 -12   66.98    4.96
  -5  -5 -12   35.11    3.00
  -5  -5 -12   37.94    3.73
  -5   5 -12   38.79    3.26
  -5   5 -12   39.63    3.54
  -6  -5 -12    1.10    0.94
  -6   5 -12   -0.30    0.89
  -6   5 -12    1.58    0.69
  -6  -5  12    0.33    0.79
   0   6 -12   12.60    1.97
   0  -6  12   13.65    1.59
   0   6  12   10.76    1.48
   0  -6 -12   15.17    1.77
   0   6  12   16.16    1.72
   0  -6 -12   12.27    1.66
   0  -6 -12   15.62    2.48
  -1  -6 -12   21.80    2.40
  -1  -6 -12   22.92    3.08
  -1   6  12   21.51    1.84
   1   6 -12   22.49    2.64
  -1  -6 -12   21.24    2.20
  -1   6  12   19.68    1.86
  -1  -6  12   19.67    1.86
   1   6  12   21.11    2.26
   1  -6 -12   21.08    2.24
  -1   6 -12   20.13    2.51
  -1  -6  12   17.73    1.95
   1   6  12   18.04    2.07
   1  -6 -12   21.91    2.31
   1  -6 -12   26.70    3.21
  -2  -6 -12   67.91    5.43
  -2  -6 -12   67.36    3.64
   2   6 -12   62.54    4.84
  -2   6  12   67.88    3.77
  -2   6  12   65.27    4.01
  -2  -6  12   59.50    3.88
   2  -6 -12   61.58    4.10
  -2  -6  12   64.60    4.16
   2  -6 -12   53.91    4.93
   3   6 -12   17.76    2.30
  -3  -6 -12   25.40    3.34
  -3  -6 -12   17.96    1.57
   3  -6 -12   19.35    2.65
  -3  -6  12   16.17    1.58
  -3   6 -12   17.91    2.16
  -3  -6  12   18.94    1.48
  -3   6 -12   18.03    2.38
  -4  -6 -12   16.31    1.81
  -4  -6 -12   14.97    2.62
  -4   6 -12   12.41    1.94
  -4  -6  12   12.63    1.06
  -4   6 -12   13.17    1.94
  -5  -6 -12    4.76    1.51
  -5  -6 -12    7.17    1.40
  -5   6 -12    5.52    1.21
  -5   6 -12    8.34    1.87
  -6  -6 -12    4.40    1.54
  -6   6 -12    6.64    1.91
  -6  -6  12    7.62    1.77
  -6   6 -12    6.21    1.24
   0   7 -12    2.16    1.07
   0  -7  12    1.75    0.69
   0  -7 -12    0.92    0.64
   0  -7 -12    1.96    1.10
   0  -7 -12    0.11    0.53
  -1  -7 -12   16.37    2.69
  -1  -7 -12   13.08    1.78
   1  -7  12   12.39    1.64
  -1   7  12   12.22    1.55
  -1  -7 -12   12.15    1.65
   1   7 -12   12.98    2.03
  -1  -7  12   14.67    1.73
  -1   7 -12   15.21    2.21
   1  -7 -12   13.21    1.72
   1  -7 -12   15.49    2.50
  -1  -7  12   12.20    1.58
  -2   7  12   53.83    3.38
  -2  -7 -12   50.14    4.67
   2   7 -12   48.81    4.17
   2  -7 -12   47.32    3.48
  -2  -7  12   48.30    3.46
  -2   7 -12   49.28    4.17
  -2  -7  12   50.07    3.31
   2  -7 -12   44.24    4.27
  -3  -7 -12   13.37    2.64
   3   7 -12   15.73    2.20
  -3  -7  12   16.73    1.79
  -3   7 -12   18.10    2.25
  -3  -7  12   17.29    1.47
  -3   7 -12   14.70    2.20
  -4  -7 -12    1.10    1.05
  -4  -7  12    2.13    0.54
  -4   7 -12    0.77    0.78
  -4   7 -12    1.96    0.92
  -5  -7 -12   -0.01    0.87
  -5   7 -12   -0.75    0.71
  -5  -7  12    0.27    0.96
  -5   7 -12    1.16    0.76
   0  -8  12    2.29    0.80
   0  -8  12    2.55    0.83
   0  -8 -12    3.67    1.59
   0   8 -12    1.16    0.88
   0  -8 -12    3.02    1.00
  -1  -8 -12   18.58    2.23
   1  -8  12   19.51    2.23
  -1  -8 -12   17.42    2.30
  -1  -8 -12   21.51    3.29
   1   8 -12   14.82    2.32
  -1   8 -12   16.78    2.53
   1  -8 -12   16.50    2.03
  -1  -8  12   18.38    2.07
   1  -8 -12   17.13    2.73
  -1  -8  12   19.82    2.30
   2   8 -12    5.71    1.47
  -2   8  12    6.55    1.11
   2  -8  12    4.67    1.13
  -2  -8 -12   10.81    2.40
   2  -8 -12    7.87    1.86
  -2   8 -12    5.27    1.42
  -2  -8  12    8.70    1.40
  -2  -8  12    8.85    1.36
   3   8 -12    6.42    1.58
  -3  -8 -12    9.20    2.32
  -3   8 -12   10.07    1.69
  -3   8 -12    9.85    1.81
  -3  -8  12    8.84    1.19
  -3  -8  12   11.94    1.50
  -4  -8 -12   17.00    2.89
  -4   8 -12   12.70    2.01
  -4   8 -12   12.26    2.09
  -4  -8  12   13.80    1.45
  -5  -8 -12    1.63    1.52
  -5   8 -12    2.12    1.26
  -5   8 -12    1.86    0.96
  -5  -8  12    2.84    1.55
   0  -9 -12    3.04    1.07
   0  -9 -12    4.76    1.80
   0   9 -12    3.47    1.22
   0  -9  12    3.68    1.02
   1  -9  12   11.58    1.87
  -1  -9 -12   13.21    2.01
  -1  -9 -12   17.05    3.10
   1   9 -12   12.62    2.19
   1  -9 -12   11.77    2.51
  -1  -9  12   12.02    1.73
  -1   9 -12   13.22    2.21
   1  -9 -12   12.41    1.98
  -1  -9  12   10.02    1.61
   2   9 -12    8.06    1.81
  -2  -9 -12    4.83    1.21
   2  -9  12    7.48    1.51
  -2  -9 -12    8.71    2.36
  -2  -9 -12    8.45    1.47
  -2   9 -12    5.25    1.46
  -2  -9  12    5.32    1.21
  -2  -9  12    5.33    1.14
   2  -9 -12    5.58    1.72
  -3  -9 -12    8.30    2.36
   3   9 -12    6.62    1.65
  -3   9 -12    5.09    1.37
  -3  -9  12    5.80    1.21
  -3  -9  12    7.96    1.16
  -3   9 -12    4.92    1.23
  -4  -9 -12    2.48    1.63
  -4   9 -12    2.40    1.13
  -4  -9  12    2.54    0.57
  -4   9 -12    1.54    1.06
  -4  -9  12    2.51    1.69
  -4  -9  12    3.02    0.74
   0 -10 -12   10.52    2.67
   0  10 -12    3.03    1.35
   0 -10 -12    7.69    1.54
   0 -10  12    5.77    1.36
   1 -10  12   13.39    2.03
   1  10 -12   11.76    2.27
  -1 -10 -12   10.76    1.83
  -1 -10 -12   13.97    3.09
   1 -10 -12   11.46    1.88
   1 -10 -12   12.31    2.76
  -1  10 -12   11.48    2.18
  -1 -10  12   12.02    1.79
   2  10 -12   22.58    3.13
  -2 -10 -12   26.84    2.73
  -2 -10 -12   24.55    3.05
  -2 -10 -12   34.89    4.64
  -2 -10  12   25.42    2.81
  -2  10 -12   23.89    3.14
  -2  10 -12   19.75    2.49
  -2 -10  12   24.53    2.58
   2 -10 -12   17.58    3.21
   3  10 -12    1.01    1.09
  -3 -10 -12    0.42    1.23
  -3 -10  12   -0.02    0.52
  -3  10 -12   -0.12    0.75
  -3  10 -12    0.15    0.94
  -4 -10 -12    1.65    1.69
  -4  10 -12   -0.76    0.85
  -4 -10  12   -0.29    0.47
  -4  10 -12    0.08    0.94
  -4 -10  12    1.06    1.44
   0  11 -12    8.79    2.09
   0 -11 -12    5.56    1.41
   0 -11  12    6.43    1.50
   0 -11 -12    5.80    2.35
   1 -11  12    0.06    0.78
   1  11 -12    2.18    1.47
  -1 -11 -12    0.25    0.71
  -1 -11 -12    1.79    1.73
  -1  11 -12    0.86    1.15
   1 -11 -12    0.67    1.39
  -1 -11  12    2.14    0.90
  -2 -11 -12   14.20    3.11
   2  11 -12   14.18    2.68
  -2 -11  12   15.13    2.22
  -2  11 -12   12.38    2.29
  -2  11 -12   14.39    2.05
  -3 -11 -12   13.14    3.14
  -3  11 -12   19.70    2.78
  -3 -11  12   18.75    2.32
  -3 -11  12   14.08    3.14
   0 -12  12   -0.47    0.74
   0 -12 -12   -0.65    1.58
   0 -12 -12   -0.73    0.71
   0  12 -12   -1.77    1.04
   0   0 -13   -0.70    0.47
  -1   0 -13    2.99    1.01
  -1   0  13    1.80    0.56
  -1   0  13    2.16    0.57
   1   0 -13    1.91    0.82
   2   0 -13   22.14    2.36
  -2   0  13   24.75    1.85
  -2   0  13   27.64    1.76
  -2   0 -13   24.37    1.94
  -2   0 -13   27.49    2.66
  -3   0  13    1.72    0.33
  -3   0  13    1.84    0.35
   3   0 -13    1.66    0.82
  -3   0 -13    2.06    0.68
  -3   0 -13    1.36    0.78
  -4   0 -13   12.50    2.01
  -4   0 -13   14.69    1.94
  -5   0 -13    2.16    0.88
  -5   0 -13    3.21    1.06
  -6   0 -13    6.86    1.64
  -6   0 -13    6.87    1.38
  -7   0 -13    1.45    0.76
  -7   0 -13    0.15    0.84
   0  -1 -13   81.69    5.92
   0   1 -13   89.12    5.95
   0   1  13   85.51    4.90
   1   1 -13    4.65    1.06
  -1   1  13    4.30    0.80
  -1   1  13    5.98    0.88
  -1  -1 -13    5.94    1.30
   1  -1 -13    5.68    1.18
  -1  -1  13    6.39    0.89
  -1   1 -13    5.22    1.15
   1   1  13    6.43    1.03
  -2  -1 -13    5.88    0.95
  -2  -1 -13    3.84    1.08
   2   1 -13    4.06    1.05
  -2   1  13    4.82    0.74
  -2   1  13    4.72    0.66
  -2  -1  13    5.77    0.75
  -2  -1  13    4.71    0.76
   2  -1 -13    3.53    0.92
  -2  -1  13    4.28    0.70
  -2   1 -13    4.08    1.16
  -3   1  13   17.12    1.08
  -3  -1 -13   17.80    2.33
   3   1 -13   16.33    1.96
  -3  -1 -13   17.26    1.68
  -3  -1  13   17.60    1.22
  -3   1 -13   18.83    1.74
  -3  -1  13   16.98    1.21
   3  -1 -13   17.72    2.13
  -3   1 -13   16.39    2.17
  -4  -1 -13   29.17    2.90
  -4  -1 -13   22.41    2.28
  -4   1 -13   30.54    2.54
  -4   1 -13   23.07    2.73
  -5  -1 -13   12.61    2.00
  -5  -1 -13   16.55    2.23
  -5   1 -13   15.94    2.24
  -5   1 -13   11.33    1.81
  -6  -1 -13    7.58    1.49
  -6  -1 -13    6.79    1.59
  -6   1 -13    6.60    1.32
  -6   1 -13    6.88    1.78
  -7  -1 -13   14.88    1.95
  -7  -1 -13   13.82    2.42
  -7   1 -13   14.66    2.55
   0  -2 -13  113.40    7.56
   0   2 -13  113.86    7.50
   0   2  13  112.68    6.30
   1   2 -13    5.75    1.27
  -1   2  13    3.34    0.68
  -1   2  13    5.13    0.81
  -1  -2 -13    3.98    1.14
   1   2  13    2.60    0.69
  -1   2 -13    3.02    0.95
   1  -2 -13    5.19    1.22
   1   2  13    2.33    0.65
  -2  -2 -13    9.72    1.67
   2   2 -13   10.07    1.53
  -2   2  13   10.55    1.00
  -2   2  13   12.36    1.27
  -2  -2 -13   12.94    1.19
   2   2  13   12.98    1.63
  -2  -2  13   11.92    1.21
  -2   2 -13   11.28    1.74
   2  -2 -13    9.02    1.54
  -2  -2  13   11.49    1.16
  -3  -2 -13  121.17    6.96
  -3   2  13  112.70    6.25
   3   2 -13  117.61    7.69
  -3  -2 -13  120.12    8.07
  -3  -2  13  122.82    6.52
   3  -2 -13  113.36    7.68
  -3   2 -13  114.86    7.03
   3  -2 -13  124.63    6.63
  -3   2 -13  134.47    8.06
  -3  -2  13  119.76    6.52
  -4  -2 -13  129.93    8.38
  -4  -2 -13  121.95    7.35
  -4   2 -13  118.12    7.48
  -4   2 -13  123.41    8.09
  -5  -2 -13   59.02    4.54
  -5  -2 -13   51.54    3.99
  -5   2 -13   50.32    4.11
  -5   2 -13   52.37    4.18
  -6  -2 -13   -0.81    0.61
  -6  -2 -13   -0.39    0.60
  -6   2 -13   -0.06    0.58
  -6   2 -13   -1.02    0.73
  -7  -2 -13    7.46    1.80
  -7  -2 -13   11.38    1.76
  -7   2 -13    7.40    1.95
   0   3 -13    2.42    0.91
   0   3  13    1.83    0.60
   0   3  13    3.21    0.70
   0  -3 -13    3.23    1.04
  -1   3  13   15.93    1.45
  -1  -3 -13   15.11    1.17
   1   3 -13   11.29    1.68
  -1  -3 -13   13.23    2.03
  -1   3  13   16.12    1.39
   1   3  13   15.82    1.70
   1  -3 -13   15.97    2.07
   1   3  13   11.13    1.44
  -1   3 -13   11.86    1.81
  -2   3  13    0.60    0.37
  -2  -3 -13    0.49    0.81
  -2  -3 -13    0.69    0.43
   2   3 -13    0.01    0.56
  -2   3  13    0.68    0.37
  -2   3 -13    0.32    0.66
   2  -3 -13    1.08    0.68
   2   3  13   -0.44    0.41
   2  -3 -13    0.62    0.44
  -2  -3  13    0.42    0.33
   2  -3 -13    0.68    0.47
  -3  -3 -13   30.04    3.33
   3   3 -13   29.79    2.67
  -3  -3 -13   28.80    2.18
  -3   3  13   23.58    1.52
  -3  -3  13   26.25    1.58
   3  -3 -13   26.19    2.06
  -3  -3  13   24.70    1.82
  -3   3 -13   26.29    2.29
  -3  -3  13   24.57    1.80
   3  -3 -13   24.84    2.12
   3  -3 -13   30.75    2.74
  -3   3 -13   29.38    2.77
  -3  -3  13   26.42    1.59
  -4  -3 -13    7.39    1.28
  -4  -3 -13    7.05    1.58
  -4   3 -13    4.95    1.23
  -4   3 -13    5.69    1.32
  -5  -3 -13    6.66    1.62
  -5  -3 -13    5.79    1.28
  -5   3 -13    8.29    1.69
  -5   3 -13    6.43    1.36
  -6  -3 -13    1.47    0.90
  -6  -3 -13    0.35    0.84
  -6   3 -13    3.79    1.40
  -6   3 -13    2.11    0.74
   0   4  13   90.25    5.65
   0  -4 -13   99.33    6.75
   0   4 -13   85.36    6.40
   0   4  13  100.81    5.49
   1   4 -13   41.32    3.67
  -1  -4 -13   46.67    4.02
  -1  -4 -13   42.56    2.69
  -1   4  13   44.87    3.11
  -1   4  13   44.13    2.95
   1  -4 -13   46.16    3.13
   1   4  13   46.73    3.17
   1  -4 -13   43.93    3.20
   1  -4 -13   49.33    3.97
   1   4  13   49.74    3.35
  -1   4 -13   52.33    3.95
  -1  -4  13   47.15    3.03
  -2   4  13   34.30    2.43
   2   4 -13   36.80    3.22
  -2  -4 -13   34.00    2.37
  -2  -4 -13   36.36    3.47
  -2   4  13   39.16    2.31
  -2  -4  13   36.86    2.43
   2  -4 -13   35.12    2.71
   2  -4 -13   35.30    3.25
   2   4  13   34.42    2.79
   2  -4 -13   33.32    2.54
  -2  -4  13   35.93    2.50
  -2   4 -13   32.63    3.17
  -3  -4 -13   12.05    2.04
  -3  -4 -13   16.99    1.54
  -3   4  13   13.00    0.95
   3   4 -13   15.90    2.02
   3  -4 -13   14.06    1.60
  -3  -4  13   16.09    1.15
  -3  -4  13   13.13    1.22
   3  -4 -13   15.56    2.05
  -3   4 -13    9.04    1.68
  -3  -4  13   13.23    1.07
  -4  -4 -13   41.49    3.89
  -4  -4 -13   37.76    3.02
  -4   4 -13   38.56    3.31
  -4   4 -13   49.47    3.76
  -5  -4 -13    7.84    1.74
  -5  -4 -13    8.04    1.44
  -5   4 -13   11.08    1.98
  -5   4 -13    8.31    1.50
  -6  -4 -13    0.58    0.78
  -6  -4 -13    3.80    1.37
  -6   4 -13    3.26    1.28
  -6   4 -13    2.06    0.78
   0   5  13   15.73    1.73
   0  -5 -13   18.01    1.12
   0   5 -13   11.06    1.92
   0  -5 -13   18.65    1.95
   0   5  13   19.04    1.82
   0  -5 -13   14.29    1.73
   0  -5  13   19.34    1.71
   0  -5 -13   22.82    2.91
   1   5 -13    5.90    1.39
  -1   5  13    5.71    1.03
  -1  -5 -13    6.19    0.72
  -1  -5 -13    8.23    1.69
  -1   5  13    6.87    1.02
   1  -5 -13    4.87    1.01
   1   5  13    5.22    1.01
  -1   5 -13    5.44    1.42
  -1  -5  13    5.80    1.01
   1  -5 -13    7.22    1.26
   1  -5 -13    7.02    1.61
   1   5  13    6.46    1.15
  -2   5  13    4.78    0.81
   2   5 -13    3.37    1.08
  -2  -5 -13    2.94    1.23
  -2  -5 -13    4.65    0.75
  -2   5  13    3.46    0.67
   2  -5 -13    4.20    1.25
  -2   5 -13    2.98    1.06
   2  -5 -13    3.45    0.85
   2  -5 -13    4.27    1.08
  -2  -5  13    4.09    0.82
  -2  -5  13    4.33    0.80
  -3  -5 -13   33.26    3.59
   3   5 -13   36.89    3.29
  -3  -5 -13   39.96    2.62
  -3   5 -13   33.18    2.90
  -3   5 -13   38.33    3.48
   3  -5 -13   38.40    3.41
  -3  -5  13   36.17    2.30
  -3  -5  13   34.97    2.49
  -4  -5 -13   22.37    3.01
  -4  -5 -13   19.67    2.14
  -4   5 -13   19.84    2.54
  -4   5 -13   18.34    2.38
  -5  -5 -13    0.23    0.50
  -5  -5 -13    0.14    0.91
  -5   5 -13    0.34    0.66
  -5   5 -13   -0.18    0.82
  -6  -5 -13   -1.42    0.82
  -6  -5 -13   -0.19    0.79
  -6   5 -13   -0.67    1.00
  -6  -5  13    0.99    0.79
  -6   5 -13    0.43    0.72
   0  -6 -13   23.84    3.32
   0   6 -13   33.59    3.13
   0  -6 -13   28.25    2.41
   0   6  13   30.16    2.43
   0  -6  13   29.68    2.38
   0  -6 -13   30.72    2.58
   0   6  13   28.56    2.49
   1   6 -13    6.01    1.38
  -1  -6 -13    6.44    1.79
  -1   6  13    7.48    1.18
  -1  -6  13    6.15    1.13
   1  -6 -13    7.85    1.33
  -1  -6  13    7.01    1.21
  -1   6 -13    7.07    1.58
   1  -6 -13    9.04    1.51
   1  -6 -13    6.19    1.59
   2   6 -13    5.64    1.42
  -2   6  13    4.88    0.92
  -2  -6 -13    8.13    2.06
  -2   6 -13    5.25    1.24
   2  -6 -13    5.70    1.13
   2  -6 -13    8.05    1.73
  -2  -6  13    5.91    1.04
  -2  -6  13    7.63    1.11
  -3  -6 -13    2.57    0.73
  -3  -6 -13    0.16    1.03
   3   6 -13    3.01    1.07
  -3  -6  13    2.50    0.64
  -3  -6  13    2.58    0.58
  -3   6 -13    2.93    0.99
   3  -6 -13    2.49    1.13
  -3   6 -13    1.67    0.84
  -4  -6 -13   12.13    1.68
  -4  -6 -13    9.57    2.16
  -4  -6  13   10.13    0.93
  -4   6 -13   10.46    1.83
  -4   6 -13    8.24    1.57
  -5  -6 -13    0.89    1.06
  -5   6 -13    0.91    1.00
  -5   6 -13    2.31    0.97
  -6  -6 -13    2.86    1.41
  -6   6 -13    1.91    1.42
  -6   6 -13    1.34    0.80
  -6  -6  13    1.41    1.28
   0  -7 -13   15.07    2.52
   0  -7 -13   12.36    1.71
   0   7 -13   12.55    2.07
   0  -7 -13   14.22    1.89
   0  -7  13   11.25    1.68
  -1  -7 -13   27.35    2.44
   1   7 -13   25.67    3.09
  -1  -7 -13   35.84    4.23
   1  -7  13   27.13    2.41
  -1  -7 -13   26.78    2.54
  -1   7  13   29.09    2.44
  -1  -7  13   28.65    2.43
   1  -7 -13   34.16    3.94
  -1   7 -13   29.21    3.29
   1  -7 -13   27.37    2.46
  -1  -7  13   29.03    2.39
  -2   7  13   11.47    1.45
   2   7 -13   14.27    2.17
  -2  -7 -13   13.17    2.71
  -2   7 -13    9.15    1.78
   2  -7 -13   15.17    1.92
  -2  -7  13   14.22    1.64
   2  -7 -13   13.08    2.26
  -2  -7  13   17.51    2.00
  -3  -7 -13    1.53    1.24
   3   7 -13    1.52    0.99
  -3  -7  13    0.36    0.45
  -3  -7  13    0.26    0.36
  -3   7 -13    0.55    0.80
  -3   7 -13    0.58    0.74
  -4  -7 -13   -0.39    0.99
  -4   7 -13    0.96    0.85
  -4   7 -13    1.66    0.96
  -4  -7  13    0.88    0.43
  -5  -7 -13    8.38    2.12
  -5   7 -13    6.61    1.72
  -5   7 -13    6.84    1.47
   0   8 -13   15.29    2.33
   0  -8  13   20.59    2.34
   0  -8 -13   21.05    3.16
   0  -8  13   18.47    2.10
   0  -8 -13   17.81    2.27
  -1  -8 -13   29.82    2.64
  -1  -8 -13   27.30    2.72
  -1  -8 -13   26.15    3.70
   1   8 -13   24.55    3.09
   1  -8  13   28.11    2.59
  -1  -8  13   34.12    2.74
  -1  -8  13   35.01    2.66
  -1   8 -13   33.04    3.61
   1  -8 -13   33.51    2.78
   1  -8 -13   30.91    3.88
  -2  -8 -13   13.65    2.66
   2   8 -13   12.65    2.17
   2  -8  13   13.82    1.87
  -2   8  13   14.19    1.67
   2  -8 -13   16.20    2.74
  -2   8 -13   12.92    2.16
  -2  -8  13   15.86    1.87
  -2  -8  13   17.45    2.00
  -3  -8 -13   50.77    5.22
   3   8 -13   57.87    4.62
  -3   8 -13   49.73    4.49
  -3   8 -13   56.27    4.14
  -3  -8  13   53.85    3.71
  -3  -8  13   51.30    3.38
  -4  -8 -13    1.14    1.20
  -4   8 -13    2.47    1.04
  -4   8 -13    3.23    1.18
  -4  -8  13    1.88    0.58
  -5  -8 -13   37.26    4.48
  -5   8 -13   33.11    3.28
  -5   8 -13   28.80    3.68
  -5  -8  13   43.58    5.29
   0  -9  13    6.89    1.32
   0  -9 -13    5.74    1.80
   0  -9 -13    3.62    1.08
   0   9 -13    6.21    1.59
   1  -9  13    8.20    1.58
  -1  -9 -13    6.76    2.07
  -1  -9 -13    5.84    1.33
   1   9 -13   10.22    2.00
   1  -9 -13    8.09    2.16
  -1  -9  13    7.03    1.36
  -1   9 -13   10.26    1.96
  -1  -9  13    7.14    1.42
   1  -9 -13    4.86    1.33
  -2  -9 -13   17.19    3.14
   2   9 -13   10.83    2.07
  -2   9 -13    7.23    1.70
  -2  -9  13   10.04    1.55
  -2  -9  13   13.85    1.89
   2  -9 -13   11.51    2.30
  -3  -9 -13   15.45    3.20
   3   9 -13   14.96    2.29
  -3   9 -13   14.90    2.18
  -3  -9  13   15.12    1.92
  -3  -9  13   15.87    1.73
  -3   9 -13   13.82    2.34
  -4  -9 -13    3.90    1.88
  -4   9 -13    3.09    1.15
  -4  -9  13    2.99    0.77
  -4   9 -13    3.43    1.34
  -4  -9  13    3.44    0.62
   0 -10 -13    1.03    1.31
   0 -10 -13    0.54    0.74
   0 -10  13    2.41    0.89
   0  10 -13    1.41    1.04
  -1 -10 -13    0.07    1.18
   1 -10  13    0.72    0.73
  -1 -10 -13    0.45    0.73
   1  10 -13    0.95    1.17
   1 -10 -13    1.33    1.26
  -1 -10  13   -0.24    0.51
  -1  10 -13    0.54    1.06
  -2 -10 -13    1.62    0.86
  -2 -10 -13    1.86    1.46
   2  10 -13    2.18    1.40
  -2  10 -13    2.92    1.33
  -2 -10  13    2.50    0.97
  -2 -10  13    2.77    0.99
  -2  10 -13    1.65    0.89
  -3 -10 -13   19.16    3.50
  -3  10 -13   17.07    2.57
  -3  10 -13   20.16    2.59
  -3 -10  13   21.32    2.39
   0 -11 -13    7.79    1.78
   0 -11 -13   11.52    3.04
   0 -11  13    8.95    1.73
   0  11 -13    9.37    2.21
  -1 -11 -13    1.95    1.79
   1 -11  13    0.59    0.75
  -1 -11 -13    1.84    1.00
   1  11 -13    1.67    1.37
   1 -11 -13    1.06    1.35
  -1  11 -13    1.83    1.35
  -1 -11  13    0.98    0.83
  -2 -11 -13    1.33    1.27
   2  11 -13    0.29    1.21
  -2  11 -13    0.28    0.99
  -2  11 -13    1.06    0.91
  -2 -11  13    1.78    0.92
   0   0 -14   -0.27    0.48
   0   0  14    0.32    0.40
  -1   0  14    4.96    0.93
  -1   0 -14    4.97    1.27
   1   0 -14    3.86    1.02
  -1   0  14    6.62    0.95
  -2   0 -14   32.22    2.99
  -2   0 -14   29.70    2.20
  -2   0  14   28.99    1.96
   2   0 -14   26.99    2.70
  -2   0  14   26.92    2.06
  -3   0 -14   18.37    2.50
  -3   0 -14   21.01    1.85
   3   0 -14   23.69    2.27
  -3   0  14   16.44    1.27
  -4   0 -14   17.24    2.45
  -4   0 -14   20.58    2.34
  -5   0 -14    0.75    0.86
  -5   0 -14    4.32    1.21
  -6   0 -14    2.12    1.01
  -6   0 -14    1.43    0.90
   0  -1 -14   -0.04    0.54
   0   1  14   -0.13    0.23
   0   1 -14   -0.55    0.47
   0   1  14    0.69    0.43
  -1  -1 -14   17.31    2.30
   1   1 -14   20.42    2.42
  -1   1  14   19.26    1.75
  -1   1  14   23.45    1.75
   1  -1 -14   17.99    2.29
  -1  -1  14   22.77    1.72
   1   1  14   20.90    1.89
  -1   1 -14   20.82    2.51
   1   1  14   21.16    1.82
  -2   1  14   23.57    1.80
  -2  -1 -14   20.97    1.81
  -2   1  14   24.78    1.68
   2   1 -14   21.09    2.54
  -2  -1 -14   23.60    2.72
  -2  -1  14   23.83    1.87
  -2   1 -14   26.12    2.90
  -2  -1  14   22.06    1.69
   2  -1 -14   23.32    2.43
  -2  -1  14   25.08    1.69
  -3  -1 -14    6.59    1.14
   3   1 -14    5.27    1.19
  -3   1  14    4.93    0.58
  -3  -1 -14    5.41    1.39
   3  -1 -14    5.42    1.17
  -3   1 -14    4.42    1.00
  -3  -1  14    6.63    0.74
  -3   1 -14    3.80    1.17
  -3  -1  14    5.02    0.68
  -4  -1 -14   99.14    6.21
  -4  -1 -14  100.79    7.00
  -4   1 -14   94.33    6.82
  -4   1 -14   98.90    6.24
  -5  -1 -14    5.74    1.43
  -5  -1 -14    7.27    1.50
  -5   1 -14    8.81    1.60
  -5   1 -14    6.35    1.45
  -6  -1 -14   14.35    2.19
  -6  -1 -14   12.76    2.18
  -6   1 -14   15.21    2.45
  -6   1 -14   16.42    2.09
   0  -2 -14   -0.11    0.54
   0   2  14   -0.46    0.26
   0   2 -14    0.26    0.64
   0   2  14   -0.10    0.34
  -1   2  14   18.11    1.64
  -1   2  14   18.87    1.59
   1   2 -14   16.81    2.14
  -1  -2 -14   21.94    2.69
  -1   2 -14   15.64    2.17
   1   2  14   19.20    1.74
   1   2  14   20.87    1.88
   1  -2 -14   17.50    2.29
  -2  -2 -14    2.22    0.63
  -2   2  14    2.81    0.64
  -2  -2 -14    3.80    1.09
   2   2 -14    3.06    0.98
  -2   2  14    3.72    0.64
  -2   2 -14    2.58    1.05
  -2  -2  14    2.75    0.62
  -2  -2  14    3.68    0.67
   2   2  14    3.69    0.89
   2  -2 -14    3.45    1.02
  -3  -2 -14   28.10    2.84
   3   2 -14   24.50    2.45
  -3   2  14   23.04    1.47
  -3  -2 -14   20.63    1.97
  -3   2 -14   26.63    2.70
   3  -2 -14   23.04    2.43
  -3  -2  14   22.01    1.66
  -3  -2  14   23.73    1.37
  -3   2 -14   23.93    2.12
  -3  -2  14   23.20    1.65
  -3  -2  14   24.57    1.40
  -4  -2 -14    1.80    0.79
  -4  -2 -14    2.91    1.15
  -4   2 -14    1.77    0.85
  -4   2 -14    0.94    0.86
  -5  -2 -14    0.22    0.55
  -5  -2 -14   -0.30    0.72
  -5   2 -14    0.09    0.58
  -5   2 -14    0.87    0.76
  -6  -2 -14    7.51    1.72
  -6  -2 -14    8.16    1.68
  -6   2 -14    5.73    1.32
  -6   2 -14    7.87    1.76
   0  -3 -14   16.73    2.23
   0   3 -14   11.50    1.78
   0   3  14   15.78    1.68
   0   3  14   13.13    1.59
  -1   3  14    8.59    1.24
  -1  -3 -14    9.20    1.01
   1   3 -14    8.49    1.58
  -1   3  14    9.78    1.17
  -1  -3 -14   12.21    1.98
   1   3  14    9.44    1.31
   1   3  14    8.56    1.38
  -1   3 -14    7.60    1.55
   1  -3 -14    8.28    1.59
  -2  -3 -14    6.36    1.65
  -2  -3 -14    6.23    0.95
   2   3 -14    4.70    1.19
  -2   3  14    7.71    0.91
  -2   3  14    6.95    0.98
   2   3  14    6.48    1.22
   2  -3 -14    5.66    1.03
   2  -3 -14    5.55    1.36
  -2   3 -14    4.17    1.13
  -2  -3  14    8.28    1.08
   3   3 -14   10.65    1.72
  -3   3  14    8.39    0.75
  -3  -3 -14    9.98    1.40
  -3  -3 -14    7.34    1.71
  -3  -3  14    8.72    0.79
   3  -3 -14    9.91    1.64
  -3   3 -14   10.35    1.58
  -3  -3  14    9.44    0.89
  -3   3 -14    8.71    1.70
  -3  -3  14    9.24    1.07
  -3  -3  14    9.98    1.09
   3  -3 -14    8.55    1.23
  -4  -3 -14    9.96    1.54
  -4  -3 -14    8.60    1.85
  -4   3 -14    8.82    1.57
  -4   3 -14   10.11    1.74
  -5  -3 -14   26.62    3.28
  -5  -3 -14   26.05    2.50
  -5   3 -14   25.79    2.68
  -5   3 -14   24.97    3.03
  -6  -3 -14    1.89    1.07
  -6  -3 -14    5.54    1.39
  -6   3 -14    3.37    1.04
  -6   3 -14    4.16    1.34
   0   4 -14   -0.22    0.60
   0   4  14   -0.18    0.45
   0   4  14    0.07    0.51
   0  -4 -14    0.64    0.79
  -1  -4 -14   26.82    1.79
  -1  -4 -14   27.79    3.34
  -1   4  14   25.26    2.16
  -1   4  14   25.26    2.05
   1   4 -14   25.84    2.76
   1  -4 -14   28.31    2.91
   1  -4 -14   21.50    2.08
   1   4  14   28.89    2.31
   1   4  14   30.80    2.43
  -1  -4  14   27.75    2.11
  -1   4 -14   29.75    2.90
  -2   4  14   27.84    2.01
   2   4 -14   28.12    2.90
  -2  -4 -14   35.53    3.80
  -2   4  14   28.11    2.16
  -2  -4 -14   28.43    2.09
   2  -4 -14   29.54    2.97
   2  -4 -14   28.69    2.34
  -2  -4  14   31.79    2.18
   2   4  14   30.67    2.60
  -2  -4  14   29.09    2.22
  -2   4 -14   27.62    2.94
   2  -4 -14   31.55    2.47
   3   4 -14   21.44    2.55
  -3  -4 -14   25.99    3.14
  -3  -4 -14   22.47    1.87
  -3   4  14   19.25    1.38
  -3  -4  14   19.69    1.46
   3  -4 -14   21.65    2.61
  -3   4 -14   17.01    2.34
  -3  -4  14   22.82    1.69
  -3  -4  14   20.86    1.48
  -3   4 -14   22.70    2.44
  -4  -4 -14   51.03    3.55
  -4  -4 -14   47.38    4.40
  -4   4 -14   50.56    3.89
  -4   4 -14   49.50    4.15
  -5  -4 -14   15.89    2.07
  -5  -4 -14   12.65    2.23
  -5   4 -14   16.76    2.43
  -5   4 -14   12.39    1.97
  -6  -4 -14   23.25    3.10
  -6  -4 -14   21.10    2.68
  -6   4 -14   19.97    2.40
  -6   4 -14   21.97    3.04
   0   5 -14   62.91    5.03
   0  -5 -14   59.21    4.10
   0  -5 -14   68.57    5.35
   0   5  14   67.71    4.34
   0   5  14   65.86    4.11
   0  -5  14   63.50    4.09
  -1   5  14   29.51    2.21
   1   5 -14   25.87    3.06
  -1  -5 -14   29.82    1.82
  -1  -5 -14   29.83    3.60
  -1   5  14   28.01    2.30
  -1   5 -14   23.47    2.85
   1  -5 -14   24.20    2.26
   1  -5 -14   33.89    3.65
   1  -5 -14   27.05    2.38
  -1  -5  14   25.39    2.15
   2   5 -14   12.27    2.00
  -2   5  14   12.59    1.34
  -2   5  14   13.31    1.47
  -2  -5 -14   13.77    1.26
  -2  -5 -14   16.09    2.55
  -2  -5  14   15.55    1.67
  -2   5 -14   15.99    2.38
   2  -5 -14   18.70    1.95
  -2  -5  14   16.03    1.51
   2  -5 -14   11.82    2.04
  -3  -5 -14  118.82    8.19
  -3   5  14  112.46    6.10
  -3  -5 -14  111.66    6.46
   3   5 -14  114.03    7.65
  -3   5 -14  106.58    6.89
  -3   5 -14  114.75    7.82
  -3  -5  14  110.77    6.42
   3  -5 -14  119.61    7.81
  -3  -5  14  109.04    6.06
  -4  -5 -14   -0.66    0.76
  -4  -5 -14    0.42    0.55
  -4   5 -14   -0.27    0.71
  -4  -5  14    0.34    0.24
  -4   5 -14   -0.23    0.65
  -4  -5  14    0.20    0.22
  -5  -5 -14   43.58    3.48
  -5  -5 -14   44.38    4.34
  -5   5 -14   46.70    3.96
  -5   5 -14   47.93    3.90
  -6  -5 -14    1.97    0.97
  -6  -5 -14    2.45    1.38
  -6   5 -14    2.27    0.94
  -6   5 -14    3.02    1.47
   0  -6  14    3.76    0.88
   0  -6 -14    4.48    1.10
   0   6 -14    4.30    1.20
   0  -6 -14    5.44    1.10
   0  -6 -14    4.36    1.48
   1   6 -14   21.55    2.67
  -1  -6 -14   13.37    2.40
  -1   6  14   17.18    1.86
   1  -6 -14   19.09    2.14
  -1  -6  14   12.67    1.62
  -1   6 -14   12.11    2.02
   1  -6 -14   21.07    2.99
   2   6 -14   20.13    2.54
  -2  -6 -14   11.79    2.34
  -2   6  14   13.82    1.50
  -2   6 -14    6.38    1.63
  -2  -6  14   12.76    1.58
   2  -6 -14   13.50    1.77
   2  -6 -14   17.43    2.63
  -2  -6  14   11.19    1.43
  -3  -6 -14    0.07    0.93
   3   6 -14    0.83    0.85
  -3   6 -14    0.93    0.77
  -3  -6  14    1.60    0.59
  -3   6 -14    0.37    0.81
  -3  -6  14    1.28    0.48
  -4  -6 -14   10.77    2.22
  -4   6 -14   11.72    1.98
  -4  -6  14    9.20    0.98
  -4   6 -14    7.79    1.51
  -4  -6  14    9.34    0.99
  -5  -6 -14    6.73    1.85
  -5   6 -14    5.47    1.51
  -5   6 -14    5.53    1.36
   0  -7 -14   -0.21    0.58
   0  -7  14   -0.28    0.46
   0   7 -14    0.10    0.73
   0  -7 -14    0.04    0.95
  -1  -7 -14   11.47    2.36
  -1  -7 -14   14.82    1.95
   1   7 -14   11.47    2.02
   1  -7  14   14.76    1.93
   1  -7 -14   17.49    2.82
  -1   7 -14   12.75    2.16
   1  -7 -14   14.86    1.95
  -1  -7  14   16.05    1.93
  -1  -7  14   14.34    1.80
  -2  -7 -14    2.43    1.48
   2   7 -14    4.52    1.36
  -2   7  14    2.61    0.81
  -2  -7  14    4.45    1.06
  -2  -7  14    3.99    0.91
   2  -7 -14    3.34    1.34
  -2   7 -14    2.24    0.98
   3   7 -14   52.00    4.11
  -3  -7 -14   50.03    4.69
  -3  -7  14   37.81    2.70
  -3   7 -14   41.58    3.86
  -3   7 -14   41.12    3.43
  -3  -7  14   39.36    2.97
  -4  -7 -14   12.74    2.52
  -4  -7  14   11.25    1.21
  -4   7 -14    8.28    1.82
  -4   7 -14   12.60    2.12
  -5  -7 -14   28.69    4.03
  -5   7 -14   38.76    3.48
  -5   7 -14   41.64    3.79
   0  -8  14    9.39    1.51
   0  -8 -14    9.90    2.22
   0  -8 -14   13.53    2.00
   0   8 -14   10.08    1.94
  -1  -8 -14   23.39    2.61
  -1  -8 -14   24.08    3.65
   1  -8  14   18.53    2.21
   1   8 -14   19.04    2.67
  -1  -8  14   20.67    2.26
  -1  -8  14   18.17    2.16
   1  -8 -14   24.35    2.54
   1  -8 -14   17.22    3.04
  -1   8 -14   18.63    2.78
   2   8 -14    3.36    1.27
  -2   8  14    3.02    0.85
  -2  -8 -14    3.80    1.69
   2  -8  14    2.71    0.94
  -2   8 -14    1.54    1.01
   2  -8 -14    1.62    1.31
  -2  -8  14    3.07    0.94
  -2  -8  14    3.14    0.86
  -3  -8 -14   20.64    3.30
   3   8 -14   17.28    2.57
  -3   8 -14   19.02    2.67
  -3  -8  14   19.58    2.07
  -3   8 -14   14.52    2.22
  -3  -8  14   16.82    1.77
  -4  -8 -14   32.94    4.38
  -4   8 -14   29.86    3.11
  -4  -8  14   27.42    2.14
  -4   8 -14   26.31    3.19
  -5  -8 -14    1.86    1.44
  -5   8 -14    1.68    0.99
  -5  -8  14    1.59    1.48
   0  -9  14    5.03    1.24
   0  -9 -14    6.39    2.08
   0   9 -14    4.46    1.53
   0  -9 -14    2.87    1.05
   1  -9  14    7.38    1.49
  -1  -9 -14    4.69    1.24
   1   9 -14    7.14    1.68
  -1  -9 -14    5.51    1.87
   1  -9 -14    4.31    1.73
  -1  -9  14    5.34    1.25
  -1   9 -14    5.83    1.74
  -1  -9  14    6.12    1.24
   1  -9 -14    7.94    1.53
  -2  -9 -14    0.25    1.34
   2   9 -14    0.51    1.11
   2  -9 -14    0.25    1.03
  -2  -9  14    0.67    0.63
  -2   9 -14    1.14    1.08
  -2  -9  14    0.54    0.62
  -3  -9 -14    5.08    2.16
   3   9 -14    5.78    1.57
  -3   9 -14    3.90    1.42
  -3  -9  14    5.64    1.05
  -3  -9  14    6.51    1.26
  -3   9 -14    5.27    1.44
  -4  -9 -14   10.85    2.52
  -4  -9  14    5.99    0.77
  -4   9 -14    5.36    1.46
  -4   9 -14    4.99    1.48
  -4  -9  14    6.66    1.06
   0 -10 -14    2.41    1.51
   0  10 -14    1.75    1.19
   0 -10  14    1.90    0.94
   0 -10 -14    2.08    0.94
   1 -10  14    0.38    0.79
  -1 -10 -14   -0.63    1.03
   1  10 -14    0.16    1.08
  -1 -10 -14    1.25    0.89
   1 -10 -14    0.61    1.12
  -1  10 -14    0.19    1.02
  -1 -10  14    1.45    0.80
   2  10 -14    0.77    1.12
  -2 -10 -14    1.43    1.65
  -2  10 -14    2.33    1.03
  -2  10 -14    3.58    1.46
  -2 -10  14    1.69    0.85
  -3 -10 -14   15.62    3.25
  -3 -10  14   11.15    1.75
  -3  10 -14    6.83    1.72
  -3  10 -14   10.53    1.78
   0  11 -14   -0.30    1.05
   0 -11  14    1.17    0.92
   0 -11 -14    0.25    0.81
   0 -11 -14    0.29    1.45
   1 -11  14    9.48    1.98
   1  11 -14    9.35    2.18
  -1 -11 -14   10.92    1.99
  -1 -11 -14    7.26    2.38
  -1  11 -14    9.41    2.20
   1 -11 -14    8.67    2.49
  -2 -11 -14    5.92    2.37
   2  11 -14    1.15    1.36
  -2  11 -14    3.04    1.46
  -2 -11  14    4.72    1.33
  -2  11 -14    2.54    1.07
   0   0  15   -0.24    0.35
   0   0 -15   -0.22    0.58
   1   0 -15    3.27    1.12
  -1   0  15    2.02    0.63
  -1   0  15    1.99    0.66
  -1   0 -15    2.38    1.05
  -2   0  15   55.10    3.23
  -2   0 -15   58.22    4.54
  -2   0  15   52.49    3.43
  -2   0 -15   51.98    3.50
   2   0 -15   51.64    4.21
  -3   0 -15   -0.02    0.44
  -3   0  15    0.57    0.30
   3   0 -15    0.84    0.73
  -3   0 -15    0.40    0.67
  -4   0 -15    8.82    1.73
  -4   0 -15   10.16    1.65
  -5   0 -15   12.94    2.09
  -5   0 -15   14.32    2.15
  -6   0 -15    9.20    1.77
  -6   0 -15    7.09    1.68
   0   1 -15    6.74    1.36
   0   1  15    7.37    1.05
   0  -1 -15    5.99    1.33
   1   1 -15   50.82    4.00
  -1   1  15   44.41    3.22
  -1  -1 -15   48.74    4.10
  -1   1  15   46.66    3.08
   1   1  15   47.22    3.24
  -1  -1  15   51.15    3.14
   1   1  15   50.84    3.43
  -1   1 -15   44.11    3.93
   1  -1 -15   46.78    3.97
   2   1 -15    1.65    0.87
  -2  -1 -15    3.45    0.77
  -2   1  15    1.17    0.50
  -2   1  15    2.43    0.58
  -2  -1 -15    1.91    1.01
  -2  -1  15    2.83    0.60
  -2  -1  15    2.12    0.57
  -2  -1  15    2.62    0.67
   2  -1 -15    1.79    0.88
  -2   1 -15    1.85    1.07
  -3  -1 -15    2.28    0.77
   3   1 -15    2.16    0.91
  -3  -1 -15    2.40    1.05
  -3   1  15    2.52    0.47
  -3  -1  15    2.50    0.51
  -3   1 -15    2.64    1.09
   3  -1 -15    1.82    0.90
  -3   1 -15    2.42    0.77
  -3  -1  15    3.73    0.59
  -4  -1 -15   29.19    2.70
  -4  -1 -15   30.23    3.22
  -4   1 -15   33.11    3.21
  -4   1 -15   35.04    2.85
  -5  -1 -15    3.08    1.08
  -5  -1 -15    2.81    1.15
  -5   1 -15    4.89    1.26
  -5   1 -15    3.83    1.26
  -6  -1 -15    0.54    0.79
  -6  -1 -15    0.48    0.87
  -6   1 -15   -0.41    0.65
  -6   1 -15    0.68    0.82
   0  -2 -15   29.79    3.05
   0   2  15   25.10    2.32
   0   2  15   36.35    2.47
   0   2 -15   33.72    3.11
  -1   2  15   14.32    1.44
  -1   2  15    9.41    1.27
   1   2 -15   15.11    2.11
  -1  -2 -15   12.34    2.07
  -1   2 -15    9.57    1.72
   1   2  15   14.81    1.80
   1  -2 -15   12.87    2.04
   1   2  15   10.82    1.41
  -2   2  15   43.29    2.86
  -2   2  15   43.45    2.65
  -2  -2 -15   39.35    3.80
  -2  -2 -15   39.94    2.82
   2   2 -15   42.62    3.63
   2  -2 -15   46.14    3.76
  -2   2 -15   45.42    3.83
  -2  -2  15   42.74    2.69
  -2  -2  15   37.76    2.83
  -2  -2  15   42.38    2.72
   2   2  15   47.39    3.34
  -3  -2 -15   32.95    3.49
  -3  -2 -15   36.26    2.76
  -3   2  15   35.89    2.24
   3   2 -15   44.61    3.43
  -3   2 -15   35.38    3.44
  -3  -2  15   36.66    2.42
  -3  -2  15   36.79    2.10
   3  -2 -15   37.03    3.33
  -3  -2  15   38.21    2.40
  -3   2 -15   36.06    2.87
  -3  -2  15   37.15    2.10
  -4  -2 -15    3.97    1.02
  -4  -2 -15    4.73    1.40
  -4   2 -15    0.76    0.77
  -4   2 -15    5.12    1.26
  -5  -2 -15   21.41    2.58
  -5  -2 -15   16.56    2.63
  -5   2 -15   24.53    2.97
  -5   2 -15   18.03    2.44
  -6  -2 -15   16.34    2.39
  -6  -2 -15   14.45    2.36
  -6   2 -15   15.31    2.49
  -6   2 -15   13.28    1.99
   0   3  15    2.79    0.73
   0  -3 -15    2.67    1.13
   0   3  15    4.05    0.87
   0   3 -15    3.43    1.03
  -1   3  15    6.98    1.11
  -1  -3 -15    8.76    1.01
   1   3 -15    5.00    1.32
  -1  -3 -15    9.54    1.94
  -1   3  15    7.11    1.13
   1   3  15    9.08    1.42
   1  -3 -15    5.94    1.53
  -1   3 -15   10.36    1.73
   1   3  15    8.10    1.30
  -2  -3 -15   24.05    3.13
  -2   3  15   24.56    1.71
  -2   3  15   21.91    1.81
   2   3 -15   24.10    2.76
  -2  -3 -15   24.33    1.82
   2  -3 -15   20.15    2.58
  -2  -3  15   17.79    1.68
  -2   3 -15   20.30    2.55
   2   3  15   26.53    2.36
  -2  -3  15   21.16    1.71
  -3  -3 -15    7.31    1.22
  -3  -3 -15    5.81    1.65
  -3   3  15    7.71    0.82
   3   3 -15    9.22    1.66
  -3   3 -15    8.73    1.68
  -3  -3  15    8.90    0.80
  -3  -3  15    8.73    1.07
  -3  -3  15    9.33    1.08
  -3  -3  15    9.59    0.93
  -3   3 -15    8.50    1.43
   3  -3 -15    6.32    1.47
  -4  -3 -15    5.08    1.60
  -4  -3 -15    6.06    1.30
  -4   3 -15    7.95    1.51
  -4   3 -15    7.39    1.56
  -5  -3 -15    6.10    1.71
  -5  -3 -15    7.48    1.50
  -5   3 -15    6.37    1.50
  -5   3 -15    7.61    1.71
  -6  -3 -15    2.27    1.10
  -6  -3 -15    1.03    1.17
  -6   3 -15    2.72    1.25
  -6   3 -15    0.61    0.74
   0   4 -15  105.72    7.31
   0   4  15   99.70    6.03
   0  -4 -15   99.90    7.41
   0   4  15  113.14    6.45
  -1   4  15   22.84    1.89
  -1  -4 -15   22.71    3.05
  -1   4  15   22.42    1.98
  -1  -4 -15   23.12    1.59
   1   4 -15   21.20    2.67
  -1  -4  15   19.42    1.82
   1   4  15   21.93    2.36
  -1   4 -15   15.81    2.31
   1  -4 -15   23.82    2.98
   2   4 -15   29.57    2.98
  -2  -4 -15   27.91    3.44
  -2   4  15   26.62    2.07
  -2  -4 -15   32.79    2.18
  -2   4  15   28.85    2.23
  -2  -4  15   32.24    2.23
   2  -4 -15   26.74    2.35
   2  -4 -15   31.68    3.13
  -2   4 -15   27.05    3.17
  -3  -4 -15   65.22    4.10
   3   4 -15   59.79    4.89
  -3   4  15   65.73    3.67
  -3  -4 -15   54.11    5.13
  -3   4 -15   63.23    5.04
  -3  -4  15   63.61    3.60
   3  -4 -15   67.15    5.06
  -3  -4  15   67.00    3.72
  -3  -4  15   63.05    3.92
  -3   4 -15   63.29    4.41
  -4  -4 -15   44.29    3.26
  -4  -4 -15   38.02    4.02
  -4   4 -15   44.59    3.55
  -4   4 -15   45.07    3.90
  -5  -4 -15   17.21    2.77
  -5  -4 -15   16.04    2.16
  -5   4 -15   13.50    2.07
  -5   4 -15   19.25    2.70
  -6  -4 -15   13.65    2.44
  -6  -4 -15    9.61    1.77
  -6   4 -15   10.60    2.29
  -6   4 -15   12.71    1.87
   0   5  15   23.35    2.42
   0   5 -15   29.47    3.30
   0  -5 -15   25.94    3.36
  -1  -5 -15    6.01    0.74
  -1  -5 -15    7.64    1.81
   1   5 -15    4.66    1.32
  -1   5  15    4.47    0.94
  -1  -5  15    6.93    1.16
   1  -5 -15    5.83    1.16
  -1   5 -15    4.24    1.38
   1  -5 -15    3.63    1.19
  -2  -5 -15   19.41    1.55
   2   5 -15   19.24    2.68
  -2   5  15   19.46    1.73
  -2  -5 -15   19.05    2.95
  -2  -5  15   17.35    1.86
   2  -5 -15   19.57    2.75
  -2   5 -15   19.58    2.68
  -2  -5  15   18.73    1.76
   2  -5 -15   19.57    2.10
  -3  -5 -15   21.96    1.81
   3   5 -15   20.56    2.60
  -3  -5 -15   18.23    2.86
  -3   5  15   17.46    1.39
  -3  -5  15   20.06    1.53
  -3   5 -15   21.64    2.40
  -3   5 -15   17.24    2.58
  -3  -5  15   19.10    1.66
   3  -5 -15   19.59    2.72
  -4  -5 -15    1.73    1.26
  -4  -5 -15    1.26    0.71
  -4   5 -15    1.44    0.90
  -4  -5  15    2.10    0.40
  -4  -5  15    1.37    0.35
  -4   5 -15    2.52    0.96
  -5  -5 -15    1.74    0.85
  -5  -5 -15    1.64    1.15
  -5   5 -15    0.76    0.97
  -5   5 -15    0.74    0.76
  -6  -5 -15   12.00    2.42
  -6   5 -15   11.16    1.87
  -6   5 -15   14.92    2.66
   0  -6 -15   42.39    4.14
   0  -6  15   36.89    2.95
   0   6 -15   45.96    4.00
   0  -6 -15   40.85    3.13
  -1  -6 -15   22.24    3.32
   1   6 -15   21.85    2.70
  -1   6  15   20.00    2.14
   1  -6 -15   18.35    2.09
  -1   6 -15   21.06    2.81
   1  -6 -15   23.69    3.09
  -1  -6  15   17.93    1.97
  -2  -6 -15   40.75    4.24
  -2   6  15   39.93    2.90
   2   6 -15   38.75    3.78
  -2  -6  15   44.56    3.10
   2  -6 -15   47.75    4.17
  -2   6 -15   39.19    3.87
   2  -6 -15   40.48    3.13
  -2  -6  15   40.09    2.88
   3   6 -15    1.10    0.87
  -3   6  15    0.94    0.37
  -3  -6 -15    0.58    0.95
  -3  -6  15    1.07    0.50
  -3   6 -15    0.47    0.78
  -3  -6  15    1.24    0.49
  -3   6 -15    0.34    0.81
  -4  -6 -15   17.85    3.01
  -4  -6  15   18.24    1.46
  -4   6 -15   22.98    2.76
  -4  -6  15   20.22    1.47
  -4   6 -15   17.81    2.43
  -5  -6 -15   17.67    2.96
  -5   6 -15   22.84    2.98
  -5   6 -15   20.19    2.62
   0  -7  15    2.33    0.84
   0  -7 -15    2.01    1.22
   0  -7 -15    1.67    0.85
   0   7 -15    4.53    1.35
  -1  -7 -15   13.12    2.71
   1   7 -15   16.01    2.40
   1  -7  15   14.12    1.86
  -1  -7  15   19.79    2.18
  -1  -7  15   11.92    1.72
   1  -7 -15   13.24    1.92
   1  -7 -15   10.92    2.34
  -1   7 -15   13.07    2.18
   2   7 -15   17.99    2.73
  -2   7  15   26.01    2.14
  -2  -7 -15   20.97    3.28
  -2   7 -15   24.69    3.08
  -2  -7  15   22.39    2.03
   2  -7 -15   26.00    3.44
  -2  -7  15   23.36    2.19
  -3  -7 -15   31.95    4.24
   3   7 -15   28.02    3.32
  -3   7 -15   26.51    2.96
  -3   7 -15   27.17    3.26
  -3  -7  15   29.95    2.33
  -3  -7  15   27.32    2.10
  -4  -7 -15    1.37    1.38
  -4   7 -15    3.53    1.26
  -4   7 -15    2.07    1.08
  -4  -7  15    2.50    0.61
  -5  -7 -15    6.56    2.10
  -5   7 -15    4.59    1.52
  -5   7 -15    9.75    1.80
   0  -8  15    7.14    1.39
   0   8 -15    6.37    1.67
   0  -8 -15    6.50    1.37
   0  -8 -15    4.59    1.89
   1  -8  15    6.19    1.38
  -1  -8 -15    9.25    2.42
   1   8 -15    6.59    1.73
   1  -8 -15    5.97    1.28
   1  -8 -15    6.71    1.91
  -1  -8  15    4.87    1.16
  -1  -8  15    5.64    1.19
  -1   8 -15    4.83    1.50
  -2  -8 -15    3.13    1.59
   2   8 -15    2.74    1.31
   2  -8  15    3.98    1.15
  -2  -8  15    2.90    0.92
   2  -8 -15    3.70    1.34
  -2  -8  15    4.08    0.99
  -2   8 -15    5.10    1.66
   3   8 -15   30.20    3.48
  -3  -8 -15   25.12    3.77
  -3  -8  15   21.61    2.13
  -3  -8  15   27.81    2.07
  -3   8 -15   22.06    2.90
  -3   8 -15   24.85    2.91
  -4  -8 -15   12.27    2.73
  -4   8 -15   10.80    2.02
  -4  -8  15    9.48    1.21
  -4   8 -15    7.69    1.68
   0  -9 -15    2.73    1.05
   0  -9  15    2.01    0.91
   0   9 -15    2.87    1.43
   0  -9 -15    1.02    1.38
  -1  -9 -15   -0.74    1.15
   1  -9  15    0.16    0.63
  -1  -9 -15    0.03    0.61
   1   9 -15   -0.48    0.88
   1  -9 -15   -1.29    0.88
   1  -9 -15    0.23    0.77
  -1   9 -15    0.27    0.82
  -1  -9  15    0.50    0.71
  -1  -9  15   -0.58    0.46
  -2  -9 -15    0.72    1.49
   2   9 -15    1.89    1.20
  -2  -9  15    0.53    0.66
   2  -9 -15    0.78    1.34
  -2   9 -15    1.32    1.19
  -2  -9  15    0.73    0.72
  -3  -9 -15    9.91    2.47
  -3  -9  15    7.99    1.38
  -3   9 -15    7.61    1.73
  -3   9 -15    9.81    1.82
  -4  -9 -15    0.62    1.47
  -4   9 -15    2.68    1.16
  -4  -9  15    2.37    0.70
  -4   9 -15    1.03    1.04
   0  10 -15    1.34    1.12
   0 -10  15    1.27    0.81
   0 -10 -15    0.40    1.40
   0 -10 -15    0.62    0.83
  -1 -10 -15    1.32    0.88
   1  10 -15    0.62    1.33
  -1 -10 -15    2.06    1.63
   1 -10  15    0.50    0.79
   1 -10 -15    2.16    1.61
  -1  10 -15    1.95    1.31
  -1 -10  15    1.78    0.86
   2  10 -15    1.39    1.32
  -2 -10 -15    0.02    1.32
  -2  10 -15   -0.65    0.66
  -2  10 -15   -0.02    1.00
  -2 -10  15    0.05    0.71
  -3 -10 -15    3.29    2.23
  -3  10 -15    2.32    1.34
  -3  10 -15    3.15    1.22
  -3 -10  15    4.03    1.07
   0 -11 -15    1.50    1.00
   0 -11 -15   -0.10    1.59
   0  11 -15    0.18    1.15
   0 -11  15    0.12    0.75
  -1 -11 -15    7.36    2.34
   1 -11  15    5.58    1.45
   1  11 -15    4.90    1.90
  -1  11 -15    6.12    1.90
   1 -11 -15    3.71    1.96
   0   0 -16  121.42    8.13
   0   0  16  116.82    6.70
  -1   0  16   75.30    4.66
   1   0 -16   73.10    5.48
  -1   0 -16   72.13    5.57
  -1   0  16   71.43    4.36
   2   0 -16   22.76    2.73
  -2   0  16   24.64    2.01
  -2   0 -16   24.50    2.03
  -2   0 -16   29.17    3.29
  -2   0  16   23.63    1.83
  -3   0  16    0.20    0.29
   3   0 -16   -0.11    0.64
  -3   0 -16   -0.88    0.63
  -3   0 -16    0.23    0.45
  -4   0 -16    0.08    0.72
  -4   0 -16   -0.66    0.38
  -5   0 -16    2.05    1.05
  -5   0 -16    1.97    1.10
  -6   0 -16    3.56    1.25
  -6   0 -16    1.90    1.12
   0   1 -16    1.74    0.95
   0   1  16    0.79    0.52
   0   1  16    2.01    0.67
   0  -1 -16    1.51    0.97
  -1   1  16    2.67    0.78
  -1   1  16    3.19    0.79
  -1  -1 -16    1.14    0.90
   1   1 -16    2.88    1.09
  -1   1 -16    1.37    0.97
  -1  -1  16    3.61    0.84
   1   1  16    4.74    1.05
   1  -1 -16    3.14    1.19
  -2  -1 -16   90.59    5.44
  -2   1  16   92.78    5.08
   2   1 -16   86.42    6.39
  -2  -1 -16   90.96    6.69
  -2   1  16   91.83    5.41
  -2   1 -16   94.10    6.66
  -2  -1  16   90.27    5.47
  -2  -1  16   92.21    5.14
   2  -1 -16   92.38    6.48
  -2  -1  16   88.51    5.06
  -3  -1 -16    6.99    1.73
  -3   1  16    7.06    0.82
  -3  -1 -16    7.66    1.28
   3   1 -16    7.41    1.50
   3  -1 -16    8.06    1.58
  -3  -1  16    6.06    0.58
  -3   1 -16    7.39    1.30
  -3   1 -16    8.79    1.78
  -3  -1  16    6.41    0.85
  -3  -1  16    6.41    0.59
  -4  -1 -16    8.65    1.86
  -4  -1 -16    7.51    1.48
  -4   1 -16    8.81    1.78
  -4   1 -16   10.80    1.70
  -5  -1 -16   15.54    2.25
  -5  -1 -16   14.17    2.39
  -5   1 -16   15.93    2.43
  -5   1 -16   18.54    2.57
  -6  -1 -16    9.50    1.89
  -6  -1 -16   10.10    2.01
  -6   1 -16   10.16    1.80
  -6   1 -16    6.94    1.78
   0   2  16  106.35    6.30
   0   2 -16  114.25    7.66
   0  -2 -16  116.37    7.76
   0   2  16  105.80    6.60
  -1  -2 -16  107.59    7.71
  -1   2  16  111.25    6.52
  -1   2  16  118.05    6.24
   1   2 -16  102.47    7.46
   1  -2 -16  107.02    7.59
  -1   2 -16  113.07    7.68
   1   2  16  106.37    6.72
  -2  -2 -16   35.76    2.56
  -2  -2 -16   37.26    3.65
  -2   2  16   37.83    2.41
   2   2 -16   40.23    3.45
  -2   2  16   33.81    2.54
  -2  -2  16   36.17    2.62
  -2  -2  16   37.23    2.47
  -2  -2  16   34.34    2.39
   2  -2 -16   36.35    3.45
  -2   2 -16   33.43    3.45
  -3   2  16    6.70    0.78
   3   2 -16    7.28    1.51
  -3  -2 -16    6.55    1.16
  -3  -2 -16    4.61    1.40
  -3  -2  16    7.47    0.92
  -3   2 -16    6.98    1.61
   3  -2 -16    5.13    1.34
  -3  -2  16    5.50    0.66
  -3  -2  16    6.84    0.93
  -3  -2  16    6.69    0.72
  -3   2 -16    5.62    1.23
  -4  -2 -16   15.97    2.50
  -4  -2 -16   17.19    2.15
  -4   2 -16   14.72    2.37
  -4   2 -16   17.97    2.30
  -5  -2 -16    4.84    1.54
  -5  -2 -16    3.94    1.14
  -5   2 -16    4.00    1.31
  -5   2 -16    2.09    1.01
  -6  -2 -16    7.02    1.68
  -6  -2 -16    6.37    1.61
  -6   2 -16    2.80    1.14
  -6   2 -16    7.76    1.79
   0   3  16  116.19    6.82
   0  -3 -16  126.09    8.42
   0   3  16  119.05    7.16
   0   3 -16  121.01    8.17
   1   3 -16   73.59    5.63
  -1   3  16   78.43    4.58
  -1   3  16   76.55    4.82
  -1  -3 -16   81.14    6.04
  -1   3 -16   72.71    5.69
   1  -3 -16   73.31    5.76
  -2  -3 -16   55.30    3.37
  -2   3  16   51.20    3.15
  -2  -3 -16   50.84    4.55
  -2   3  16   48.85    3.35
   2   3 -16   51.22    4.23
   2  -3 -16   51.46    4.36
  -2  -3  16   48.37    3.18
  -2   3 -16   52.09    4.36
  -3  -3 -16   16.29    1.82
  -3   3  16   13.85    1.14
  -3  -3 -16   13.94    2.56
   3   3 -16   14.98    2.06
   3  -3 -16   16.22    2.31
  -3   3 -16   16.49    2.42
  -3  -3  16   13.09    1.44
  -3  -3  16   12.72    1.13
  -3  -3  16   14.58    1.12
  -3   3 -16   13.20    1.85
  -3  -3  16   13.76    1.29
  -4  -3 -16   11.03    1.64
  -4  -3 -16   14.39    2.47
  -4   3 -16   10.95    1.75
  -4   3 -16    8.95    1.76
  -5  -3 -16    0.94    0.69
  -5  -3 -16    0.10    0.94
  -5   3 -16    0.33    0.88
  -5   3 -16    0.11    0.70
  -6  -3 -16    1.85    1.04
  -6  -3 -16   -0.19    0.93
  -6   3 -16    1.72    0.96
  -6   3 -16    2.99    1.39
   0   4 -16    1.18    0.90
   0  -4 -16    1.24    1.07
   0   4  16   -0.06    0.58
   0   4  16    1.53    0.75
   1   4 -16   10.71    1.82
  -1  -4 -16   10.46    1.15
  -1   4  16    8.88    1.33
  -1  -4 -16   12.33    2.24
  -1  -4  16    8.46    1.23
   1  -4 -16   14.45    2.36
  -1   4 -16   10.03    1.82
  -2   4  16    1.69    0.61
   2   4 -16    1.76    0.98
  -2  -4 -16    1.31    1.04
  -2  -4 -16    2.21    0.62
   2  -4 -16    2.33    0.76
  -2   4 -16    1.80    1.00
  -2  -4  16    1.85    0.62
   2  -4 -16    1.06    0.96
  -3   4  16   35.57    2.35
  -3  -4 -16   38.03    3.92
   3   4 -16   39.85    3.60
  -3  -4 -16   36.25    2.74
  -3  -4  16   39.44    2.64
  -3   4 -16   35.77    3.61
  -3   4 -16   35.10    3.02
  -3  -4  16   39.76    2.37
   3  -4 -16   37.86    3.63
  -4  -4 -16    0.21    0.58
  -4  -4 -16    1.05    1.13
  -4   4 -16    1.41    0.82
  -4   4 -16    1.19    0.88
  -5  -4 -16    6.45    1.35
  -5  -4 -16    3.36    1.45
  -5   4 -16    7.88    1.61
  -5   4 -16    6.05    1.49
  -6  -4 -16    3.35    1.37
  -6  -4 -16    0.94    0.83
  -6   4 -16    0.24    0.79
  -6   4 -16    2.54    1.19
   0  -5 -16  105.45    7.76
   0   5 -16  107.54    7.57
  -1  -5 -16    3.86    0.64
  -1  -5 -16    4.55    1.51
   1   5 -16    6.51    1.65
  -1   5  16    3.15    0.90
  -1   5 -16    3.40    1.27
   1  -5 -16    3.07    0.88
  -1  -5  16    2.72    0.76
   1  -5 -16    3.68    1.34
  -2  -5 -16   61.91    3.68
  -2   5  16   60.72    3.91
   2   5 -16   62.44    5.03
  -2  -5 -16   56.38    5.14
  -2   5 -16   61.11    5.01
   2  -5 -16   63.55    5.08
  -2  -5  16   58.09    3.77
   2  -5 -16   54.87    4.01
  -2  -5  16   58.87    3.93
  -3   5  16   10.80    1.01
  -3  -5 -16   10.35    2.21
   3   5 -16    8.10    1.68
  -3  -5 -16   13.16    1.54
  -3  -5  16   10.33    1.33
  -3  -5  16    9.88    1.14
  -3   5 -16    8.49    1.58
  -3   5 -16    8.50    1.83
  -4  -5 -16    8.10    2.02
  -4  -5 -16    5.32    1.15
  -4  -5  16    5.98    0.71
  -4   5 -16    4.42    1.34
  -4  -5  16    5.20    0.66
  -4   5 -16    5.89    1.40
  -5  -5 -16   10.46    2.28
  -5   5 -16   11.40    2.16
  -5   5 -16   14.58    2.14
   0   6 -16    5.24    1.47
   0  -6 -16    3.49    1.48
   0  -6  16    3.48    0.97
   1   6 -16   13.09    2.22
  -1  -6 -16   19.74    3.14
   1  -6 -16   16.68    2.79
  -1   6 -16   13.16    2.25
  -1  -6  16   13.74    1.77
   1  -6 -16   11.88    1.71
  -2   6  16   18.15    1.67
  -2  -6 -16   15.04    2.63
   2   6 -16   14.38    2.30
  -2   6 -16   11.77    2.12
  -2  -6  16   13.80    1.64
  -2  -6  16   13.65    1.72
   2  -6 -16   17.22    2.64
  -3   6  16   31.94    2.17
   3   6 -16   32.37    3.35
  -3  -6 -16   40.86    4.72
  -3   6 -16   27.33    2.79
  -3   6 -16   31.90    3.39
  -3  -6  16   33.08    2.30
  -3  -6  16   34.80    2.50
  -4  -6 -16    1.31    1.17
  -4   6 -16    0.92    0.95
  -4  -6  16    1.07    0.41
  -4   6 -16    1.39    0.95
  -4  -6  16    1.79    0.49
  -5  -6 -16   -0.83    1.01
  -5   6 -16    0.39    0.81
  -5   6 -16    3.62    1.37
   0  -7 -16   -0.40    0.62
   0   7 -16    1.02    0.97
   0  -7  16    1.14    0.70
   0  -7 -16    0.18    1.03
   1   7 -16    5.85    1.54
   1  -7  16    6.82    1.35
  -1  -7 -16    9.06    2.33
   1  -7 -16    5.26    1.30
  -1  -7  16    9.64    1.51
  -1   7 -16    6.41    1.56
   1  -7 -16    6.56    1.92
  -1  -7  16    7.16    1.31
  -2  -7 -16    0.29    1.06
  -2   7  16    0.18    0.53
   2   7 -16    1.46    1.14
  -2  -7  16    0.71    0.56
  -2   7 -16   -0.07    0.89
   2  -7 -16    0.39    1.02
  -2  -7  16    1.25    0.60
   3   7 -16   19.69    2.67
  -3  -7 -16   27.89    3.95
  -3   7  16   19.51    1.51
  -3   7 -16   15.58    2.47
  -3  -7  16   18.06    1.79
  -3  -7  16   19.45    1.69
  -3   7 -16   17.99    2.41
  -4  -7 -16    2.15    1.51
  -4   7 -16    2.95    1.17
  -4   7 -16    2.54    1.15
  -4  -7  16    1.32    0.51
  -5  -7 -16    9.12    2.41
  -5   7 -16    7.77    1.73
   0  -8  16   29.61    2.71
   0   8 -16   30.36    3.72
   0  -8 -16   31.47    2.86
   0  -8 -16   36.97    4.73
   1   8 -16   12.93    2.39
  -1  -8 -16    7.43    2.00
   1  -8  16   12.02    1.90
   1  -8 -16   12.58    2.58
  -1  -8  16    8.25    1.46
  -1   8 -16   10.47    2.11
   1  -8 -16    8.72    1.59
  -1  -8  16   11.11    1.71
   2   8 -16   13.29    2.33
  -2  -8 -16   12.49    2.71
   2  -8  16   13.73    2.17
  -2   8 -16   10.69    2.11
  -2  -8  16   11.24    1.63
   2  -8 -16   13.57    2.64
  -2  -8  16   14.12    1.96
  -3  -8 -16    7.92    2.47
   3   8 -16    4.98    1.63
  -3  -8  16    4.74    1.07
  -3  -8  16    5.97    1.04
  -3   8 -16    7.86    1.88
  -3   8 -16    5.94    1.48
  -4  -8 -16    0.82    1.20
  -4   8 -16    1.04    0.98
  -4   8 -16    0.61    0.96
  -4  -8  16   -0.09    0.40
   0  -9 -16    2.45    0.99
   0  -9  16    0.38    0.76
   0   9 -16    1.84    1.34
   0  -9 -16   -0.57    1.19
   1  -9  16   34.66    2.98
  -1  -9 -16   32.64    4.57
   1   9 -16   26.10    3.45
  -1  -9  16   30.87    2.79
  -1   9 -16   28.21    3.67
   1  -9 -16   53.10    5.61
  -2  -9 -16    2.30    1.60
   2   9 -16    0.91    1.22
  -2   9 -16    0.68    1.03
  -2  -9  16    1.19    0.75
  -2  -9  16    2.80    0.99
  -3  -9 -16    3.59    2.03
  -3   9 -16    6.77    1.84
  -3  -9  16    5.21    1.16
  -3   9 -16    1.94    1.18
   0  10 -16   39.70    4.27
   0 -10  16   44.43    3.67
   0 -10 -16   49.36    5.69
   0 -10 -16   45.14    3.83
  -1 -10 -16    0.63    0.92
  -1 -10 -16    2.57    1.91
   1  10 -16    3.85    1.50
   1 -10  16    1.13    0.79
   1 -10 -16    1.64    1.60
  -1  10 -16    0.11    1.06
  -2 -10 -16    3.05    1.94
   2  10 -16    2.35    1.41
  -2  10 -16    2.24    1.38
  -2 -10  16    0.98    0.81
  -2  10 -16    1.42    0.99
   0   0  17   -0.55    0.44
   0   0 -17    0.03    0.71
   0   0  17    0.07    0.41
  -1   0 -17   75.25    6.06
  -1   0  17   78.55    4.81
   1   0 -17   87.46    6.15
  -1   0  17   83.78    5.16
  -2   0  17   79.70    4.95
  -2   0  17   84.17    4.71
   2   0 -17   82.02    5.97
  -2   0 -17   79.94    5.01
  -2   0 -17   77.84    6.14
   3   0 -17   -0.26    0.66
  -3   0 -17    0.45    0.48
  -3   0  17    0.29    0.19
  -3   0 -17    1.49    0.97
  -3   0  17    0.37    0.31
  -4   0 -17    3.99    1.04
  -4   0 -17    1.97    1.05
  -5   0 -17    9.54    1.71
  -5   0 -17    8.07    1.85
  -6   0 -17   12.48    2.29
  -6   0 -17   10.97    2.01
   0  -1 -17    8.44    1.75
   0   1 -17   11.34    1.97
   0   1  17    7.75    1.21
   0   1  17    6.25    1.19
   1   1 -17   69.14    5.56
  -1   1  17   69.99    4.71
  -1   1  17   78.17    4.55
  -1  -1 -17   69.96    5.73
   1  -1 -17   72.82    5.69
  -1   1 -17   72.68    5.71
  -1  -1  17   77.45    4.77
  -1  -1  17   79.30    4.56
  -2   1  17   42.55    2.98
  -2  -1 -17   42.14    2.99
   2   1 -17   45.35    3.90
  -2   1  17   46.22    2.90
  -2  -1 -17   41.10    4.00
  -2  -1  17   39.93    2.73
  -2   1 -17   47.10    4.10
  -2  -1  17   40.13    3.01
   2  -1 -17   46.08    3.95
  -3  -1 -17   54.73    4.62
  -3  -1 -17   48.57    3.52
   3   1 -17   50.10    4.18
  -3   1  17   52.07    3.08
  -3   1 -17   47.64    3.56
  -3   1 -17   46.57    4.31
  -3  -1  17   50.45    2.74
  -3  -1  17   51.77    2.76
   3  -1 -17   48.88    4.15
  -3  -1  17   46.14    3.09
  -4  -1 -17    5.40    1.30
  -4  -1 -17    4.39    1.51
  -4   1 -17    5.53    1.35
  -4   1 -17    4.41    1.31
  -5  -1 -17    1.33    0.87
  -5  -1 -17    0.25    0.87
  -5   1 -17   -0.91    0.53
  -5   1 -17    1.20    0.99
  -6  -1 -17    1.96    1.07
  -6  -1 -17    0.76    0.86
  -6   1 -17    2.57    1.24
  -6   1 -17    2.81    1.19
   0   2  17    4.82    1.11
   0  -2 -17    5.20    1.60
   0   2  17    5.47    1.00
   0   2 -17    3.67    1.16
  -1   2  17   71.04    4.51
  -1  -2 -17   70.00    5.60
   1   2 -17   67.85    5.36
  -1   2 -17   68.12    5.47
   1  -2 -17   69.14    5.46
  -2   2  17   62.62    3.93
  -2  -2 -17   61.23    3.90
  -2  -2 -17   60.03    5.12
   2   2 -17   65.08    4.93
  -2  -2  17   58.29    3.95
  -2   2 -17   63.04    5.10
  -2  -2  17   58.90    3.67
   2  -2 -17   62.28    4.98
  -3  -2 -17   15.58    2.53
  -3   2  17   20.28    1.48
   3   2 -17   14.56    2.19
  -3  -2 -17   19.76    1.89
   3  -2 -17   18.26    2.59
  -3   2 -17   15.95    2.46
  -3   2 -17   22.79    2.43
  -3  -2  17   19.42    1.33
  -3  -2  17   18.93    1.52
  -3  -2  17   20.81    1.38
  -3  -2  17   19.15    1.59
  -4  -2 -17    1.08    1.00
  -4  -2 -17    1.52    0.75
  -4   2 -17    1.05    0.89
  -4   2 -17    0.46    0.64
  -5  -2 -17    3.81    1.39
  -5  -2 -17    3.44    1.14
  -5   2 -17    4.61    1.34
  -5   2 -17    4.02    1.33
  -6  -2 -17    1.64    1.09
  -6  -2 -17    0.59    0.82
  -6   2 -17    0.23    0.86
  -6   2 -17    0.35    0.85
   0  -3 -17   21.30    2.88
   0   3 -17   20.70    2.76
   0   3  17   20.26    2.12
   1   3 -17   25.45    2.99
  -1  -3 -17   21.95    3.09
  -1   3  17   26.91    2.25
   1  -3 -17   29.61    3.41
  -1   3 -17   22.59    2.84
   2   3 -17   37.73    3.43
  -2  -3 -17   27.39    3.54
  -2   3  17   34.64    2.55
  -2  -3 -17   32.23    2.43
  -2  -3  17   34.72    2.40
   2  -3 -17   34.55    3.47
  -2   3 -17   33.87    3.42
  -3  -3 -17   19.32    2.06
  -3  -3 -17   14.05    2.54
  -3   3  17   14.90    1.28
   3   3 -17   20.08    2.54
   3  -3 -17   19.85    2.54
  -3  -3  17   16.71    1.27
  -3  -3  17   15.54    1.43
  -3   3 -17   14.58    2.27
  -3  -3  17   16.92    1.52
  -3   3 -17   14.37    2.03
  -4  -3 -17    5.00    1.50
  -4  -3 -17    3.19    0.97
  -4   3 -17    3.29    1.08
  -4   3 -17    2.89    1.21
  -5  -3 -17    0.68    0.70
  -5  -3 -17    0.37    0.97
  -5   3 -17    1.55    0.92
  -5   3 -17    0.09    0.81
  -6  -3 -17    0.27    0.94
  -6  -3 -17    0.34    0.82
  -6   3 -17    0.75    1.08
  -6   3 -17    1.33    0.90
   0   4 -17   12.32    2.10
   0  -4 -17    9.13    2.08
  -1  -4 -17    3.15    1.34
  -1  -4 -17    1.77    0.53
  -1   4  17    1.67    0.70
   1   4 -17    1.67    1.00
  -1  -4  17    2.66    0.76
   1  -4 -17    2.52    1.22
  -1   4 -17    2.36    1.16
  -2  -4 -17    5.54    0.93
  -2  -4 -17    3.47    1.38
   2   4 -17    3.42    1.18
  -2   4  17    3.93    0.86
   2  -4 -17    5.00    1.56
  -2   4 -17    4.85    1.45
  -2  -4  17    4.43    0.90
  -3  -4 -17    2.21    1.28
  -3   4  17    0.35    0.30
  -3  -4 -17   -0.21    0.47
   3   4 -17   -0.20    0.75
  -3  -4  17    0.33    0.33
  -3   4 -17    0.68    0.84
  -3   4 -17    0.30    0.62
  -3  -4  17    0.30    0.38
  -3  -4  17    0.14    0.36
  -4  -4 -17    1.19    0.60
  -4  -4 -17    1.37    1.18
  -4   4 -17    1.03    0.99
  -4   4 -17    0.60    0.81
  -5  -4 -17    3.21    1.37
  -5  -4 -17    3.66    1.02
  -5   4 -17    1.81    1.10
  -5   4 -17    1.55    0.88
   0  -5 -17   40.64    4.60
   0   5 -17   42.76    4.03
   1   5 -17   65.04    5.20
  -1  -5 -17   62.76    5.41
  -1  -5  17   59.62    4.01
   1  -5 -17   59.39    5.27
  -1   5 -17   65.70    5.25
  -2   5  17   45.10    3.16
   2   5 -17   41.39    4.08
  -2  -5 -17   39.58    4.27
  -2  -5  17   47.61    3.11
   2  -5 -17   46.41    4.26
  -2   5 -17   46.15    4.23
  -2  -5  17   43.42    3.17
  -3   5  17    0.93    0.42
   3   5 -17    0.57    0.83
  -3  -5 -17    0.19    0.98
  -3  -5  17    0.56    0.41
  -3  -5  17   -0.07    0.31
  -3   5 -17    0.08    0.89
  -3   5 -17    0.25    0.65
  -4  -5 -17   19.06    3.04
  -4  -5  17   17.55    1.27
  -4   5 -17   13.95    2.18
  -4  -5  17   15.65    1.23
  -4   5 -17   15.46    2.50
  -5  -5 -17    0.21    1.18
  -5   5 -17    0.94    0.80
  -5   5 -17    1.78    1.13
   0  -6 -17   13.37    2.62
   0  -6  17   10.71    1.61
   0   6 -17   14.07    2.42
  -1  -6 -17   42.61    4.83
   1   6 -17   46.66    4.08
  -1   6 -17   38.00    3.89
   1  -6 -17   32.91    2.96
  -1  -6  17   33.05    2.77
   1  -6 -17   39.31    4.01
  -2   6  17   23.84    2.10
   2   6 -17   21.48    2.87
  -2  -6 -17   33.03    4.10
  -2   6 -17   27.78    3.48
   2  -6 -17   25.71    3.40
  -2  -6  17   22.61    2.05
  -2  -6  17   23.14    2.17
  -3  -6 -17   12.63    2.54
   3   6 -17    9.82    2.09
  -3   6  17   13.48    1.19
  -3  -6  17   13.07    1.42
  -3  -6  17   12.47    1.56
  -3   6 -17   11.22    1.82
  -3   6 -17   10.64    2.04
  -4  -6 -17    1.16    1.38
  -4   6 -17    1.20    0.99
  -4   6 -17    1.90    1.04
  -4  -6  17    1.49    0.49
  -4  -6  17    0.90    0.41
  -5  -6 -17    6.19    1.85
  -5   6 -17    8.61    1.90
  -5   6 -17    8.26    1.73
   0  -7 -17   71.40    6.13
   0   7 -17   71.89    5.78
   0  -7  17   68.64    4.66
  -1  -7 -17   11.19    2.57
   1  -7  17   11.38    1.77
   1   7 -17   10.32    2.09
   1  -7 -17   15.27    2.82
  -1   7 -17   11.07    2.23
  -1  -7  17   10.49    1.59
  -1  -7  17   10.17    1.60
   1  -7 -17   11.86    1.86
   2   7 -17   16.01    2.58
  -2  -7 -17   12.10    2.59
  -2  -7  17   12.47    1.66
  -2   7 -17   12.87    2.41
   2  -7 -17   13.15    2.50
  -2  -7  17   10.60    1.68
   3   7 -17    1.42    1.27
  -3  -7 -17    1.75    1.55
  -3   7 -17    2.31    1.18
  -3  -7  17    2.34    0.78
  -3  -7  17    2.15    0.67
  -3   7 -17    1.83    0.98
  -4  -7 -17    8.17    2.16
  -4  -7  17    7.43    1.00
  -4   7 -17    4.37    1.43
  -4   7 -17    5.25    1.51
  -4  -7  17    5.78    0.90
   0  -8 -17    2.41    0.98
   0  -8 -17    3.97    1.87
   0   8 -17    3.41    1.41
   1  -8  17   11.24    1.83
   1   8 -17    8.89    2.11
  -1  -8 -17    6.50    2.20
   1  -8 -17    8.51    1.72
  -1  -8  17    8.63    1.49
  -1   8 -17    7.02    1.77
   1  -8 -17   14.08    2.81
  -1  -8  17   13.76    1.96
  -2  -8 -17   10.25    2.45
   2   8 -17   11.63    2.26
   2  -8 -17   15.14    2.86
  -2   8 -17   12.93    2.29
  -2  -8  17   10.43    1.64
  -2  -8  17   10.39    1.66
  -3  -8 -17    6.10    2.06
  -3   8 -17    5.66    1.54
  -3  -8  17    7.34    1.29
  -3   8 -17    7.00    1.83
  -4  -8 -17    3.22    1.82
  -4  -8  17    3.46    0.77
  -4   8 -17    1.47    1.18
  -4   8 -17    2.88    1.33
   0   9 -17    3.08    1.48
   0  -9 -17    3.51    1.76
   0  -9  17    2.86    1.05
   0  -9 -17    4.30    1.20
   1  -9  17    7.21    1.52
   1   9 -17   10.20    2.13
  -1  -9 -17    8.59    2.33
  -1  -9  17    8.13    1.48
   1  -9 -17   16.09    3.19
  -1   9 -17    8.45    2.12
   2   9 -17   18.86    2.95
  -2  -9 -17   15.06    3.20
  -2   9 -17   11.97    2.26
  -2  -9  17   12.22    1.91
  -3  -9 -17   12.88    3.09
  -3   9 -17    8.91    1.85
  -3   9 -17   10.85    2.23
  -3  -9  17   13.10    1.76
   0 -10 -17   17.40    3.51
   0 -10  17   22.89    2.81
   0 -10 -17   23.53    2.99
   0  10 -17   24.28    3.46
  -1 -10 -17   -0.03    1.26
   1  10 -17    0.31    1.07
   1 -10  17    2.65    1.02
  -1  10 -17    0.07    1.07
   1 -10 -17    3.52    1.50
   0   0  18    8.90    1.35
   0   0 -18    5.74    1.51
  -1   0  18   31.29    2.58
  -1   0 -18   27.33    3.38
   1   0 -18   35.31    3.38
  -2   0 -18   35.50    3.73
   2   0 -18   37.11    3.62
  -2   0  18   41.25    2.84
  -2   0 -18   36.71    2.82
  -3   0 -18   13.89    2.36
  -3   0  18   13.68    0.98
   3   0 -18   13.08    2.01
  -3   0 -18   15.57    1.91
  -3   0  18   13.95    1.26
  -3   0  18   13.62    0.98
  -4   0 -18    4.84    1.21
  -4   0 -18    5.40    1.63
  -5   0 -18    3.30    1.07
  -5   0 -18    4.69    1.42
  -6   0 -18    3.20    1.25
  -6   0 -18    0.44    0.82
   0   1  18    3.33    0.89
   0   1 -18    1.97    1.14
   0  -1 -18    2.60    1.25
   1   1 -18   15.16    2.38
  -1  -1 -18   14.21    2.46
  -1   1  18   17.17    1.96
  -1  -1  18   16.74    1.93
  -1   1 -18   17.41    2.62
   1  -1 -18   11.06    2.06
   2   1 -18    2.63    1.12
  -2  -1 -18    3.25    0.82
  -2  -1 -18    4.32    1.43
  -2   1  18    3.38    0.80
  -2  -1  18    4.14    0.91
   2  -1 -18    3.29    1.23
  -2   1 -18    2.13    1.14
  -2  -1  18    4.04    0.79
  -3   1  18   -0.08    0.26
  -3  -1 -18    0.05    0.48
  -3  -1 -18   -0.11    0.94
   3   1 -18    1.29    0.83
  -3   1 -18   -0.07    0.76
   3  -1 -18   -0.60    0.68
  -3  -1  18    0.34    0.26
  -3  -1  18    0.27    0.25
  -3  -1  18    0.06    0.29
  -3   1 -18    0.03    0.44
  -4  -1 -18    1.51    0.81
  -4  -1 -18    1.13    1.03
  -4   1 -18    2.38    1.16
  -4   1 -18    2.69    1.01
  -5  -1 -18    0.05    0.91
  -5  -1 -18    0.56    0.80
  -5   1 -18    0.21    0.68
  -5   1 -18    0.21    0.82
  -6  -1 -18    0.72    0.95
  -6   1 -18    1.53    0.96
   0  -2 -18    2.97    1.18
   0   2 -18    2.28    1.16
  -1   2  18  108.43    6.71
  -1  -2 -18  119.94    8.20
   1   2 -18  108.91    7.82
  -1   2 -18  116.83    8.03
   1  -2 -18  108.01    7.89
  -2   2  18   16.32    1.73
  -2  -2 -18   17.27    1.82
   2   2 -18   16.56    2.49
  -2  -2 -18   13.13    2.31
  -2  -2  18   15.01    1.76
  -2   2 -18   11.47    2.18
   2  -2 -18   13.97    2.21
  -2  -2  18   15.19    1.63
  -3   2  18    8.79    1.06
   3   2 -18   14.58    2.21
  -3  -2 -18    8.10    1.89
  -3  -2 -18   13.03    1.72
  -3  -2  18   11.45    0.95
  -3  -2  18   11.91    1.27
  -3   2 -18    9.75    1.58
  -3  -2  18    9.63    1.21
  -3   2 -18    9.95    2.05
   3  -2 -18    7.72    1.65
  -4  -2 -18    5.04    1.29
  -4  -2 -18    6.21    1.79
  -4   2 -18    2.58    1.13
  -4   2 -18    4.23    1.20
  -5  -2 -18   -0.70    0.75
  -5  -2 -18   -0.09    0.62
  -5   2 -18    0.76    0.87
  -5   2 -18    0.25    0.81
   0   3 -18    0.55    0.87
   0  -3 -18   -0.35    0.84
  -1   3  18    0.48    0.59
  -1  -3 -18    1.34    1.16
   1   3 -18    1.35    0.94
  -1   3 -18    0.91    0.91
   1  -3 -18    0.51    0.91
   2   3 -18    4.97    1.45
  -2  -3 -18    9.14    1.24
  -2  -3 -18    7.49    1.92
  -2   3  18    6.15    1.04
   2  -3 -18    7.66    1.75
  -2  -3  18    8.32    1.20
  -2   3 -18    7.11    1.73
  -3   3  18    2.19    0.53
  -3  -3 -18    1.86    0.73
   3   3 -18    1.82    1.08
  -3  -3 -18    2.17    1.28
  -3   3 -18    1.33    0.92
  -3  -3  18    1.16    0.43
  -3   3 -18    2.99    0.96
  -3  -3  18    2.18    0.64
  -3  -3  18    2.50    0.65
  -4  -3 -18   14.70    1.91
  -4  -3 -18   10.70    2.22
  -4   3 -18   12.34    1.99
  -4   3 -18    8.75    1.84
  -5  -3 -18    3.65    1.15
  -5  -3 -18    3.59    1.46
  -5   3 -18    1.17    1.09
  -5   3 -18    4.14    1.43
   0  -4 -18   74.37    6.33
   0   4 -18   87.66    6.35
  -1  -4 -18   44.12    4.68
   1   4 -18   35.83    3.63
  -1  -4 -18   35.01    2.42
   1  -4 -18   43.73    4.01
  -1  -4  18   30.42    2.58
  -1   4 -18   35.59    3.66
   2   4 -18    6.38    1.57
  -2  -4 -18    5.38    0.95
  -2   4  18    5.55    1.01
  -2  -4 -18    6.81    1.91
   2  -4 -18    4.13    1.42
  -2  -4  18    3.64    0.83
  -2   4 -18    3.51    1.40
  -3  -4 -18   12.96    1.61
  -3   4  18    9.46    1.08
   3   4 -18   13.76    2.35
  -3  -4 -18   15.63    2.75
  -3   4 -18    7.96    1.92
  -3   4 -18   10.43    1.76
  -3  -4  18   10.61    1.36
  -3  -4  18    9.43    1.30
  -3  -4  18   10.33    1.15
  -4  -4 -18    1.42    1.22
  -4  -4 -18    2.60    0.93
  -4  -4  18    1.87    0.36
  -4   4 -18    2.03    0.94
  -4  -4  18    1.02    0.29
  -4   4 -18    1.28    0.92
  -5  -4 -18   -0.36    0.58
  -5  -4 -18    0.06    0.98
  -5   4 -18    0.87    1.00
  -5   4 -18    0.62    0.92
   0   5 -18    0.77    0.99
   0  -5 -18    0.43    1.00
  -1  -5 -18   41.90    4.27
   1   5 -18   46.00    4.16
   1  -5 -18   44.26    4.29
  -1   5 -18   39.20    3.98
  -1  -5  18   37.92    2.96
   2   5 -18   -0.80    0.74
  -2   5  18   -0.54    0.38
  -2  -5 -18    0.36    1.16
  -2  -5  18    0.11    0.40
  -2  -5  18    0.82    0.51
   2  -5 -18    1.46    1.03
  -2   5 -18    0.61    1.00
  -3   5  18    0.37    0.36
  -3  -5 -18    0.29    1.18
   3   5 -18    0.74    1.00
  -3  -5  18    0.40    0.40
  -3   5 -18   -0.25    0.49
  -3  -5  18    0.35    0.34
  -3   5 -18    0.77    0.98
  -4  -5 -18   -0.07    1.07
  -4   5 -18    1.71    0.94
  -4  -5  18    1.11    0.39
  -4  -5  18    0.30    0.30
  -4   5 -18    0.50    0.87
  -5  -5 -18    1.93    1.34
  -5   5 -18    0.55    0.86
  -5   5 -18    1.41    1.03
   0  -6  18   11.96    1.72
   0  -6 -18   12.41    2.41
   1   6 -18   12.18    2.31
  -1  -6 -18   13.01    2.60
  -1  -6  18   16.02    1.87
  -1   6 -18   12.36    2.27
   1  -6 -18   13.91    2.71
  -2  -6 -18    0.24    1.17
   2   6 -18    1.58    1.24
   2  -6 -18    2.11    1.16
  -2  -6  18    1.94    0.70
  -2  -6  18    1.18    0.66
  -2   6 -18    0.89    1.13
  -3   6  18    0.66    0.40
   3   6 -18    1.13    1.13
  -3  -6 -18   -0.02    1.29
  -3  -6  18    1.04    0.49
  -3   6 -18    0.58    0.72
  -3  -6  18    1.01    0.56
  -3   6 -18    2.15    1.28
  -4  -6 -18    1.69    1.34
  -4   6 -18    1.42    0.96
  -4  -6  18    1.39    0.48
  -4  -6  18    1.78    0.47
  -4   6 -18    1.75    0.98
   0   7 -18    4.52    1.49
   0  -7  18    3.42    1.02
   0  -7 -18    4.26    1.79
   1  -7  18    3.96    1.11
   1   7 -18    5.23    1.70
  -1  -7 -18    5.01    1.89
   1  -7 -18    3.86    1.70
   1  -7 -18    3.39    1.21
  -1  -7  18    4.77    1.15
  -1   7 -18    2.99    1.30
   2   7 -18    4.62    1.57
  -2  -7 -18    9.36    2.46
  -2   7 -18    7.37    1.73
  -2  -7  18    5.18    1.07
  -2  -7  18    4.47    1.08
   2  -7 -18    5.28    1.78
  -3   7  18    1.31    0.48
  -3  -7 -18    3.05    1.71
  -3  -7  18    1.55    0.70
  -3   7 -18    2.09    1.19
  -3  -7  18    1.35    0.52
  -3   7 -18    1.95    1.07
  -4  -7 -18    1.46    1.46
  -4   7 -18    1.88    1.05
  -4   7 -18    2.49    1.14
  -4  -7  18    1.50    0.52
  -4  -7  18    3.26    0.70
   0  -8  18   58.35    4.22
   0  -8 -18   56.18    5.63
   0   8 -18   61.73    5.34
  -1  -8 -18    9.70    2.55
   1  -8  18   13.16    1.85
   1   8 -18   10.54    2.24
  -1   8 -18   11.87    2.36
  -1  -8  18    6.53    1.37
  -1  -8  18   11.24    1.79
   1  -8 -18    8.29    2.27
   2   8 -18   21.16    3.26
  -2  -8 -18   25.33    4.02
  -2   8 -18   29.67    3.71
  -2  -8  18   23.13    2.62
  -2  -8  18   21.68    2.39
  -3  -8 -18   11.77    2.88
  -3   8 -18    9.83    2.19
  -3  -8  18   11.49    1.67
  -3   8 -18   10.33    1.91
   0  -9  18   31.98    3.44
   0   9 -18   29.46    3.86
   0  -9 -18   29.01    4.52
   1   9 -18   12.34    2.55
   1  -9  18   12.63    2.05
  -1  -9 -18    9.85    2.64
  -1   9 -18   11.43    2.30
   1  -9 -18   17.55    3.22
  -2  -9 -18    2.89    1.66
   2   9 -18    4.20    1.75
  -2  -9  18    5.17    1.30
  -2   9 -18    5.29    1.72
   0 -10 -18   23.27    4.17
   0 -10 -18   18.66    2.67
   0  10 -18   18.53    2.96
   0   0 -19    0.20    0.75
   1   0 -19   51.71    4.65
  -1   0 -19   56.02    4.83
  -2   0 -19   11.31    2.26
  -2   0  19   11.66    1.44
   2   0 -19    9.70    1.93
  -2   0 -19    8.36    1.37
  -3   0  19    2.15    0.60
   3   0 -19    1.89    0.93
  -3   0 -19    1.50    1.08
  -3   0 -19    3.80    0.99
  -3   0  19    2.26    0.44
  -4   0 -19    1.10    0.76
  -4   0 -19    3.25    1.28
  -5   0 -19   12.06    2.04
  -5   0 -19   10.87    2.24
   0   1 -19    0.55    0.80
   0  -1 -19   -0.30    0.72
  -1  -1 -19   52.50    4.86
   1   1 -19   62.60    4.92
  -1   1 -19   52.43    4.75
   1  -1 -19   52.30    4.73
  -2   1  19   31.46    2.47
  -2  -1 -19   28.95    2.44
  -2  -1 -19   28.56    3.58
   2   1 -19   31.28    3.30
   2  -1 -19   35.44    3.48
  -2  -1  19   30.69    2.26
  -2   1 -19   34.39    3.87
  -2  -1  19   32.77    2.56
  -3  -1 -19    0.09    0.90
  -3  -1 -19    0.18    0.48
  -3   1  19    0.18    0.32
   3   1 -19    0.47    0.88
  -3   1  19    0.23    0.20
  -3  -1  19    0.48    0.38
  -3   1 -19    0.93    0.57
  -3  -1  19    0.36    0.28
  -3   1 -19    0.43    0.90
   3  -1 -19   -0.37    0.82
  -4  -1 -19    4.55    1.18
  -4  -1 -19    5.11    1.59
  -4   1 -19    3.63    1.36
  -4   1 -19    3.79    1.17
  -5  -1 -19   -0.26    0.74
  -5  -1 -19    0.98    1.16
  -5   1 -19   -0.11    0.77
  -5   1 -19    2.16    1.28
   0   2 -19   11.89    2.24
   0  -2 -19   12.06    2.27
  -1  -2 -19    4.06    1.49
   1   2 -19    4.87    1.42
   1  -2 -19    6.99    1.80
  -1   2 -19    5.03    1.51
  -2  -2 -19   21.50    3.04
   2   2 -19   19.68    2.62
  -2   2  19   18.25    1.81
  -2  -2 -19   21.72    1.88
   2  -2 -19   17.78    2.59
  -2  -2  19   19.47    1.70
  -2  -2  19   20.27    1.93
  -2   2 -19   23.64    3.20
  -3  -2 -19    9.59    2.06
  -3   2  19   10.82    1.19
  -3  -2 -19   10.27    1.60
   3   2 -19   10.01    1.95
  -3  -2  19   11.30    1.32
  -3  -2  19   11.34    1.29
  -3  -2  19   10.54    0.97
  -3   2 -19    9.39    1.95
  -3   2 -19   13.68    1.92
  -4  -2 -19    4.43    1.18
  -4  -2 -19    4.34    1.53
  -4   2 -19    5.07    1.57
  -4   2 -19    4.79    1.27
  -5  -2 -19    6.99    1.94
  -5  -2 -19    8.72    1.71
  -5   2 -19    6.46    1.69
  -5   2 -19    9.24    2.03
   0   3 -19    6.38    1.60
   0  -3 -19    4.31    1.50
  -1  -3 -19   18.87    2.94
   1   3 -19   12.80    2.18
   1  -3 -19   14.50    2.50
  -1   3 -19   18.02    2.78
  -2  -3 -19   16.55    1.75
  -2   3  19   12.58    1.61
  -2  -3 -19   17.61    2.84
   2   3 -19   11.96    2.10
  -2  -3  19   13.96    1.60
  -2   3 -19   19.09    2.76
   2  -3 -19   18.10    2.74
   3   3 -19    9.14    1.93
  -3   3  19    8.11    1.03
  -3  -3 -19    7.36    1.96
  -3  -3 -19   12.16    1.67
  -3   3 -19    7.80    1.78
  -3   3 -19    6.80    1.46
  -3  -3  19    9.16    1.03
  -3  -3  19    9.89    1.23
  -3  -3  19    9.13    1.25
  -4  -3 -19    3.09    1.50
  -4  -3 -19    1.30    0.82
  -4   3 -19    0.84    0.78
  -4   3 -19    1.83    1.09
  -5  -3 -19    1.13    0.56
  -5  -3 -19    0.53    1.16
  -5   3 -19    0.44    0.91
  -5   3 -19    0.31    0.79
   0  -4 -19    2.26    1.30
   0   4 -19    3.21    1.41
  -1  -4 -19    8.11    1.10
   1   4 -19    5.04    1.48
  -1  -4 -19   10.51    2.27
  -1  -4  19    4.95    1.07
  -1   4 -19    8.54    1.95
   1  -4 -19    6.11    1.84
  -2   4  19   20.36    1.96
  -2  -4 -19   24.27    3.49
   2   4 -19   25.84    3.24
   2  -4 -19   22.69    3.15
  -2   4 -19   17.74    2.89
  -2  -4  19   20.62    1.86
  -3  -4 -19    0.76    1.31
   3   4 -19    1.90    1.21
  -3   4  19    1.84    0.54
  -3  -4 -19    2.01    0.67
  -3  -4  19    3.15    0.64
  -3   4 -19    0.91    0.77
  -3  -4  19    1.20    0.61
  -3   4 -19    2.43    1.33
  -3  -4  19    2.92    0.71
  -4  -4 -19    1.57    0.83
  -4  -4 -19    3.78    1.73
  -4   4 -19    3.63    1.16
  -4  -4  19    3.77    0.52
  -4   4 -19    0.82    1.16
  -4  -4  19    2.71    0.44
  -5  -4 -19    1.89    1.38
  -5   4 -19    1.23    1.05
  -5   4 -19    0.92    0.91
   0  -5 -19   70.42    5.77
   0   5 -19   56.97    5.25
   1   5 -19    2.21    1.24
  -1  -5 -19    1.19    1.21
  -1   5 -19    2.47    1.20
  -1  -5  19    3.99    0.98
   1  -5 -19    2.99    1.42
  -2  -5 -19   12.92    2.67
   2   5 -19    8.25    1.95
  -2  -5  19   10.09    1.40
  -2  -5  19    8.94    1.36
  -2   5 -19    7.29    1.78
   2  -5 -19    9.55    2.13
  -3  -5 -19   -0.46    1.25
  -3   5  19    2.11    0.56
  -3   5 -19    2.35    1.02
  -3  -5  19    1.33    0.51
  -3   5 -19    2.43    1.33
  -3  -5  19    3.12    0.76
  -4  -5 -19    2.23    1.55
  -4  -5  19    2.20    0.51
  -4   5 -19    1.64    0.96
  -4  -5  19    2.03    0.47
  -4   5 -19    0.92    0.91
   0  -6  19   -0.27    0.47
   0   6 -19   -0.35    0.98
   0  -6 -19    0.07    0.96
   1   6 -19    1.81    1.22
  -1  -6 -19    2.91    1.39
  -1  -6  19    0.43    0.50
  -1   6 -19    0.88    1.05
   1  -6 -19    1.01    1.12
  -2  -6 -19    2.77    1.49
   2   6 -19    1.96    1.01
  -2  -6  19    1.99    0.73
  -2  -6  19    2.97    0.82
  -2   6 -19    1.95    1.24
   2  -6 -19    2.34    1.34
  -3  -6 -19    3.63    1.86
  -3   6  19    4.36    0.74
  -3  -6  19    2.67    0.70
  -3  -6  19    4.95    0.98
  -3   6 -19    2.77    1.11
  -3   6 -19    4.06    1.59
  -4  -6 -19    4.78    1.99
  -4  -6  19    7.95    0.98
  -4   6 -19    5.50    1.51
  -4  -6  19    8.40    0.99
  -4   6 -19    6.82    1.68
   0   7 -19   40.00    4.43
   0  -7 -19   32.73    4.33
   0  -7  19   35.79    2.99
   1  -7  19   11.48    1.79
   1   7 -19   12.31    2.46
  -1  -7 -19    7.87    2.16
   1  -7 -19    7.87    2.14
  -1  -7  19    9.97    1.57
  -1   7 -19   12.35    2.36
  -1  -7  19   11.25    1.63
  -2  -7 -19    8.71    2.33
   2   7 -19   11.28    2.25
  -2  -7  19    9.73    1.63
  -2  -7  19    9.72    1.49
  -2   7 -19    8.54    2.03
  -3  -7 -19    1.57    1.39
  -3   7  19    0.81    0.46
  -3   7 -19    1.00    0.94
  -3  -7  19    2.96    0.83
  -3   7 -19    2.07    1.17
   0  -8 -19   26.64    3.93
   0  -8  19   24.29    2.76
   0   8 -19   20.69    3.30
   1  -8  19   15.60    2.28
  -1  -8 -19   21.65    3.58
   1   8 -19   21.77    3.20
   1  -8 -19   29.26    3.89
  -1  -8  19   16.39    2.14
  -1   8 -19   13.31    2.63
   2   8 -19    7.76    1.97
  -2  -8 -19   11.05    2.66
  -2   8 -19    6.76    1.89
  -2  -8  19   10.01    1.62
  -3  -8 -19    9.66    2.62
  -3  -8  19   13.72    1.78
  -3   8 -19   11.56    2.20
  -3   8 -19   13.89    2.48
   0   9 -19    8.33    2.07
   0  -9  19    5.18    1.21
   0  -9 -19   12.24    2.92
  -1  -9 -19   11.28    2.88
   1   9 -19   14.79    2.63
   1  -9  19   10.38    1.87
   1  -9 -19    8.55    2.33
  -1   9 -19    7.08    2.09
   0   0 -20   51.18    4.66
  -1   0 -20    5.61    1.54
   1   0 -20    2.07    1.20
  -2   0  20   86.06    5.83
   2   0 -20  101.53    7.23
  -2   0 -20  100.29    6.02
  -2   0 -20  105.68    7.51
  -3   0  20    9.72    0.85
  -3   0  20    8.69    1.11
  -3   0 -20    8.77    1.49
  -3   0 -20    7.11    1.82
  -4   0 -20    3.43    1.07
  -4   0 -20    3.66    1.45
  -5   0 -20   -0.15    0.65
  -5   0 -20    1.05    0.96
   0  -1 -20    1.43    1.02
   0   1 -20   10.94    2.00
  -1  -1 -20    5.07    1.53
   1   1 -20    4.78    1.43
  -1   1 -20    3.58    1.47
   1  -1 -20    5.70    1.59
  -2  -1 -20   18.44    3.06
  -2  -1 -20   20.80    1.93
  -2   1  20   15.47    1.86
   2   1 -20   29.50    3.26
  -2   1 -20   27.54    3.33
  -2  -1  20   25.61    1.85
   2  -1 -20   13.00    2.38
  -3  -1 -20    3.25    1.00
  -3  -1 -20   -0.08    1.06
  -3   1  20    3.20    0.69
  -3   1  20    2.68    0.45
  -3   1 -20    3.98    1.06
  -3   1 -20    4.32    1.48
  -3  -1  20    3.18    0.56
  -3  -1  20    2.90    0.67
  -4  -1 -20    0.49    0.96
  -4  -1 -20    2.04    0.89
  -4   1 -20    2.47    1.02
  -4   1 -20    1.58    1.12
  -5  -1 -20    7.87    1.97
  -5  -1 -20   10.10    1.97
  -5   1 -20   10.04    2.03
  -5   1 -20    9.62    2.07
   0  -2 -20   51.51    4.62
   0   2 -20   42.15    4.29
   1   2 -20   25.17    3.21
  -1  -2 -20   21.31    3.19
  -1   2 -20   17.93    2.87
   1  -2 -20   31.50    3.79
  -2   2  20   41.05    3.02
  -2  -2 -20   41.82    4.32
  -2  -2 -20   40.51    3.00
   2   2 -20   39.50    3.94
  -2   2 -20   40.98    4.14
  -2  -2  20   42.66    2.84
   2  -2 -20   40.40    4.06
  -3  -2 -20    1.84    1.29
  -3   2  20    4.28    0.76
  -3  -2 -20    5.96    1.21
  -3   2  20    4.31    0.51
  -3  -2  20    4.60    0.86
  -3  -2  20    4.40    0.68
  -3  -2  20    4.33    0.84
  -3   2 -20    4.27    1.20
  -3   2 -20    5.79    1.77
  -4  -2 -20    0.74    1.12
  -4  -2 -20    0.72    0.63
  -4   2 -20   -0.05    0.56
  -4   2 -20    0.29    0.91
  -5  -2 -20    5.03    1.42
  -5  -2 -20    3.63    1.47
  -5   2 -20    3.54    1.35
  -5   2 -20    7.25    1.82
   0  -3 -20    1.36    1.12
   0   3 -20    0.68    0.85
   1   3 -20    1.91    1.11
  -1  -3 -20    1.41    1.20
  -1  -3 -20    1.18    0.54
   1  -3 -20    1.01    1.13
  -1   3 -20    1.19    1.03
  -2  -3 -20    6.33    1.85
   2   3 -20    6.26    1.59
  -2  -3 -20    9.16    1.33
  -2   3 -20    6.64    1.66
  -2  -3  20    6.55    1.11
   2  -3 -20    9.44    2.01
  -3  -3 -20    4.89    1.82
  -3   3  20    3.61    0.73
  -3  -3 -20    5.73    1.19
  -3   3 -20    3.85    1.18
  -3  -3  20    4.14    0.82
  -3  -3  20    4.40    0.92
  -3   3 -20    4.54    1.56
  -3  -3  20    5.40    0.81
  -4  -3 -20   20.68    3.24
  -4  -3 -20   15.91    2.23
  -4   3 -20   15.74    2.62
  -4   3 -20   12.67    2.15
  -5  -3 -20   13.14    2.76
  -5  -3 -20   11.60    1.98
  -5   3 -20   13.02    2.29
  -5   3 -20   14.33    2.40
   0   4 -20    5.17    1.71
  -1  -4 -20   32.19    4.10
   1   4 -20   23.52    3.27
  -1  -4  20   25.22    2.25
   1  -4 -20   27.10    3.75
  -1   4 -20   26.04    3.49
   2   4 -20    1.08    1.09
  -2  -4 -20    2.11    1.33
  -2  -4  20    1.12    0.56
  -2   4 -20    4.08    1.54
   2  -4 -20    2.34    1.36
  -3  -4 -20    5.00    1.81
  -3   4  20    6.27    0.91
  -3   4 -20    4.27    1.66
  -3  -4  20    7.69    0.98
  -3  -4  20    8.73    1.32
  -3  -4  20    6.74    1.07
  -3   4 -20    5.86    1.41
  -4  -4 -20    1.07    1.26
  -4   4 -20    0.68    1.10
  -4  -4  20    1.49    0.39
  -4  -4  20    0.82    0.29
  -4   4 -20    0.54    0.78
   0  -5 -20    1.35    1.22
   0   5 -20    2.67    1.32
   1   5 -20   -0.31    1.05
  -1  -5 -20    0.82    1.11
   1  -5 -20    1.11    1.28
  -1   5 -20    1.53    1.11
  -1  -5  20    1.51    0.68
  -2  -5 -20    6.31    1.97
   2   5 -20    2.25    1.17
  -2  -5  20    1.52    0.64
   2  -5 -20    7.21    2.00
  -2   5 -20    2.82    1.46
  -3   5  20    1.08    0.47
  -3  -5 -20    4.25    1.86
  -3  -5  20    3.09    0.79
  -3  -5  20    2.80    0.65
  -3   5 -20    2.26    1.00
  -3   5 -20    3.08    1.48
  -4  -5 -20    6.13    2.00
  -4   5 -20    5.97    1.59
  -4  -5  20    5.55    0.75
  -4   5 -20    4.76    1.55
  -4  -5  20    6.14    0.81
   0  -6 -20    1.41    1.32
   0  -6  20    1.04    0.69
   0   6 -20    2.62    1.41
  -1  -6 -20    9.32    2.43
   1   6 -20   11.04    2.34
  -1   6 -20   12.25    2.42
   1  -6 -20   13.09    2.65
  -1  -6  20    7.47    1.37
  -2  -6 -20    0.11    1.26
   2   6 -20    3.60    1.47
  -2  -6  20    1.54    0.65
   2  -6 -20    1.82    1.26
  -2  -6  20    1.07    0.61
  -2   6 -20    4.21    1.78
  -3  -6 -20   16.33    3.14
  -3   6  20   14.96    1.40
  -3   6 -20   14.21    2.75
  -3  -6  20   14.59    1.77
  -3   6 -20   10.92    1.98
  -3  -6  20   13.98    1.55
  -4  -6 -20    8.25    2.47
  -4  -6  20    7.23    0.99
  -4  -6  20    7.95    1.03
  -4   6 -20    9.41    1.90
  -4   6 -20    6.84    1.78
   0  -7  20    3.50    1.08
   0   7 -20    4.41    1.67
   0  -7 -20    6.19    2.03
   1   7 -20   12.16    2.43
   1  -7  20    7.06    1.51
  -1  -7 -20    9.07    2.48
  -1   7 -20    5.72    1.69
   1  -7 -20   12.49    2.69
  -1  -7  20    9.52    1.63
   2   7 -20    6.59    1.93
  -2  -7 -20   10.52    2.69
  -2  -7  20   11.67    1.78
  -2   7 -20    9.27    2.16
  -3   7  20    0.64    0.46
  -3  -7 -20    1.48    1.41
  -3   7 -20    0.06    0.87
  -3  -7  20    0.47    0.54
  -3   7 -20    0.88    1.04
   0  -8  20   31.30    3.00
   0  -8 -20   38.76    4.98
   0   8 -20   40.44    4.61
  -1  -8 -20    0.32    1.32
   1  -8  20    0.60    0.63
   1   8 -20    1.72    1.41
   1  -8 -20   -0.14    1.09
  -1   8 -20    0.71    1.15
  -2  -8 -20    2.56    1.75
   2   8 -20    1.31    1.42
  -2   8 -20    3.72    1.56
  -2  -8  20    2.05    0.85
   0   9 -20    4.38    1.78
   0  -9 -20    9.00    2.57
   0   0 -21    0.11    0.90
  -1   0 -21    3.95    1.53
   1   0 -21    8.33    1.93
   2   0 -21    4.61    1.44
  -2   0 -21    3.70    1.52
  -2   0 -21    5.77    1.17
  -3   0  21    0.66    0.43
  -3   0 -21    1.18    1.18
  -3   0  21    0.73    0.32
  -3   0 -21    0.13    0.53
  -4   0 -21   35.57    4.34
  -4   0 -21   33.79    3.10
  -5   0 -21    3.31    1.40
  -5   0 -21   -0.04    0.75
   0  -1 -21   -0.78    0.85
   0   1 -21   -0.67    0.82
  -1  -1 -21   28.40    3.61
   1   1 -21   22.81    3.21
   1  -1 -21   19.25    3.09
  -1   1 -21   23.73    3.23
  -2  -1 -21    8.83    2.13
   2   1 -21    7.37    1.80
  -2  -1 -21    9.09    1.39
  -2   1 -21   11.62    2.38
   2  -1 -21    8.17    1.87
  -2  -1  21    7.63    1.16
  -3   1  21    2.79    0.48
  -3   1  21    2.75    0.69
  -3  -1 -21    5.55    1.82
  -3  -1 -21    3.24    0.96
  -3   1 -21    4.62    1.62
  -3   1 -21    3.46    1.06
  -3  -1  21    3.28    0.60
  -3  -1  21    3.70    0.77
  -4  -1 -21    0.42    0.72
  -4  -1 -21    0.45    1.14
  -4   1 -21    3.64    1.10
  -4   1 -21    1.76    1.38
  -5  -1 -21    7.38    1.73
  -5  -1 -21    6.23    1.81
  -5   1 -21    6.80    1.82
  -5   1 -21    6.97    1.82
   0   2 -21   11.37    2.34
   0  -2 -21   14.73    2.71
  -1  -2 -21    4.26    1.59
   1   2 -21    9.36    2.01
   1  -2 -21    4.40    1.71
  -1   2 -21    9.54    2.07
   2   2 -21    9.40    1.91
  -2  -2 -21    8.23    1.32
  -2  -2 -21    6.93    2.03
  -2   2 -21    8.96    2.11
  -2  -2  21    8.04    1.21
   2  -2 -21    8.52    1.97
  -3   2  21    7.10    1.01
  -3  -2 -21    6.11    1.92
  -3   2  21    5.55    0.64
  -3  -2  21    6.48    1.05
  -3   2 -21    6.69    1.40
  -3   2 -21    7.93    2.02
  -3  -2  21    8.33    0.96
  -4  -2 -21   -0.90    1.11
  -4  -2 -21    2.51    1.06
  -4   2 -21    1.40    1.18
  -4   2 -21    0.81    0.83
   0   3 -21   14.34    2.57
   0  -3 -21   13.71    2.68
  -1  -3 -21    5.37    1.80
  -1  -3 -21    3.64    0.83
   1   3 -21    2.35    1.29
  -1   3 -21    1.93    1.27
   1  -3 -21    4.12    1.52
   2   3 -21    2.11    1.24
  -2  -3 -21    3.73    1.65
  -2  -3 -21    2.39    0.81
   2  -3 -21    3.17    1.44
  -2  -3  21    2.64    0.78
  -2   3 -21    4.06    1.57
  -3  -3 -21   12.71    1.77
  -3  -3 -21   12.72    2.60
  -3   3  21    8.83    1.17
  -3  -3  21   10.49    1.18
  -3  -3  21   11.09    1.37
  -3   3 -21    9.90    2.17
  -3   3 -21   10.49    1.85
  -3  -3  21   11.42    1.49
  -4  -3 -21   15.00    2.80
  -4  -3 -21   11.54    1.96
  -4   3 -21    8.71    2.01
  -4   3 -21   14.02    2.27
   0  -4 -21    1.14    1.14
   0   4 -21    0.00    1.05
   1   4 -21    7.39    1.98
  -1  -4 -21   11.05    2.58
   1  -4 -21    6.69    2.13
  -1  -4  21    8.47    1.35
  -1   4 -21    6.49    1.94
  -2  -4 -21    4.02    1.65
   2   4 -21    1.33    1.19
  -2   4 -21    4.03    1.60
  -2  -4  21    2.76    0.78
   2  -4 -21    3.01    1.46
  -3   4  21    1.53    0.52
  -3  -4 -21    2.77    1.68
  -3   4 -21    2.15    1.37
  -3  -4  21    2.16    0.57
  -3   4 -21    0.83    0.74
  -3  -4  21    1.57    0.62
  -4  -4 -21    3.90    1.73
  -4   4 -21    2.19    1.19
  -4  -4  21    4.40    0.58
  -4   4 -21   -0.03    1.08
  -4  -4  21    3.08    0.47
   0   5 -21    6.68    1.89
   0  -5 -21    8.52    2.31
   1   5 -21    6.09    1.91
  -1  -5 -21    9.46    2.31
  -1   5 -21    7.61    2.00
   1  -5 -21    9.75    2.38
  -1  -5  21    7.28    1.34
   2   5 -21   16.56    2.75
  -2  -5 -21   13.46    2.97
  -2  -5  21   12.32    1.65
  -2   5 -21   11.56    2.44
   2  -5 -21   18.59    3.16
  -3  -5 -21    8.81    2.40
  -3   5  21    7.91    1.06
  -3   5 -21    8.69    2.16
  -3  -5  21    9.31    1.35
  -3   5 -21    8.12    1.66
  -3  -5  21    8.11    1.11
  -4  -5 -21    3.66    1.74
  -4  -5  21    1.89    0.49
  -4   5 -21    1.89    1.23
  -4   5 -21    1.79    1.11
  -4  -5  21    1.79    0.50
   0  -6  21   -0.42    0.49
   0  -6 -21    0.99    1.33
   0   6 -21    0.16    1.06
  -1  -6 -21    8.32    2.43
   1   6 -21    9.13    2.30
   1  -6 -21    8.56    2.09
  -1  -6  21    5.88    1.22
  -1   6 -21    5.35    1.67
  -2  -6 -21    3.66    1.61
   2   6 -21    4.53    1.66
  -2   6 -21    0.81    1.26
  -2  -6  21    1.17    0.68
  -3   6  21    6.40    1.00
  -3  -6 -21    7.80    2.36
  -3   6 -21   10.47    2.25
  -3   6 -21    9.72    1.84
  -3  -6  21    9.88    1.43
   0  -7  21    2.67    0.95
   0  -7 -21    2.57    1.58
   0   7 -21    1.86    1.22
   1   7 -21    6.25    2.03
   1  -7  21    5.07    1.35
  -1  -7 -21    5.71    1.96
  -1   7 -21    5.36    1.56
   1  -7 -21    3.43    1.74
   2   7 -21    6.53    1.91
  -2  -7 -21    3.32    1.88
  -2   7 -21    2.36    1.24
  -2  -7  21    3.85    1.06
   0   8 -21    0.33    1.44
   0  -8 -21    1.38    1.60
   1  -8  21    8.62    1.76
   1   8 -21    9.05    2.22
  -1  -8 -21   12.12    2.97
  -1   8 -21   11.08    2.49
   1  -8 -21   10.93    2.64
   0   0 -22   12.35    2.47
   1   0 -22    4.70    1.70
  -1   0 -22    2.39    1.40
  -2   0 -22    9.86    1.56
  -2   0 -22    9.62    2.29
   2   0 -22    8.73    1.98
  -3   0  22   15.19    1.62
  -3   0 -22   17.04    2.81
  -3   0  22   13.86    1.15
  -3   0 -22   15.09    2.05
  -4   0 -22    3.54    1.20
  -4   0 -22    5.87    1.88
   0  -1 -22    3.30    1.51
   0   1 -22    6.02    1.73
  -1  -1 -22    4.03    1.73
   1   1 -22    2.74    1.34
  -1   1 -22    3.35    1.46
   1  -1 -22    4.77    1.71
   2   1 -22    5.36    1.74
  -2  -1 -22    2.65    0.84
  -2  -1 -22    1.49    1.28
   2  -1 -22    3.13    1.51
  -2   1 -22    4.31    1.58
  -2  -1  22    2.12    0.62
  -3  -1 -22    0.21    0.98
  -3  -1 -22   -0.49    0.53
  -3   1  22   -0.01    0.37
  -3   1  22    0.04    0.24
  -3   1 -22    2.59    1.45
  -3   1 -22    2.45    0.94
  -3  -1  22    0.49    0.33
  -3  -1  22    0.23    0.44
  -4  -1 -22    1.21    0.80
  -4  -1 -22    0.59    1.18
  -4   1 -22    0.42    0.77
  -4   1 -22    3.89    1.69
   0  -2 -22   -0.79    0.92
   0   2 -22    0.22    1.04
   1   2 -22    4.30    1.70
  -1  -2 -22    5.25    1.72
   1  -2 -22    4.11    1.69
  -1   2 -22    7.16    2.04
  -2  -2 -22    1.87    1.42
   2   2 -22    2.53    1.19
  -2  -2 -22    2.77    0.89
  -2   2 -22    2.38    1.40
   2  -2 -22    2.39    1.35
  -2  -2  22    2.68    0.74
  -3  -2 -22    2.77    0.95
  -3   2  22    2.38    0.65
  -3   2  22    2.00    0.39
  -3  -2 -22    1.94    1.63
  -3   2 -22    2.39    1.49
  -3  -2  22    1.53    0.49
  -3   2 -22    1.82    0.86
  -3  -2  22    2.39    0.72
  -4  -2 -22    1.50    0.86
  -4  -2 -22    0.17    1.07
  -4   2 -22    1.48    0.93
  -4   2 -22    1.48    1.21
   0  -3 -22   -0.23    1.07
   0   3 -22    1.94    1.32
   1   3 -22    6.74    1.82
  -1  -3 -22    7.73    1.23
  -1  -3 -22    6.01    1.89
   1  -3 -22    3.59    1.64
  -1   3 -22    6.35    1.75
   2   3 -22    7.08    1.96
  -2  -3 -22    5.43    1.08
  -2  -3 -22   10.08    2.48
   2  -3 -22    8.21    2.17
  -2   3 -22    6.25    1.85
  -2  -3  22    6.04    1.10
  -3   3  22    5.53    0.92
  -3  -3 -22    3.27    1.66
  -3  -3 -22    5.77    1.28
  -3  -3  22    4.99    0.83
  -3  -3  22    6.16    1.01
  -3   3 -22    4.60    1.30
  -3   3 -22    5.03    1.68
  -4  -3 -22   23.08    3.85
  -4   3 -22   26.77    3.32
  -4   3 -22   37.87    4.35
   0   4 -22   -0.96    0.97
   0  -4 -22    0.02    1.25
   1   4 -22   -0.66    1.00
  -1  -4 -22    1.67    1.43
   1  -4 -22    4.07    1.59
  -1   4 -22    0.22    1.09
  -1  -4  22    0.43    0.49
   2   4 -22    7.65    1.92
  -2  -4 -22   17.27    3.16
  -2  -4  22    7.82    1.31
  -2   4 -22    8.47    2.07
   2  -4 -22   10.40    2.23
  -3  -4 -22    9.34    2.34
  -3   4  22    3.24    0.71
  -3  -4  22    5.57    1.04
  -3   4 -22    8.71    1.72
  -3  -4  22    4.88    0.83
  -3   4 -22    3.05    1.56
   0  -5 -22    0.22    1.33
   0   5 -22    0.85    1.10
   1   5 -22   12.81    2.55
  -1  -5 -22   18.16    3.18
  -1  -5  22   15.10    1.92
   1  -5 -22   18.21    3.18
  -1   5 -22   12.91    2.55
  -2  -5 -22   11.15    2.77
   2   5 -22    8.92    2.02
  -2   5 -22   13.28    2.59
  -3  -5 -22   31.78    4.24
  -3   5  22   29.90    2.24
  -3   5 -22   34.09    3.61
  -3  -5  22   27.79    2.43
  -3   5 -22   35.29    4.21
   0   6 -22    2.34    1.49
   0  -6  22    0.11    0.61
   0  -6 -22    1.73    1.51
   1   6 -22    2.00    1.50
  -1  -6 -22    2.17    1.59
   1  -6 -22    0.27    1.30
  -1  -6  22    0.34    0.59
  -1   6 -22    2.46    1.29
  -2  -6 -22    2.81    1.78
   2   6 -22    3.28    1.45
  -2   6 -22    5.22    1.85
  -2  -6  22    3.25    0.96
   0  -7  22   -0.06    0.59
   0  -7 -22    2.88    1.80
   0   7 -22    2.36    1.26
   1   7 -22    2.69    1.60
  -1  -7 -22    5.13    2.09
   1  -7  22    2.23    0.94
   1  -7 -22    5.67    2.19
  -1   7 -22    6.57    2.17
   0   0 -23    0.35    1.10
   1   0 -23    0.78    1.31
  -1   0 -23    0.63    1.18
  -2   0 -23    1.19    0.71
   2   0 -23    3.85    1.53
  -2   0 -23    1.83    1.38
  -3   0 -23    6.74    1.43
  -3   0 -23    3.67    1.65
  -3   0  23    3.61    0.80
  -3   0  23    5.36    0.73
  -4   0 -23   19.75    3.13
  -4   0 -23   23.46    2.89
   0  -1 -23   -0.36    0.98
   0   1 -23   -0.16    0.99
   1   1 -23    3.75    1.60
  -1  -1 -23    2.67    1.49
  -1   1 -23    2.31    1.31
   1  -1 -23    3.34    1.62
  -2  -1 -23    2.19    0.78
   2   1 -23    1.28    1.22
  -2  -1 -23    2.33    1.44
  -2  -1  23    0.68    0.50
  -2   1 -23    0.52    1.02
  -2   1 -23    0.95    0.65
   2  -1 -23    0.67    1.15
  -3  -1 -23    1.27    0.82
  -3   1  23    1.64    0.61
  -3   1  23    1.45    0.41
  -3  -1 -23    1.55    1.38
  -3  -1  23    0.96    0.43
  -3   1 -23    3.05    1.49
  -3   1 -23    1.34    0.82
  -3  -1  23    1.82    0.75
  -4  -1 -23    5.12    1.46
  -4  -1 -23    7.75    2.16
  -4   1 -23    8.29    1.71
  -4   1 -23   10.67    2.40
   0   2 -23    9.33    2.21
   0  -2 -23    7.65    2.31
   1   2 -23    1.26    1.32
  -1  -2 -23    2.82    1.58
  -1   2 -23    1.48    1.28
   1  -2 -23    1.01    1.38
  -2  -2 -23    5.54    1.99
   2   2 -23    9.15    2.06
  -2  -2 -23    9.15    1.47
   2  -2 -23    8.32    2.25
  -2  -2  23    7.89    1.24
  -2   2 -23    7.89    2.09
  -3   2  23    6.73    1.06
  -3  -2 -23    6.95    2.32
  -3   2  23    7.01    0.72
  -3  -2 -23    7.95    1.52
  -3   2 -23    6.03    1.44
  -3   2 -23    6.20    1.94
  -3  -2  23    5.48    0.88
  -4  -2 -23    0.55    1.33
  -4   2 -23    4.34    1.60
   0   3 -23   10.93    2.28
   0  -3 -23   14.45    2.76
  -1  -3 -23    5.94    1.98
   1   3 -23    2.04    1.25
  -1   3 -23    2.80    1.44
   1  -3 -23    2.58    1.55
   2   3 -23   14.90    2.68
  -2  -3 -23   23.45    3.57
  -2   3 -23   13.37    2.56
   2  -3 -23   17.87    3.14
  -2  -3  23   16.55    1.93
  -3  -3 -23   13.37    2.81
  -3   3  23   15.70    1.51
  -3  -3  23   15.26    1.36
  -3   3 -23   11.22    2.40
  -3   3 -23   19.25    2.53
  -3  -3  23   15.14    1.76
   0   4 -23    6.99    2.13
   0  -4 -23    9.38    2.39
  -1  -4 -23    6.67    2.04
   1   4 -23    4.98    1.82
  -1   4 -23    2.38    1.51
  -1  -4  23    2.62    0.88
   1  -4 -23    8.64    2.13
   2   4 -23    6.68    2.03
  -2  -4 -23   10.12    2.46
  -2   4 -23    9.79    2.33
  -3   4  23    2.94    0.71
  -3  -4 -23    9.86    2.54
  -3   4 -23    2.39    1.48
  -3  -4  23    2.98    0.82
  -3   4 -23    3.49    1.25
   0  -5  23    0.71    0.68
   0   5 -23    0.94    1.18
   0  -5 -23    0.53    1.44
  -1  -5 -23    0.42    1.26
   1   5 -23   -0.14    1.23
  -1  -5  23    0.94    0.71
  -1   5 -23   -1.03    1.03
   1  -5 -23    0.96    1.52
  -2  -5 -23    7.03    2.29
   2   5 -23    5.67    1.75
  -2   5 -23    7.14    2.09
   0  -6  23    3.25    1.12
   0  -6 -23    3.86    2.01
   0   6 -23    3.97    1.72
  -1  -6 -23    9.73    2.71
   1   6 -23    6.65    2.09
   1  -6 -23   10.97    2.79
  -1   6 -23    8.19    2.30
   2   6 -23    4.01    1.75
  -2  -6 -23    4.15    1.96
  -2   6 -23    1.81    1.51
  -2  -6  23    3.72    1.02
   0   0 -24    2.43    1.53
   1   0 -24    0.83    1.15
  -1   0 -24    0.38    1.19
   2   0 -24    1.66    1.24
  -2   0 -24    0.88    0.70
  -2   0 -24    0.52    1.26
  -3   0  24    8.00    0.93
  -3   0 -24    7.00    1.48
  -3   0 -24    7.11    2.04
   0  -1 -24    2.59    1.54
   0   1 -24    4.37    1.65
  -1  -1 -24   12.03    2.71
   1   1 -24    8.59    2.12
   1  -1 -24   13.84    2.60
  -1   1 -24    8.83    2.32
   2   1 -24    0.48    1.14
  -2  -1 -24    0.53    0.62
  -2  -1 -24   -1.37    1.01
  -2   1 -24   -0.21    1.07
  -2  -1  24   -0.43    0.34
  -2   1 -24    0.69    0.74
   2  -1 -24    2.22    1.42
  -3  -1 -24    0.28    0.69
  -3  -1 -24    0.68    1.28
  -3   1  24    0.23    0.28
  -3   1 -24    0.80    0.72
  -3   1 -24   -0.08    1.21
  -3  -1  24    0.51    0.35
   0  -2 -24   -0.81    1.19
   0   2 -24   -0.19    1.08
   1   2 -24    0.26    1.11
  -1  -2 -24    1.54    1.41
  -1   2 -24    0.80    1.23
   1  -2 -24    1.14    1.40
  -2  -2 -24    4.95    1.92
  -2  -2 -24    7.58    1.33
   2   2 -24    5.41    1.78
  -2   2 -24    6.61    2.04
   2  -2 -24    7.24    2.24
  -3   2  24    1.55    0.60
  -3   2  24    0.52    0.30
  -3  -2 -24    1.87    1.57
  -3  -2 -24    2.31    0.95
  -3   2 -24    0.44    0.73
  -3   2 -24   -0.73    1.03
   0   3 -24    1.76    1.37
   0  -3 -24    4.19    1.98
  -1  -3 -24    2.49    1.43
   1   3 -24    2.75    1.53
  -1   3 -24    2.67    1.45
   1  -3 -24    2.72    1.55
  -2  -3 -24    8.65    2.33
   2   3 -24   10.49    2.33
  -2   3 -24    6.89    2.02
  -3   3  24    9.65    1.25
  -3  -3 -24    6.06    2.23
  -3   3 -24    8.37    2.26
  -3   3 -24   15.23    2.28
  -3  -3  24    9.83    1.39
   0  -4 -24   17.75    3.29
   0   4 -24   14.60    2.75
  -1  -4 -24    5.46    2.07
   1   4 -24    3.98    1.85
   1  -4 -24    0.84    1.51
  -1   4 -24    3.91    1.62
  -2  -4 -24    8.06    2.44
   2   4 -24    7.29    2.13
  -2   4 -24    5.12    1.87
   0   5 -24    5.22    1.76
   0  -5 -24    5.62    2.16
  -1  -5 -24    1.31    1.73
   1   5 -24    0.01    1.44
  -1   5 -24    1.35    1.35
   1  -5 -24    5.58    2.08
   2   5 -24    2.83    1.55
  -2  -5 -24    0.76    1.40
  -2   5 -24    0.97    1.26
   0  -6 -24    5.60    2.10
   0   6 -24    1.94    1.55
   0   0 -25   -0.85    1.13
  -1   0 -25    4.26    1.70
   1   0 -25    5.20    1.92
  -2   0 -25    4.34    1.14
  -2   0 -25    4.86    1.94
   0  -1 -25    4.43    1.91
   0   1 -25    4.53    1.79
   1   1 -25    9.31    2.32
  -1  -1 -25   11.13    2.52
  -1   1 -25    7.50    2.11
   1  -1 -25    6.84    2.09
  -2  -1 -25    2.94    1.72
   2   1 -25    5.39    2.17
  -2  -1 -25    5.11    1.31
  -2   1 -25    4.54    1.22
  -2   1 -25    6.65    2.08
   0   2 -25   15.17    3.01
   0  -2 -25   14.17    3.12
   1   2 -25   11.88    2.64
  -1  -2 -25    8.35    2.35
   1  -2 -25    4.77    1.98
  -1   2 -25    6.59    2.19
  -2  -2 -25   12.70    2.79
   2   2 -25   14.63    2.88
  -2  -2 -25   12.51    1.80
  -2   2 -25    7.74    2.43
  -2   2 -25   11.52    1.93
   0  -3 -25    6.11    2.24
   0   3 -25    5.67    1.88
   1   3 -25   14.13    2.74
  -1  -3 -25    8.36    2.51
  -1   3 -25   11.74    2.46
   1  -3 -25    8.74    2.43
  -2  -3 -25    9.05    2.41
  -2   3 -25    5.15    1.75
   0  -4 -25   10.15    2.75
   0   4 -25    7.60    2.25
   1   4 -25   10.56    2.58
   1  -4 -25   12.78    2.95
  -1   4 -25    9.85    2.41
   0   0 -26    9.99    2.41
   1   0 -26   48.35    5.27
  -1   0 -26   62.07    5.80
   0  -1 -26   46.17    5.38
   0   1 -26   34.83    4.65
  -1  -1 -26    4.00    2.07
   1   1 -26    3.86    1.85
  -1   1 -26    9.17    2.22
   1  -1 -26    6.19    2.15
   0   2 -26    1.44    1.54
   0  -2 -26   -0.98    1.38
  -1  -2 -26    8.63    2.62
   1   2 -26   12.67    2.78
   1  -2 -26   12.28    2.71
  -1   2 -26    7.89    2.27
   0   3 -26   19.64    3.37
   0  -3 -26   26.94    4.21
   0   0   0    0.00    0.00
;
_shelx_hkl_checksum     14080
_shelx_res_file
;
    shelxl.res created by SHELXL-2014/7
TITL GROUPH_4_0m in P2(1)2(1)2(1)
CELL  0.71073   6.2648  10.4347  20.6211   90.000   90.000   90.000
ZERR     4.00   0.0018   0.0032   0.0068    0.000    0.000    0.000
LATT  -1
SYMM  1/2 + X, 1/2 - Y, - Z
SYMM  - X, 1/2 + Y, 1/2 - Z
SYMM  1/2 - X, - Y, 1/2 + Z
SFAC  C    H    O
UNIT  68   48   20
MERG   2
OMIT     0.00  50.00
FMAP   2
PLAN   20
SIZE     0.18   0.20   0.22
ACTA
BOND   $H
EQIV $1 x-1/2, -y+3/2, -z+1
HTAB C17 O5_$1
EQIV $2 x-1, y, z
HTAB C12 O2_$2
HTAB C12 O3_$2
EQIV $3 -x+2, y+1/2, -z+1/2
HTAB C15 O2_$3
HTAB C12 O2_$2
HTAB C12 O3_$2
HTAB C15 O2_$3
CONF
L.S.  10
TEMP    23.00
WGHT    0.034200    0.293300
EXTI    0.009880
FVAR       0.30242
O5    3    0.221844    0.805568    0.428194    11.00000    0.01777    0.02064 =
         0.01600   -0.00104    0.00433   -0.00121
O4    3    0.575619    0.706234    0.188104    11.00000    0.02490    0.02493 =
         0.01397   -0.00001    0.00293    0.01046
O1    3    1.021511    0.543165    0.023848    11.00000    0.01581    0.02050 =
         0.01541   -0.00174    0.00180    0.00065
O2    3    1.138187    0.538802    0.124314    11.00000    0.01749    0.02993 =
         0.01890   -0.00453   -0.00325    0.00575
O3    3    0.820314    0.562900    0.223237    11.00000    0.02178    0.02763 =
         0.01531    0.00350   -0.00014    0.00421
C17   1    0.034441    0.740591    0.449567    11.00000    0.02470    0.02049 =
         0.02523    0.00084    0.00775   -0.00358
AFIX 137
H17A  2   -0.082678    0.761871    0.421543    11.00000   -1.50000
H17B  2    0.001398    0.766398    0.493110    11.00000   -1.50000
H17C  2    0.058404    0.649750    0.448440    11.00000   -1.50000
AFIX   0
C14   1    0.303275    0.772542    0.368526    11.00000    0.01766    0.01326 =
         0.01282    0.00216    0.00036    0.00386
C13   1    0.198677    0.695370    0.323779    11.00000    0.01733    0.01826 =
         0.01985    0.00062   -0.00190    0.00020
AFIX  43
H13   2    0.065619    0.660646    0.333325    11.00000   -1.20000
AFIX   0
C12   1    0.295993    0.670915    0.264569    11.00000    0.02301    0.01871 =
         0.01688   -0.00392   -0.00343    0.00335
AFIX  43
H12   2    0.228369    0.619141    0.234147    11.00000   -1.20000
AFIX   0
C11   1    0.491397    0.722984    0.250971    11.00000    0.02228    0.01978 =
         0.01458    0.00074    0.00119    0.00704
C10   1    0.733176    0.617979    0.179612    11.00000    0.01394    0.01477 =
         0.02038    0.00116   -0.00001   -0.00214
C8    1    0.775083    0.602087    0.109233    11.00000    0.01535    0.01139 =
         0.01630   -0.00048    0.00038   -0.00174
C9    1    0.987330    0.558298    0.089772    11.00000    0.01947    0.01249 =
         0.01381   -0.00125    0.00190   -0.00083
C1    1    0.863796    0.561219   -0.021557    11.00000    0.01855    0.01177 =
         0.01618    0.00159   -0.00133   -0.00277
C2    1    0.914751    0.537726   -0.085624    11.00000    0.02333    0.01509 =
         0.02275   -0.00175    0.00555   -0.00181
AFIX  43
H2    2    1.049667    0.508041   -0.096950    11.00000   -1.20000
AFIX   0
C3    1    0.761041    0.559220   -0.132716    11.00000    0.03374    0.01862 =
         0.01455   -0.00091    0.00314   -0.00642
AFIX  43
H3    2    0.793482    0.544828   -0.176119    11.00000   -1.20000
AFIX   0
C7    1    0.622377    0.622858    0.064693    11.00000    0.01349    0.01076 =
         0.02015   -0.00034    0.00209   -0.00050
AFIX  43
H7    2    0.488687    0.651117    0.078103    11.00000   -1.20000
AFIX   0
C6    1    0.660904    0.602480   -0.002816    11.00000    0.01835    0.00969 =
         0.01779    0.00096    0.00166   -0.00302
C5    1    0.508171    0.622598   -0.051745    11.00000    0.02107    0.01266 =
         0.02062    0.00111   -0.00198    0.00063
AFIX  43
H5    2    0.371660    0.650027   -0.040731    11.00000   -1.20000
AFIX   0
C4    1    0.559078    0.602062   -0.115579    11.00000    0.02981    0.01431 =
         0.01711    0.00171   -0.00564   -0.00271
AFIX  43
H4    2    0.457549    0.616948   -0.147607    11.00000   -1.20000
AFIX   0
C15   1    0.501535    0.824528    0.354389    11.00000    0.01879    0.01431 =
         0.01887   -0.00193   -0.00302   -0.00012
AFIX  43
H15   2    0.570498    0.875551    0.384858    11.00000   -1.20000
AFIX   0
C16   1    0.597194    0.800782    0.295110    11.00000    0.01253    0.02202 =
         0.02155    0.00130    0.00200    0.00129
AFIX  43
H16   2    0.729385    0.836148    0.285069    11.00000   -1.20000
AFIX   0
HKLF 4  1.0  1.00  0.00  0.00  0.00  1.00  0.00  0.00  0.00  1.00
REM  GROUPH_4_0m in P2(1)2(1)2(1)
REM R1 =  0.0354 for    2150 Fo > 4sig(Fo)  and  0.0410 for all    2385 data
REM    201 parameters refined using      0 restraints
END
WGHT      0.0336      0.2999
REM Highest difference peak  0.163,  deepest hole -0.163,  1-sigma level  0.040
Q1    1   0.8237  0.5472  0.1025  11.00000  0.05    0.16
Q2    1   0.7728  0.6361 -0.0134  11.00000  0.05    0.16
Q3    1   1.2037  0.5387  0.0210  11.00000  0.05    0.15
Q4    1   0.0418  0.7749  0.5026  11.00000  0.05    0.15
Q5    1  -0.0450  0.5918  0.3573  11.00000  0.05    0.15
Q6    1   0.8255  0.5486  0.2780  11.00000  0.05    0.14
Q7    1   0.6443  0.6275  0.0198  11.00000  0.05    0.14
Q8    1   1.2487  0.5063 -0.1011  11.00000  0.05    0.13
Q9    1   0.7421  0.5586 -0.0068  11.00000  0.05    0.13
Q10   1   0.7775  0.6144  0.1374  11.00000  0.05    0.13
Q11   1   1.1432  0.5359  0.1758  11.00000  0.05    0.13
Q12   1   0.5637  0.7325  0.2786  11.00000  0.05    0.13
Q13   1   0.2281  0.7682  0.3369  11.00000  0.05    0.13
Q14   1  -0.0097  0.5640  0.4434  11.00000  0.05    0.12
Q15   1   0.7495  0.4518  0.0215  11.00000  0.05    0.12
Q16   1   0.8502  0.6103  0.0990  11.00000  0.05    0.12
Q17   1   0.2024  0.6377  0.4635  11.00000  0.05    0.12
Q18   1   0.6150  0.6395 -0.0260  11.00000  0.05    0.12
Q19   1   0.7365  0.6441  0.0821  11.00000  0.05    0.12
Q20   1   0.5029  0.8207  0.2593  11.00000  0.05    0.12
;
_shelx_res_checksum     69106
data_New_Global_Publ_Block
_journal_date_recd_electronic     2015-04-06
_journal_date_accepted     2015-04-07
_journal_name_full     'Acta Crystallographica, Section E'
_journal_year     2015
_journal_volume     71
_journal_issue      6
_journal_page_first     o374
_journal_page_last     o375
_journal_paper_category     HO
_journal_paper_doi     10.1107/S2056989015006970
_journal_coeditor_code     HB7399
_publ_contact_author_name     'B. S. Palakshamurthy'
_publ_contact_author_address
;
Department of Studies and Research in Physics, U.C.S., Tumkur University, Tumkur
Karnataka 572 103,
India
;
_publ_contact_author_email     'palaksha.bspm@gmail.com'
_publ_contact_author_fax     ?
_publ_contact_author_phone     '09448987382'
_publ_section_title
;
Crystal structure of 4-methoxyphenyl 2-oxo-2<i>H</i>-chromene-3-carboxylate
;
loop_
    _publ_author_name
    _publ_author_footnote
    _publ_author_address
    'Devarajegowda, H.C.' .
;
Department of Physics, Yuvaraja's College (Constituent College),
University of Mysore, Mysore, Karnataka 570 005, India
;
    'Suchetan, P. A.' .
;
Department of Studies and Research in Chemistry, U.C.S., Tumkur University,
Tumkur, Karnataka 572 103, India
;
    'Sreenivasa, S.' .
;
Department of Studies and Research in Chemistry, U.C.S., Tumkur University,
Tumkur, Karnataka 572 103, India
;
    'Srinivasa, H. T.' .
;
Raman Research Institute, C. V. Raman Avenue,
Sadashivanagar, Bangalore, Karnataka, India
;
    'Palakshamurthy, B. S.' .
;
Department of Physics, Yuvaraja's College (Constituent College),
University of Mysore, Mysore, Karnataka 570 005, India
;
