# Supplementary material for: Crystal structure of 4-meth­oxy­phenyl 2-oxo-2H-chromene-3-carboxyl­ate
Source: Acta Crystallogr E Crystallogr Commun. 2015 May 7;71(Pt 6):o374–5. doi: 10.1107/S2056989015006970 (PMC4459373; doi:10.1107/S2056989015006970)
Supplement: Supplementary file 2 [file e-71-0o374-Isup2.hkl]

#
# h,k,l, Fc-squared, Fo-squared, sigma(Fo-squared), status flag
#
data_I
_shelx_title ' GROUPH_4_0m in P2(1)2(1)2(1)'
_shelx_refln_list_code          4
_shelx_F_calc_maximum      101.88
_exptl_crystal_F_000       616.00
_reflns_d_resolution_high  0.8412

loop_
 _space_group_symop_operation_xyz
 'x, y, z'
 'x+1/2, -y+1/2, -z'
 '-x, y+1/2, -z+1/2'
 '-x+1/2, -y, z+1/2'

_cell_length_a     6.2648
_cell_length_b    10.4347
_cell_length_c    20.6211
_cell_angle_alpha  90.000
_cell_angle_beta   90.000
_cell_angle_gamma  90.000

_shelx_F_squared_multiplier     1.000

loop_
 _refln_index_h
 _refln_index_k
 _refln_index_l
 _refln_F_squared_calc
 _refln_F_squared_meas
 _refln_F_squared_sigma
 _refln_observed_status
   2   0   0        160.91        142.32        21.13 o
   4   0   0       1538.69       1800.78       102.09 o
   6   0   0        138.59        114.63        19.69 o
   1   1   0       9051.59       9150.58       143.74 o
   2   1   0       2772.89       2680.06        59.60 o
   3   1   0        269.97        266.17         9.41 o
   4   1   0        729.35        783.27        35.51 o
   5   1   0         54.42         52.06         9.07 o
   6   1   0          4.29          6.97         6.18 o
   7   1   0         30.13         22.51         9.84 o
   0   2   0        181.07        132.34         5.73 o
   1   2   0         60.36         54.69         2.21 o
   2   2   0         15.39         19.05         1.38 o
   3   2   0         25.07         21.75         1.74 o
   4   2   0        404.33        426.18        14.85 o
   5   2   0         37.90         39.62         3.31 o
   6   2   0         65.62         70.56        11.21 o
   7   2   0         25.96         42.46        10.42 o
   1   3   0         40.13         36.41         2.24 o
   2   3   0        142.25        141.77         3.77 o
   3   3   0          5.95          6.75         1.77 o
   4   3   0          0.88          0.00         1.65 o
   5   3   0         15.05         11.50         3.97 o
   6   3   0         47.62         66.83        11.13 o
   7   3   0          6.78          0.00        10.06 o
   0   4   0         32.98         34.76         3.13 o
   1   4   0       3445.92       3472.08        55.65 o
   2   4   0        725.85        707.13        13.35 o
   3   4   0        195.70        205.26         7.47 o
   4   4   0         21.27         15.55         2.30 o
   5   4   0        172.14        175.64        15.47 o
   6   4   0          5.15         23.93        10.88 o
   7   4   0          2.40          0.00         8.20 o
   1   5   0       2137.90       2318.87        38.16 o
   2   5   0        401.93        425.07        10.71 o
   3   5   0         19.26         21.62         2.20 o
   4   5   0        185.18        190.73         8.65 o
   5   5   0         16.34         13.83         6.22 o
   6   5   0          0.63          6.39         5.56 o
   0   6   0       1134.67       1187.08        31.28 o
   1   6   0       4388.24       4492.59        72.42 o
   2   6   0          1.04         84.61         4.32 o
   3   6   0        232.86        251.46         7.03 o
   4   6   0          3.37          3.52         2.32 o
   5   6   0         70.12         74.12        11.52 o
   6   6   0         37.31         84.53        18.37 o
   1   7   0        963.49       1001.19        18.50 o
   2   7   0         68.80         81.66         5.28 o
   3   7   0         79.85         95.31         4.67 o
   4   7   0         38.00         43.47         5.76 o
   5   7   0          0.36          0.00         5.33 o
   6   7   0          7.64          6.86         7.25 o
   0   8   0       1204.49       1193.40        32.82 o
   1   8   0       1463.13       1399.27        26.66 o
   2   8   0        108.15         97.83         4.84 o
   3   8   0        233.49        251.52         8.74 o
   4   8   0          1.88          0.00         2.60 o
   5   8   0         20.91         12.03         7.77 o
   1   9   0        315.35        309.66        11.10 o
   2   9   0         23.05         22.69         4.95 o
   3   9   0         11.31          7.28         2.95 o
   4   9   0          1.55          0.00         3.14 o
   5   9   0          6.76          6.56         9.95 o
   0  10   0         14.04         30.07         6.98 o
   1  10   0        264.84        288.21        12.37 o
   2  10   0        206.08        219.97         9.50 o
   3  10   0         93.55        110.03         8.11 o
   4  10   0          1.60          7.91         4.02 o
   1  11   0         48.67         71.56         8.84 o
   2  11   0        793.23        789.18        24.83 o
   3  11   0          4.88         18.09         4.49 o
   0  12   0        880.87        895.95        71.88 o
   1  12   0        137.41        123.27         9.73 o
   1   0   1        876.96        848.62        20.96 o
   2   0   1        151.93        174.07         6.40 o
   3   0   1        408.98        479.30        22.66 o
   4   0   1         46.00         56.22         8.00 o
   5   0   1        186.39        187.02        18.22 o
   6   0   1         86.43        100.99        16.51 o
   7   0   1         37.28         73.87        13.11 o
  -7   1   1        183.19        174.03        18.97 o
  -6   1   1        112.22        110.08        14.37 o
  -5   1   1         36.84         30.45         7.61 o
  -4   1   1        339.64        355.20        15.63 o
  -3   1   1        962.40       1033.78        26.74 o
  -2   1   1        364.06        354.09        11.19 o
  -1   1   1       1121.65       1088.99        20.63 o
   0   1   1        563.03        540.42         9.64 o
   1   1   1       1119.66       1056.31        17.54 o
   2   1   1        364.50        351.39        10.72 o
   3   1   1        962.55       1037.17        29.96 o
   4   1   1        340.26        381.54        20.44 o
   5   1   1         36.81         33.98         7.60 o
   6   1   1        112.08        141.12        15.69 o
   7   1   1        182.60        192.74        27.13 o
  -7   2   1         40.55         42.10        10.57 o
  -6   2   1         59.13         61.92        10.78 o
  -5   2   1         37.10         35.39         3.46 o
  -4   2   1          7.49         11.05         1.75 o
  -3   2   1        292.63        305.56         8.44 o
  -2   2   1       1501.51       1490.42        31.94 o
  -1   2   1       9166.85       9480.78       142.43 o
   0   2   1       2664.13       2605.12        41.93 o
   1   2   1       9158.25       9318.55       130.01 o
   2   2   1       1500.04       1461.69        28.89 o
   3   2   1        293.27        300.54         8.86 o
   4   2   1          7.53          7.59         2.18 o
   5   2   1         37.02         37.13         8.16 o
   6   2   1         59.07         69.56        11.44 o
   7   2   1         40.56         53.36        16.73 o
  -7   3   1        240.65        263.74        23.13 o
  -6   3   1        131.33        145.96        10.20 o
  -5   3   1          4.79          8.66         3.94 o
  -4   3   1        271.86        267.83         8.74 o
  -3   3   1       1624.63       1759.48        44.50 o
  -2   3   1         94.22         86.35         3.61 o
  -1   3   1      10378.66      10812.76       175.84 o
   1   3   1      10377.47      10667.24       161.18 o
   2   3   1         94.19         83.92         2.90 o
   3   3   1       1624.41       1726.96        40.98 o
   4   3   1        272.25        270.24        10.10 o
   5   3   1          4.84          4.37         2.84 o
   6   3   1        131.42        154.66        23.73 o
   7   3   1        240.78        231.82        31.73 o
  -7   4   1         41.55         48.99        16.18 o
  -6   4   1        125.17        159.90        23.19 o
  -5   4   1          3.38         14.54         8.75 o
  -4   4   1         56.55         60.11         4.65 o
  -3   4   1        566.13        532.18        14.85 o
  -2   4   1        262.98        263.54         6.72 o
  -1   4   1       2033.24       2022.21        34.54 o
   0   4   1        126.49        122.58         5.24 o
   1   4   1       2032.87       2030.73        33.24 o
   2   4   1        261.88        249.34         5.61 o
   3   4   1        566.75        537.58        13.35 o
   4   4   1         56.50         59.01         4.28 o
   5   4   1          3.36          0.06         4.02 o
   6   4   1        124.97        165.10        13.95 o
   7   4   1         41.55         63.09        17.93 o
  -6   5   1         63.03         60.77        10.08 o
  -5   5   1         13.06         15.30         8.31 o
  -4   5   1          4.21         19.27         9.35 o
  -3   5   1         29.95         23.61         3.90 o
  -2   5   1        288.70        319.66         7.83 o
  -1   5   1        384.58        468.55        24.50 o
   0   5   1       1774.42       1778.44        32.44 o
   1   5   1        384.12        459.70        22.25 o
   2   5   1        288.82        318.57         7.39 o
   3   5   1         29.94         27.94         3.92 o
   4   5   1          4.24          6.69         2.68 o
   5   5   1         12.93         11.56         5.90 o
   6   5   1         63.36         87.60        11.47 o
  -6   6   1        305.35        356.82        25.11 o
  -5   6   1         31.53         33.92         8.36 o
  -4   6   1         35.01         41.82         5.27 o
  -3   6   1         86.07        114.32         6.30 o
  -2   6   1        867.37        873.94        21.74 o
  -1   6   1        834.57       1199.51        42.36 o
   0   6   1        196.83        256.22         8.10 o
   1   6   1        835.36       1173.37        47.16 o
   2   6   1        867.57        868.54        16.95 o
   3   6   1         85.88        120.21         6.72 o
   4   6   1         35.23         43.52         6.03 o
   5   6   1         31.61         35.30         8.54 o
   6   6   1        305.06        336.92        56.08 o
  -6   7   1         10.51         15.17        14.76 o
  -5   7   1         36.93         37.10         9.38 o
  -4   7   1         24.67         23.74         4.68 o
  -3   7   1        299.93        317.60         8.63 o
  -2   7   1        511.67        497.35        11.31 o
  -1   7   1        957.30        995.19        17.64 o
   0   7   1          9.91         14.33         1.84 o
   1   7   1        957.02       1018.87        18.70 o
   2   7   1        511.75        501.51        11.31 o
   3   7   1        300.17        301.16         8.51 o
   4   7   1         24.34         25.57         3.69 o
   5   7   1         37.04         32.33         6.04 o
   6   7   1         10.35         18.99         8.27 o
  -5   8   1        117.32        117.34        15.21 o
  -4   8   1        193.08        206.81        13.53 o
  -3   8   1        317.22        304.16         9.63 o
  -2   8   1        450.68        437.11        10.69 o
  -1   8   1        156.58        142.44         5.23 o
   0   8   1         15.13         15.39         3.61 o
   1   8   1        156.38        134.10         6.24 o
   2   8   1        451.25        423.77        11.21 o
   3   8   1        316.94        295.69        10.16 o
   4   8   1        193.49        191.89        10.93 o
   5   8   1        117.27        123.93        13.54 o
  -5   9   1         14.45         15.92        14.21 o
  -4   9   1        131.46        136.80         9.27 o
  -3   9   1        271.10        291.65        10.92 o
  -2   9   1         40.94         38.69         3.93 o
  -1   9   1       1227.11       1183.90        24.94 o
   0   9   1        233.08        246.32         8.12 o
   1   9   1       1226.36       1180.15        24.98 o
   2   9   1         40.81         37.65         4.00 o
   3   9   1        271.54        277.41        10.69 o
   4   9   1        131.11        139.19         7.46 o
   5   9   1         14.49         18.65         6.26 o
  -4  10   1         89.72         97.72         8.31 o
  -3  10   1         53.36         43.87         6.44 o
  -2  10   1        152.57        161.54         7.92 o
  -1  10   1         80.98         86.77         6.59 o
   0  10   1         33.44         36.43         4.58 o
   1  10   1         80.99         85.80         6.09 o
   2  10   1        152.18        154.19         7.82 o
   3  10   1         53.35         47.34         7.11 o
   4  10   1         89.90        100.86         7.32 o
  -3  11   1         20.84         23.65         5.05 o
  -2  11   1        284.08        293.72        14.14 o
  -1  11   1        188.03        179.85        14.14 o
   0  11   1        156.40        167.87        10.63 o
   1  11   1        187.36        191.00        11.61 o
   2  11   1        283.78        325.04        21.29 o
   3  11   1         21.04         13.23         4.43 o
  -1  12   1         30.34         21.93         5.45 o
   0  12   1         10.08          9.30         4.70 o
   1  12   1         30.18         17.83         4.90 o
   0   0   2        569.05        502.57        22.85 o
   1   0   2       2930.34       2748.50        75.01 o
   2   0   2       3103.15       2985.87        72.20 o
   3   0   2       2039.88       2244.48        61.91 o
   4   0   2          2.10          0.00         3.27 o
   5   0   2        163.47        184.01        16.82 o
   6   0   2        128.94        131.09        19.74 o
   7   0   2         35.64         18.72         8.45 o
  -7   1   2        127.63        148.15        17.94 o
  -6   1   2        221.45        241.04        29.05 o
  -5   1   2        196.66        208.19        18.76 o
  -4   1   2        251.59        252.44         9.64 o
  -3   1   2        251.60        245.95         8.02 o
  -2   1   2        127.39        140.75         4.89 o
  -1   1   2        867.03        794.77        18.55 o
   0   1   2       2451.36       2410.56        48.53 o
   1   1   2        867.17        804.18        12.51 o
   2   1   2        127.42        134.40         4.73 o
   3   1   2        251.91        253.13        10.38 o
   4   1   2        252.07        278.66        16.37 o
   5   1   2        196.73        198.19        16.98 o
   6   1   2        221.42        230.25        20.53 o
   7   1   2        127.81        162.67        17.66 o
  -7   2   2         28.83         26.77         8.70 o
  -6   2   2        172.87        145.40        15.95 o
  -5   2   2         37.32         39.90         3.83 o
  -4   2   2          3.04          2.27         1.39 o
  -3   2   2        657.92        657.23        16.14 o
  -2   2   2       2393.48       2361.88        48.65 o
  -1   2   2       6341.89       6363.30        98.87 o
   0   2   2       5858.09       5747.39       100.95 o
   1   2   2       6344.97       6286.01        93.94 o
   2   2   2       2392.61       2435.66        52.77 o
   3   2   2        657.29        657.28        20.16 o
   4   2   2          3.01          1.81         1.15 o
   5   2   2         37.19         34.10         7.65 o
   6   2   2        172.80        172.29        25.05 o
   7   2   2         28.76         32.59        14.00 o
  -7   3   2         37.58         42.40        10.68 o
  -6   3   2        264.23        276.72        20.74 o
  -5   3   2        147.02        137.58        10.74 o
  -4   3   2        107.21         98.81         5.65 o
  -3   3   2        475.14        487.17        14.65 o
  -2   3   2        922.82        946.15        18.17 o
  -1   3   2       4522.35       4558.78        72.92 o
   0   3   2       1831.99       1717.99        30.68 o
   1   3   2       4521.21       4560.83        72.01 o
   2   3   2        922.44        948.52        15.48 o
   3   3   2        474.01        484.64        14.75 o
   4   3   2        107.40        109.52         5.66 o
   5   3   2        147.10        149.10         9.02 o
   6   3   2        263.68        251.54        31.29 o
   7   3   2         37.63         61.45        16.73 o
  -7   4   2        204.72        132.69        23.63 o
  -6   4   2        117.04        134.95        11.30 o
  -5   4   2         51.58         52.90         6.87 o
  -4   4   2        280.29        272.81         9.47 o
  -3   4   2        197.70        207.51        12.80 o
  -2   4   2        114.86        120.62         4.31 o
  -1   4   2        590.03        595.55        11.47 o
   0   4   2        175.79        201.49         5.27 o
   1   4   2        589.86        613.81        12.23 o
   2   4   2        114.89        116.55         3.54 o
   3   4   2        197.34        194.03         6.08 o
   4   4   2        280.53        293.18        10.32 o
   5   4   2         51.25         55.70         8.70 o
   6   4   2        117.72        139.29        29.97 o
   7   4   2        204.43        182.03        27.89 o
  -6   5   2        167.06        157.19        15.88 o
  -5   5   2         88.45         87.05        11.64 o
  -4   5   2          0.18          0.00         2.56 o
  -3   5   2        860.50        855.47        24.23 o
  -2   5   2        589.11        643.94        14.12 o
  -1   5   2        190.93        209.71         8.39 o
   0   5   2        799.54        857.84        16.92 o
   1   5   2        191.46        201.62         7.03 o
   2   5   2        588.41        627.45        12.67 o
   3   5   2        860.35        878.50        19.65 o
   4   5   2          0.18          0.45         1.94 o
   5   5   2         88.69         90.64         7.88 o
   6   5   2        166.54        191.27        17.60 o
  -6   6   2         17.56         49.64         9.50 o
  -5   6   2          3.69          1.13         5.41 o
  -4   6   2        217.76        214.87        12.10 o
  -3   6   2        667.19        664.92        20.07 o
  -2   6   2        469.86        548.13        11.49 o
  -1   6   2       1965.69       1946.76        31.05 o
   0   6   2        476.49        504.28        10.92 o
   1   6   2       1965.87       1922.26        34.46 o
   2   6   2        470.24        524.35        12.21 o
   3   6   2        666.60        674.10        14.42 o
   4   6   2        217.79        210.30        10.51 o
   5   6   2          3.71          5.29         3.73 o
   6   6   2         17.58         13.10         8.69 o
  -6   7   2        145.00        174.04        18.23 o
  -5   7   2         13.12         10.97         6.91 o
  -4   7   2        117.18        121.49        11.05 o
  -3   7   2         61.91         68.58         3.95 o
  -2   7   2        275.34        285.65        10.17 o
  -1   7   2         21.56         43.23        10.54 o
   0   7   2        302.72        309.83        10.18 o
   1   7   2         21.40         17.53         3.23 o
   2   7   2        275.29        288.31         7.75 o
   3   7   2         61.54         64.56         3.93 o
   4   7   2        117.19        123.13        11.26 o
   5   7   2         13.07         21.53         5.17 o
   6   7   2        145.33        130.06        16.53 o
  -5   8   2          9.29          6.53         7.09 o
  -4   8   2         67.01         82.20         9.86 o
  -3   8   2        111.95        124.10         6.23 o
  -2   8   2        301.30        275.49         8.04 o
  -1   8   2        131.53        135.47         5.37 o
   0   8   2        363.12        343.28        10.40 o
   1   8   2        131.13        132.63         6.14 o
   2   8   2        301.57        263.60         7.91 o
   3   8   2        111.72        112.84         7.20 o
   4   8   2         66.84         78.77         7.06 o
   5   8   2          9.27          8.21         6.59 o
  -5   9   2         61.43         85.39        31.44 o
  -4   9   2        154.68        137.68        16.96 o
  -3   9   2         63.59         66.47         5.34 o
  -2   9   2       1078.16        993.33        23.03 o
  -1   9   2         17.21         12.35         3.31 o
   0   9   2         26.28         29.90         2.78 o
   1   9   2         17.34         17.56         3.23 o
   2   9   2       1078.34        975.42        23.08 o
   3   9   2         63.44         71.67         5.54 o
   4   9   2        155.05        157.49        17.47 o
   5   9   2         61.44         81.11        16.45 o
  -4  10   2         24.04         16.76         9.51 o
  -3  10   2        197.10        188.48        11.02 o
  -2  10   2        486.10        486.76        15.44 o
  -1  10   2        459.23        444.92        15.57 o
   0  10   2        150.32        153.53         9.58 o
   1  10   2        458.65        441.63        13.22 o
   2  10   2        486.04        461.31        14.98 o
   3  10   2        197.02        179.94         9.75 o
   4  10   2         24.07         30.36         4.67 o
  -3  11   2         54.97         50.41         6.47 o
  -2  11   2          5.02         98.08        10.29 o
  -1  11   2        139.13        150.38        11.48 o
   0  11   2          7.52          8.53         4.00 o
   1  11   2        138.95        138.99         9.58 o
   2  11   2          5.11        107.64        17.33 o
   3  11   2         54.93         56.33         6.16 o
  -1  12   2        196.22        198.95        12.35 o
   0  12   2         39.91         60.43        13.46 o
   1  12   2        196.28        199.12        12.10 o
   1   0   3       7361.27       7096.06       132.16 o
   2   0   3         92.45         80.19         3.65 o
   3   0   3       1637.28       1712.02        47.84 o
   4   0   3        128.22        125.02         9.54 o
   5   0   3        561.13        600.73        44.91 o
   6   0   3         20.04         26.00         8.04 o
   7   0   3          2.36          1.90         6.59 o
  -7   1   3         19.39         22.45         7.82 o
  -6   1   3        538.48        520.26        30.04 o
  -5   1   3        125.07        121.52         5.94 o
  -4   1   3        116.56        120.96         5.14 o
  -3   1   3       1276.43       1290.60        38.36 o
  -2   1   3       2415.82       2363.14        55.01 o
  -1   1   3       1951.00       1868.67        35.49 o
   0   1   3        596.45        582.84        12.72 o
   1   1   3       1952.22       1861.45        31.33 o
   2   1   3       2416.25       2379.05        74.92 o
   3   1   3       1275.23       1377.48        31.30 o
   4   1   3        116.15        125.87         7.15 o
   5   1   3        124.81        137.64        18.32 o
   6   1   3        538.19        568.84        55.30 o
   7   1   3         19.42         27.55        12.25 o
  -7   2   3        129.59        124.63        24.72 o
  -6   2   3        351.85        339.53        37.54 o
  -5   2   3        888.59        883.07        28.21 o
  -4   2   3        333.40        306.39        11.84 o
  -3   2   3        334.58        375.40        10.24 o
  -2   2   3        243.45        224.29         6.05 o
  -1   2   3       2821.81       2718.83        44.62 o
   0   2   3       3669.68       3633.64        64.42 o
   1   2   3       2823.03       2674.46        42.51 o
   2   2   3        243.66        222.72         5.22 o
   3   2   3        333.87        391.15        14.77 o
   4   2   3        332.80        307.51        19.75 o
   5   2   3        887.47        979.43        60.30 o
   6   2   3        351.53        385.67        34.47 o
   7   2   3        129.04        106.75        21.77 o
  -7   3   3        131.10        143.78        17.67 o
  -6   3   3        132.11        126.20        10.32 o
  -5   3   3         69.71         67.79         7.69 o
  -4   3   3        105.72        118.22         8.68 o
  -3   3   3        297.24        267.63         9.45 o
  -2   3   3       3266.01       3380.42        63.76 o
  -1   3   3        771.04        741.98        15.40 o
   0   3   3        126.05        128.94         5.71 o
   1   3   3        770.25        747.98        12.78 o
   2   3   3       3262.76       3298.96        55.40 o
   3   3   3        296.85        269.25         9.44 o
   4   3   3        105.38        111.71         6.06 o
   5   3   3         70.09         72.40        10.23 o
   6   3   3        131.60        102.27        19.69 o
   7   3   3        131.44        132.89        24.06 o
  -6   4   3        139.99        150.27        11.93 o
  -5   4   3        267.74        273.07        14.88 o
  -4   4   3        725.50        741.32        21.53 o
  -3   4   3        531.14        554.15        16.54 o
  -2   4   3        493.86        487.07        11.71 o
  -1   4   3        679.80        647.51        13.01 o
   0   4   3       1334.35       1288.79        25.53 o
   1   4   3        679.46        662.83        12.36 o
   2   4   3        493.99        483.92        10.07 o
   3   4   3        531.55        533.83        13.19 o
   4   4   3        725.47        714.01        18.61 o
   5   4   3        267.73        266.91        15.26 o
   6   4   3        140.47        130.02        13.11 o
  -6   5   3         69.80         76.37        11.48 o
  -5   5   3        145.00        143.94        14.86 o
  -4   5   3         96.52        101.70         9.02 o
  -3   5   3        141.36        172.38        15.84 o
  -2   5   3         50.91         72.57         7.94 o
  -1   5   3       3533.02       3541.37        59.57 o
   0   5   3        521.73        520.30        10.39 o
   1   5   3       3532.74       3602.94        66.68 o
   2   5   3         51.33         54.16         4.94 o
   3   5   3        141.06        149.50         5.68 o
   4   5   3         97.13        104.50         6.21 o
   5   5   3        144.65        151.04        10.17 o
   6   5   3         69.76         83.23        11.52 o
  -6   6   3         70.53         76.25        12.33 o
  -5   6   3         41.11         41.98         8.82 o
  -4   6   3         47.33         69.94         6.81 o
  -3   6   3       1164.81       1214.80        28.72 o
  -2   6   3       1102.37       1122.87        23.32 o
  -1   6   3        356.25        426.15        27.50 o
   0   6   3        608.90        660.23        13.02 o
   1   6   3        356.84        420.52        18.22 o
   2   6   3       1101.63       1096.70        20.99 o
   3   6   3       1165.41       1183.21        24.92 o
   4   6   3         47.54         50.98         9.13 o
   5   6   3         41.39         34.68         7.19 o
   6   6   3         70.39         90.70        12.90 o
  -6   7   3         16.10         21.57         8.70 o
  -5   7   3         45.99         37.54         9.59 o
  -4   7   3        389.16        369.25        19.81 o
  -3   7   3         18.21         15.87         2.49 o
  -2   7   3        222.84        218.81         7.96 o
  -1   7   3        967.82        991.13        18.75 o
   0   7   3        221.37        232.05         6.16 o
   1   7   3        967.29        968.12        19.35 o
   2   7   3        222.75        216.45         6.56 o
   3   7   3         18.29         17.10         2.50 o
   4   7   3        388.73        401.53        17.53 o
   5   7   3         46.12         41.71         6.52 o
   6   7   3         16.12         19.28         7.69 o
  -5   8   3         42.10         42.68         9.97 o
  -4   8   3         22.11          7.50         6.89 o
  -3   8   3         86.45         83.92         5.99 o
  -2   8   3        112.32        114.76         5.56 o
  -1   8   3         12.70         21.05         2.53 o
   0   8   3        134.73        133.72         6.85 o
   1   8   3         12.76         11.93         2.31 o
   2   8   3        112.39        119.13         5.47 o
   3   8   3         86.74         87.40         5.73 o
   4   8   3         22.20         19.21         4.14 o
   5   8   3         42.01         33.90         6.54 o
  -5   9   3         13.46         13.80         7.60 o
  -4   9   3         87.99         89.23        10.62 o
  -3   9   3        118.70        125.55         7.88 o
  -2   9   3        194.64        190.02         8.22 o
  -1   9   3         84.27         83.57         5.07 o
   0   9   3         16.38         15.42         2.44 o
   1   9   3         84.59         83.92         6.20 o
   2   9   3        194.61        189.96         8.41 o
   3   9   3        118.40        126.81         8.06 o
   4   9   3         88.11         89.23         7.67 o
   5   9   3         13.62         19.86         6.68 o
  -4  10   3        225.30        208.58        19.87 o
  -3  10   3        132.27        161.32        11.46 o
  -2  10   3        312.91        321.40        13.65 o
  -1  10   3         56.49         59.05         5.73 o
   0  10   3         23.98         25.92         4.62 o
   1  10   3         56.54         53.11         4.86 o
   2  10   3        313.52        306.12        17.45 o
   3  10   3        132.39        130.26         8.83 o
   4  10   3        225.63        232.82        12.93 o
  -3  11   3         58.90         48.79         7.30 o
  -2  11   3        236.82        243.46        18.91 o
  -1  11   3         13.55         17.88         4.25 o
   0  11   3          0.46          5.66         3.56 o
   1  11   3         13.60         11.94         3.58 o
   2  11   3        237.08        240.13        11.44 o
   3  11   3         59.13         39.81         6.87 o
  -1  12   3         69.22         75.41         8.03 o
   0  12   3          0.12          3.45         4.38 o
   1  12   3         68.86         83.77         8.24 o
   0   0   4        645.72        554.77        58.76 o
   1   0   4        483.70        454.41         9.19 o
   2   0   4        465.19        461.66        14.04 o
   3   0   4        147.12        165.34         6.17 o
   4   0   4         60.34         60.51         5.54 o
   5   0   4          2.60          2.97         1.38 o
   6   0   4        356.61        360.36        23.33 o
   7   0   4        101.10        127.08        23.62 o
  -7   1   4         17.78          7.31         9.51 o
  -6   1   4         25.13         37.48         9.08 o
  -5   1   4       1588.66       1597.81        46.16 o
  -4   1   4        143.14        155.23         6.26 o
  -3   1   4        395.98        409.30        12.15 o
  -2   1   4         19.18         23.17         1.75 o
  -1   1   4        148.21        134.36         4.19 o
   0   1   4        390.11        346.84        10.91 o
   1   1   4        149.06        129.85         4.16 o
   2   1   4         19.04         21.66         1.84 o
   3   1   4        396.84        414.15        13.48 o
   4   1   4        142.84        147.42         6.63 o
   5   1   4       1591.29       1544.01        94.06 o
   6   1   4         25.13         21.54        11.37 o
   7   1   4         17.77         18.26        11.81 o
  -7   2   4         10.95         17.52         7.98 o
  -6   2   4        191.19        178.35        14.25 o
  -5   2   4        244.72        239.36        11.04 o
  -4   2   4        285.44        291.26        10.14 o
  -3   2   4         93.14         93.77         4.45 o
  -2   2   4        351.48        334.08         8.61 o
  -1   2   4        548.94        538.85        10.52 o
   0   2   4        479.02        440.81        11.30 o
   1   2   4        550.07        535.70        10.55 o
   2   2   4        351.06        337.07         7.04 o
   3   2   4         93.72         96.14         5.33 o
   4   2   4        286.53        299.71         9.50 o
   5   2   4        244.90        233.50        10.78 o
   6   2   4        191.77        195.71        27.24 o
   7   2   4         11.06          9.08        10.50 o
  -7   3   4          3.33          0.00        13.45 o
  -6   3   4         70.70         58.74         7.32 o
  -5   3   4        546.90        505.39        34.99 o
  -4   3   4        130.45        133.92         7.87 o
  -3   3   4       1129.96       1235.19        32.37 o
  -2   3   4       3112.27       3155.21        59.68 o
  -1   3   4       1882.29       1794.83        32.50 o
   0   3   4         57.79         44.68         2.82 o
   1   3   4       1880.66       1815.44        30.31 o
   2   3   4       3112.17       3098.12        51.84 o
   3   3   4       1129.79       1206.15        31.29 o
   4   3   4        129.79        146.62         6.42 o
   5   3   4        547.68        556.52        21.19 o
   6   3   4         70.63         52.82        15.64 o
   7   3   4          3.32          4.05        11.15 o
  -6   4   4        121.00        109.33        13.19 o
  -5   4   4        475.20        494.37        21.87 o
  -4   4   4        966.01       1004.99        33.05 o
  -3   4   4        313.52        291.88        11.72 o
  -2   4   4       1794.50       1852.94        33.80 o
  -1   4   4        601.15        609.15        13.83 o
   0   4   4          3.69          1.52         1.13 o
   1   4   4        601.18        593.71        12.01 o
   2   4   4       1795.74       1829.26        33.18 o
   3   4   4        313.69        292.58        10.76 o
   4   4   4        966.15        988.47        24.73 o
   5   4   4        474.36        465.92        18.70 o
   6   4   4        120.99        127.29        12.75 o
  -6   5   4        424.04        448.42        30.70 o
  -5   5   4        140.25        145.03        11.86 o
  -4   5   4        614.83        620.44        25.62 o
  -3   5   4         98.57         97.41        10.22 o
  -2   5   4       1353.84       1351.69        31.99 o
  -1   5   4        107.97        120.57         6.49 o
   0   5   4         14.25         12.35         2.04 o
   1   5   4        107.69        135.74         7.87 o
   2   5   4       1352.32       1380.14        27.33 o
   3   5   4         98.28         99.83         4.44 o
   4   5   4        613.89        620.67        18.73 o
   5   5   4        140.17        148.95        10.33 o
   6   5   4        424.10        521.30        29.01 o
  -6   6   4        497.72        491.76        85.11 o
  -5   6   4         40.46         45.54         9.47 o
  -4   6   4        528.01        489.93        22.78 o
  -3   6   4         11.03         12.90         6.56 o
  -2   6   4        324.31        357.04        19.14 o
  -1   6   4        141.31        135.10         5.06 o
   0   6   4         10.72          9.77         1.95 o
   1   6   4        140.81        147.17         5.35 o
   2   6   4        324.28        320.74         8.50 o
   3   6   4         11.19         14.70         2.46 o
   4   6   4        527.56        552.67        23.46 o
   5   6   4         40.90         50.75         6.85 o
   6   6   4        497.30        501.47        22.51 o
  -6   7   4         36.79         44.29        15.31 o
  -5   7   4        242.99        250.31        21.92 o
  -4   7   4       1436.53       1349.46        50.01 o
  -3   7   4         64.17         66.31         4.83 o
  -2   7   4        353.34        362.56        10.42 o
  -1   7   4          0.66          0.00         1.35 o
   0   7   4         21.35         20.55         2.40 o
   1   7   4          0.68          2.00         1.41 o
   2   7   4        353.25        346.58         9.36 o
   3   7   4         64.12         69.19         4.22 o
   4   7   4       1436.45       1345.45        50.01 o
   5   7   4        242.78        259.24        16.22 o
   6   7   4         37.03         44.89         6.99 o
  -5   8   4        303.57        303.95        60.73 o
  -4   8   4        349.29        312.10        18.68 o
  -3   8   4        227.70        240.67        15.74 o
  -2   8   4        228.23        200.14         8.04 o
  -1   8   4         22.93         26.75         2.57 o
   0   8   4          7.39          6.89         2.07 o
   1   8   4         22.91         26.31         2.90 o
   2   8   4        228.59        217.25         9.42 o
   3   8   4        226.90        231.17         9.65 o
   4   8   4        350.00        342.60        12.96 o
   5   8   4        303.76        313.75        26.11 o
  -4   9   4        282.29        264.44        20.92 o
  -3   9   4          7.41          5.19         3.00 o
  -2   9   4         97.45         82.81         5.78 o
  -1   9   4         93.47         87.65         6.18 o
   0   9   4        153.59        152.72         7.95 o
   1   9   4         93.26         80.62         6.61 o
   2   9   4         97.28         92.88         7.49 o
   3   9   4          7.46          7.33         2.94 o
   4   9   4        282.28        263.60        13.76 o
  -4  10   4         81.56         82.18        12.34 o
  -3  10   4        130.58        144.72        10.80 o
  -2  10   4          1.61          0.37         2.95 o
  -1  10   4         58.08         59.73         8.22 o
   0  10   4         26.89         37.52         5.30 o
   1  10   4         57.95         63.58         5.20 o
   2  10   4          1.65          2.77         2.89 o
   3  10   4        129.96        134.18         9.17 o
   4  10   4         81.62         86.23         8.04 o
  -3  11   4          2.68          5.56         4.29 o
  -2  11   4        187.08        190.72        12.70 o
  -1  11   4         51.39         53.02        10.58 o
   0  11   4         60.73         62.26         7.87 o
   1  11   4         51.59         58.78         6.05 o
   2  11   4        186.75        177.37        10.51 o
   3  11   4          2.66          4.24         3.69 o
  -1  12   4          5.07         14.60         5.22 o
   0  12   4          8.03          9.71         4.95 o
   1  12   4          5.11         10.00         5.78 o
   1   0   5        869.24        849.82        21.80 o
   2   0   5        331.45        322.09         8.46 o
   3   0   5       1136.97       1182.78        34.51 o
   4   0   5        134.83        105.90         6.19 o
   5   0   5       1057.52       1081.22        37.24 o
   6   0   5        402.78        372.15        34.04 o
   7   0   5          6.88         10.61        10.39 o
  -7   1   5         43.31         32.37        14.87 o
  -6   1   5         70.56         62.77        10.56 o
  -5   1   5        421.96        419.22        20.23 o
  -4   1   5        601.43        574.02        18.51 o
  -3   1   5        172.83        185.71         6.28 o
  -2   1   5        209.75        212.39         7.46 o
  -1   1   5        135.08        125.72         4.29 o
   0   1   5         57.12         49.51         3.06 o
   1   1   5        134.67        124.24         5.86 o
   2   1   5        209.06        209.22         6.11 o
   3   1   5        172.74        191.60         9.11 o
   4   1   5        601.93        542.54        17.57 o
   5   1   5        420.93        432.07        24.80 o
   6   1   5         70.70         76.00        17.83 o
   7   1   5         43.20         58.72        17.61 o
  -7   2   5          7.90         14.60         7.57 o
  -6   2   5        108.42        117.66        11.49 o
  -5   2   5        412.43        427.69        19.49 o
  -4   2   5         70.45         75.93         4.80 o
  -3   2   5        216.09        226.12         7.63 o
  -2   2   5        443.57        427.20        11.43 o
  -1   2   5       2606.95       2487.52        55.11 o
   0   2   5        476.38        414.07        11.75 o
   1   2   5       2605.76       2499.82        46.89 o
   2   2   5        442.24        434.81         7.76 o
   3   2   5        216.52        243.84         7.62 o
   4   2   5         70.57         61.48         3.94 o
   5   2   5        412.81        435.26        14.67 o
   6   2   5        108.21        144.26        23.51 o
   7   2   5          7.87         13.34        12.03 o
  -7   3   5         72.95         60.57        21.00 o
  -6   3   5        515.31        456.14        21.40 o
  -5   3   5         33.16         24.35         6.95 o
  -4   3   5         93.30         94.25         5.91 o
  -3   3   5        153.99        147.59         6.92 o
  -2   3   5        210.77        196.00         6.73 o
  -1   3   5        341.28        344.98         8.07 o
   0   3   5        393.02        366.85        12.34 o
   1   3   5        341.50        328.28         6.84 o
   2   3   5        210.80        206.34         4.89 o
   3   3   5        154.15        151.34         6.13 o
   4   3   5         93.28         91.06         4.32 o
   5   3   5         33.35         38.19         4.60 o
   6   3   5        515.59        485.02        40.84 o
   7   3   5         72.90         96.23        21.87 o
  -6   4   5         93.59         90.85         9.62 o
  -5   4   5       1139.79       1054.77        45.21 o
  -4   4   5        716.89        634.00        21.79 o
  -3   4   5        135.10        150.89         8.91 o
  -2   4   5        392.07        405.95        13.55 o
  -1   4   5        689.31        714.68        17.50 o
   0   4   5        138.82        138.06         5.45 o
   1   4   5        689.52        691.26        12.95 o
   2   4   5        391.82        409.38         8.90 o
   3   4   5        135.44        145.34         5.72 o
   4   4   5        715.63        700.53        23.44 o
   5   4   5       1140.65       1123.64        40.18 o
   6   4   5         93.33         91.83        11.02 o
  -6   5   5         67.21         67.41         8.88 o
  -5   5   5        357.17        335.16        17.58 o
  -4   5   5         92.29         91.38         7.24 o
  -3   5   5        760.97        772.54        24.66 o
  -2   5   5        631.44        665.31        18.45 o
  -1   5   5       1632.01       1591.22        29.10 o
   0   5   5         47.86         43.93         3.07 o
   1   5   5       1632.18       1588.60        29.22 o
   2   5   5        630.63        621.14        14.04 o
   3   5   5        760.02        752.97        18.62 o
   4   5   5         92.64        102.62         6.35 o
   5   5   5        358.23        338.52        16.83 o
   6   5   5         67.21         70.05         6.83 o
  -6   6   5        201.65        170.54        17.91 o
  -5   6   5         72.95         59.19        10.46 o
  -4   6   5       1208.09       1229.12        67.59 o
  -3   6   5        240.65        252.87        11.32 o
  -2   6   5        219.95        221.90         7.93 o
  -1   6   5       1063.57       1046.04        20.27 o
   0   6   5         77.80         84.70         4.61 o
   1   6   5       1063.76       1040.31        21.93 o
   2   6   5        220.06        212.25         6.75 o
   3   6   5        240.70        233.60         7.28 o
   4   6   5       1207.12       1240.49        37.44 o
   5   6   5         73.08         73.57         8.11 o
   6   6   5        201.98        207.99        13.15 o
  -5   7   5         15.94         13.70         8.26 o
  -4   7   5        235.67        256.64        18.69 o
  -3   7   5         52.10         54.26         4.35 o
  -2   7   5        278.89        265.80        11.76 o
  -1   7   5        144.56        153.53         5.60 o
   0   7   5         52.40         55.23         3.82 o
   1   7   5        144.61        148.04         6.30 o
   2   7   5        278.70        278.83         8.12 o
   3   7   5         51.98         48.41         3.76 o
   4   7   5        235.38        241.96        11.79 o
   5   7   5         15.70         20.38         5.89 o
  -5   8   5          1.67          3.71         6.79 o
  -4   8   5        322.65        302.07        20.31 o
  -3   8   5         83.05         89.46         6.73 o
  -2   8   5         86.61         87.28         5.70 o
  -1   8   5         59.82         66.40         4.41 o
   0   8   5          0.00          0.00         1.69 o
   1   8   5         59.58         53.29         4.37 o
   2   8   5         86.44         79.41         5.40 o
   3   8   5         83.24         86.27         6.10 o
   4   8   5        322.88        317.94        12.35 o
   5   8   5          1.59          2.13         4.70 o
  -4   9   5        120.74        110.36        27.12 o
  -3   9   5        170.12        178.75        11.67 o
  -2   9   5         14.46         21.83         4.06 o
  -1   9   5         36.01         31.51         4.39 o
   0   9   5         22.58         17.34         3.33 o
   1   9   5         35.85         37.38         4.82 o
   2   9   5         14.60         18.49         3.40 o
   3   9   5        170.30        164.58         8.99 o
   4   9   5        121.08        127.75         7.49 o
  -4  10   5        294.63        287.32        44.09 o
  -3  10   5         73.42         83.99        14.22 o
  -2  10   5         30.89         41.21         5.62 o
  -1  10   5         51.87         51.59         5.96 o
   0  10   5         19.15         19.60         4.70 o
   1  10   5         51.91         65.51         6.41 o
   2  10   5         30.88         29.77         5.42 o
   3  10   5         73.05         86.29         7.18 o
   4  10   5        295.41        291.09        25.79 o
  -3  11   5        155.90        163.13        12.59 o
  -2  11   5          8.07         10.13         5.47 o
  -1  11   5         10.79          8.87         4.40 o
   0  11   5          5.85         10.18         4.51 o
   1  11   5         10.83          8.65         3.65 o
   2  11   5          8.03          4.58         3.50 o
   3  11   5        155.46        161.68        10.47 o
  -1  12   5         11.85         14.70         5.32 o
   0  12   5        321.24        341.98        17.82 o
   1  12   5         11.87         18.49         6.68 o
   0   0   6        846.03        820.93        51.76 o
   1   0   6       2959.86       2901.93        80.77 o
   2   0   6         36.85         34.10         2.70 o
   3   0   6         41.24         40.23         2.50 o
   4   0   6        147.03        138.17         6.53 o
   5   0   6          3.16          4.92         2.46 o
   6   0   6          1.20          0.00         5.79 o
   7   0   6          0.47          0.00         7.54 o
  -7   1   6         47.40         47.90        15.75 o
  -6   1   6        198.62        203.00        14.82 o
  -5   1   6        127.26        106.84        10.94 o
  -4   1   6        153.67        153.99         7.06 o
  -3   1   6        219.08        235.07         8.72 o
  -2   1   6        466.66        502.50        16.53 o
  -1   1   6       1485.51       1389.08        35.39 o
   0   1   6        275.48        233.50        19.96 o
   1   1   6       1483.78       1395.45        31.41 o
   2   1   6        467.13        500.33        10.58 o
   3   1   6        218.80        232.38         8.34 o
   4   1   6        153.06        159.89         7.15 o
   5   1   6        126.93        121.51        10.12 o
   6   1   6        198.65        243.08        30.96 o
   7   1   6         47.49         61.56        17.17 o
  -7   2   6         48.68         46.04        16.73 o
  -6   2   6         57.86         49.44         8.31 o
  -5   2   6        334.33        322.24        16.19 o
  -4   2   6        276.87        252.78         8.33 o
  -3   2   6        120.83        112.04         7.62 o
  -2   2   6        591.08        580.70        16.64 o
  -1   2   6        725.04        727.73        19.51 o
   0   2   6          7.23          8.95         2.12 o
   1   2   6        725.57        702.75        15.64 o
   2   2   6        591.43        600.37        10.49 o
   3   2   6        120.88        111.87         5.04 o
   4   2   6        277.06        253.76        16.84 o
   5   2   6        334.16        320.19        12.09 o
   6   2   6         58.01         39.26        13.78 o
   7   2   6         48.67         44.51        15.75 o
  -6   3   6        390.48        398.84        19.79 o
  -5   3   6        608.01        653.67        32.96 o
  -4   3   6       1081.00       1125.24        30.18 o
  -3   3   6        402.15        408.50        13.03 o
  -2   3   6         40.04         33.40         2.50 o
  -1   3   6        188.76        166.18         7.27 o
   0   3   6          6.19          5.01         1.53 o
   1   3   6        188.63        182.48         5.20 o
   2   3   6         39.98         38.33         2.09 o
   3   3   6        402.79        394.69        12.39 o
   4   3   6       1081.59       1061.53        28.65 o
   5   3   6        607.83        621.38        25.01 o
   6   3   6        390.38        402.96        29.00 o
  -6   4   6         12.59         15.48         5.23 o
  -5   4   6        733.74        693.25        30.93 o
  -4   4   6        220.40        214.54        10.79 o
  -3   4   6        239.36        218.09         9.00 o
  -2   4   6        872.32        843.31        23.54 o
  -1   4   6        572.21        565.58        14.81 o
   0   4   6          3.62          2.23         1.23 o
   1   4   6        571.59        541.49        12.14 o
   2   4   6        873.35        829.95        16.41 o
   3   4   6        239.85        242.45         8.28 o
   4   4   6        220.21        213.49         9.47 o
   5   4   6        734.34        728.65        28.41 o
   6   4   6         12.56         17.35         3.81 o
  -6   5   6         60.37         72.80         9.17 o
  -5   5   6         33.60         35.81         6.74 o
  -4   5   6        176.34        156.81        10.71 o
  -3   5   6        498.52        492.46        16.16 o
  -2   5   6        159.84        163.30         5.43 o
  -1   5   6        330.44        345.81         9.32 o
   0   5   6          1.40          1.76         1.34 o
   1   5   6        330.03        316.63         8.56 o
   2   5   6        159.71        167.81         5.61 o
   3   5   6        498.60        511.55        13.44 o
   4   5   6        176.76        172.33         9.17 o
   5   5   6         33.92         29.27         6.32 o
   6   5   6         60.60         66.16         7.00 o
  -6   6   6         43.60         55.82        10.93 o
  -5   6   6        514.67        529.95        30.02 o
  -4   6   6        286.56        306.38        24.69 o
  -3   6   6        232.16        237.34        13.59 o
  -2   6   6        568.54        574.59        14.20 o
  -1   6   6         39.48         52.38         4.03 o
   0   6   6          6.55          5.96         1.77 o
   1   6   6         39.52         43.56         3.71 o
   2   6   6        568.06        584.87        13.63 o
   3   6   6        232.37        218.80         7.39 o
   4   6   6        287.45        269.05        13.46 o
   5   6   6        515.49        495.11        23.18 o
   6   6   6         43.88         57.50        11.23 o
  -5   7   6         38.80         35.90         8.84 o
  -4   7   6        245.53        234.86        15.37 o
  -3   7   6        278.54        267.69        10.87 o
  -2   7   6        136.87        118.52         5.62 o
  -1   7   6        129.00        142.26         6.11 o
   0   7   6        253.60        245.03         7.82 o
   1   7   6        128.70        130.66         5.94 o
   2   7   6        136.96        128.50         5.85 o
   3   7   6        277.62        261.70         9.07 o
   4   7   6        245.60        256.97        15.00 o
   5   7   6         39.04         35.22         6.57 o
  -5   8   6         17.36         19.37         7.94 o
  -4   8   6         35.73         30.64        14.22 o
  -3   8   6        464.94        466.55        15.88 o
  -2   8   6        624.68        591.09        16.99 o
  -1   8   6        182.42        165.16         7.81 o
   0   8   6         11.82         12.48         2.45 o
   1   8   6        182.81        176.64         8.06 o
   2   8   6        624.29        600.81        16.42 o
   3   8   6        464.38        448.18        14.66 o
   4   8   6         35.76         34.01         4.05 o
   5   8   6         17.41         17.75         6.45 o
  -4   9   6        269.77        260.83        39.17 o
  -3   9   6        139.18        154.94        11.49 o
  -2   9   6        125.75        119.59         9.83 o
  -1   9   6         12.80         15.47         3.42 o
   0   9   6          2.73          7.99         2.85 o
   1   9   6         12.79          9.70         4.11 o
   2   9   6        125.83        122.68         7.17 o
   3   9   6        139.24        141.63         8.82 o
   4   9   6        269.15        269.38        11.16 o
  -4  10   6         45.35         26.13        16.73 o
  -3  10   6        109.16        115.41        10.30 o
  -2  10   6         19.65         16.09         4.57 o
  -1  10   6         45.81         52.75         6.93 o
   0  10   6         73.79         69.36         7.72 o
   1  10   6         45.85         54.78         5.79 o
   2  10   6         19.63         27.48         4.44 o
   3  10   6        109.28        120.69         8.56 o
   4  10   6         45.11         56.09         5.45 o
  -2  11   6         52.11         54.20         7.18 o
  -1  11   6          9.03          8.97         4.22 o
   0  11   6          4.57          3.57         4.06 o
   1  11   6          9.15          9.08         3.67 o
   2  11   6         51.90         46.82         5.99 o
   0  12   6          0.63          0.00         4.46 o
   1   0   7         47.32         47.40         3.93 o
   2   0   7       1847.22       1821.95        37.61 o
   3   0   7       1196.86       1246.95        32.16 o
   4   0   7        149.58        137.04         5.63 o
   5   0   7        681.40        679.13        32.75 o
   6   0   7        152.43        143.24        11.31 o
   7   0   7         11.14          3.39         9.73 o
  -7   1   7        121.24        114.18        22.09 o
  -6   1   7        424.99        435.27        23.72 o
  -5   1   7        222.34        198.22        15.37 o
  -4   1   7          0.50          1.35         1.79 o
  -3   1   7        170.35        177.26         9.75 o
  -2   1   7       1237.54       1291.69        33.40 o
  -1   1   7        298.60        260.35        10.15 o
   0   1   7        124.29        122.39         7.28 o
   1   1   7        299.20        258.42         8.70 o
   2   1   7       1236.52       1304.56        22.30 o
   3   1   7        170.57        188.92         6.92 o
   4   1   7          0.52          0.00         1.29 o
   5   1   7        222.40        217.21        12.25 o
   6   1   7        425.53        426.40        40.17 o
   7   1   7        121.03        126.87        24.28 o
  -7   2   7         35.25         23.62        12.47 o
  -6   2   7        250.69        219.68        26.97 o
  -5   2   7        425.54        411.56        48.06 o
  -4   2   7         42.11         45.54         5.10 o
  -3   2   7        985.07        988.88        37.37 o
  -2   2   7        266.26        267.65         8.95 o
  -1   2   7        282.86        268.38         8.98 o
   0   2   7          5.33          7.86         1.47 o
   1   2   7        283.44        254.59         7.10 o
   2   2   7        266.21        269.42         5.64 o
   3   2   7        985.96       1019.41        26.64 o
   4   2   7         41.93         43.35         4.48 o
   5   2   7        424.79        410.78        17.84 o
   6   2   7        250.96        253.53        14.79 o
   7   2   7         35.44         48.22        16.73 o
  -6   3   7         53.46         68.09        10.88 o
  -5   3   7        443.92        437.06        24.19 o
  -4   3   7         37.89         38.88         3.82 o
  -3   3   7         89.87         93.54         6.58 o
  -2   3   7        878.62        917.65        28.57 o
  -1   3   7         22.78         27.17         2.96 o
   0   3   7          7.66          2.88         1.54 o
   1   3   7         22.65         29.26         2.36 o
   2   3   7        876.44        964.26        18.13 o
   3   3   7         89.70        105.30         5.58 o
   4   3   7         37.77         32.80         4.00 o
   5   3   7        444.91        402.81        22.30 o
   6   3   7         53.47         62.19         5.76 o
  -6   4   7         32.22         23.45         6.27 o
  -5   4   7        159.82        172.63        13.26 o
  -4   4   7        213.47        209.64        10.43 o
  -3   4   7         69.17         58.73         5.45 o
  -2   4   7        610.26        601.24        16.79 o
  -1   4   7        252.60        252.90         7.21 o
   0   4   7        456.82        439.14        13.12 o
   1   4   7        250.97        257.41         7.06 o
   2   4   7        610.08        625.97        14.38 o
   3   4   7         69.35         72.77         4.64 o
   4   4   7        213.22        200.61         9.33 o
   5   4   7        159.99        163.49        11.30 o
   6   4   7         32.17         27.51         4.69 o
  -6   5   7         31.50         28.69         6.76 o
  -5   5   7        246.31        215.51        15.51 o
  -4   5   7         13.04         13.74         3.75 o
  -3   5   7          3.15          0.00         2.09 o
  -2   5   7        361.89        349.82         9.29 o
  -1   5   7         54.76         54.03         3.76 o
   0   5   7        112.22        105.08         5.45 o
   1   5   7         54.55         53.15         2.62 o
   2   5   7        361.38        354.33         9.14 o
   3   5   7          3.16          4.51         1.60 o
   4   5   7         12.95         18.62         3.90 o
   5   5   7        245.91        260.39        15.33 o
   6   5   7         31.45         40.26         5.76 o
  -6   6   7         89.74         95.56        13.46 o
  -5   6   7         20.37         20.55        10.05 o
  -4   6   7        163.57        174.27        12.65 o
  -3   6   7        697.19        706.36        27.32 o
  -2   6   7        101.05         98.43         5.21 o
  -1   6   7        113.87        118.17         5.61 o
   0   6   7         33.45         29.74         2.75 o
   1   6   7        113.69        105.62         5.08 o
   2   6   7        101.59        105.03         4.89 o
   3   6   7        697.84        651.75        16.09 o
   4   6   7        163.33        165.01        11.35 o
   5   6   7         20.48         15.30         5.31 o
   6   6   7         89.52         90.60         9.12 o
  -5   7   7        188.44        201.13        19.13 o
  -4   7   7         45.90         40.75        14.09 o
  -3   7   7         74.54         73.01         8.24 o
  -2   7   7        493.55        433.96        13.56 o
  -1   7   7         28.76         29.12         3.02 o
   0   7   7         97.61         91.57         7.27 o
   1   7   7         28.67         28.99         3.03 o
   2   7   7        492.74        481.53        12.10 o
   3   7   7         74.50         68.25         4.89 o
   4   7   7         45.75         43.90         5.03 o
   5   7   7        188.75        173.22        14.04 o
  -5   8   7         11.49         18.03         7.89 o
  -4   8   7         87.74        110.98        18.32 o
  -3   8   7         93.14         85.73         7.57 o
  -2   8   7        152.17        145.76        11.52 o
  -1   8   7        314.76        321.45         9.71 o
   0   8   7         44.76         48.41         4.09 o
   1   8   7        314.42        291.36        11.39 o
   2   8   7        152.01        153.75         7.97 o
   3   8   7         93.16         92.73         6.37 o
   4   8   7         88.37         76.49         7.19 o
   5   8   7         11.50         13.73         5.59 o
  -4   9   7         66.74         59.60        21.98 o
  -3   9   7        271.05        269.50        14.68 o
  -2   9   7        132.83        116.67         8.56 o
  -1   9   7        205.95        179.64        10.53 o
   0   9   7        159.96        147.37         8.59 o
   1   9   7        205.88        194.70        10.67 o
   2   9   7        132.76        126.05         8.52 o
   3   9   7        271.72        269.30        11.96 o
   4   9   7         66.39         74.66         6.36 o
  -3  10   7        126.55        132.75        10.92 o
  -2  10   7         49.56         50.84         6.77 o
  -1  10   7        230.07        231.32        13.09 o
   0  10   7        189.25        185.58        17.02 o
   1  10   7        229.69        226.59        11.84 o
   2  10   7         49.77         51.91         6.90 o
   3  10   7        126.28        124.80         8.83 o
  -2  11   7         22.84         27.25         5.85 o
  -1  11   7        141.00        158.33        12.11 o
   0  11   7          6.41         12.32         4.47 o
   1  11   7        141.18        167.95        12.16 o
   2  11   7         22.62         23.17         4.68 o
   0   0   8        159.09        186.18        18.83 o
   1   0   8        797.37        739.24        27.10 o
   2   0   8        228.76        245.49         6.31 o
   3   0   8        490.01        515.17        15.22 o
   4   0   8          1.45          0.00         1.52 o
   5   0   8         21.18         20.13         6.65 o
   6   0   8        530.90        491.84        26.12 o
   7   0   8         78.99         79.83        19.36 o
  -7   1   8         70.74         69.44        17.93 o
  -6   1   8        428.27        418.86        23.80 o
  -5   1   8          3.56          0.00         3.60 o
  -4   1   8         94.95        106.28         7.96 o
  -3   1   8        452.55        438.80        21.81 o
  -2   1   8       2778.27       2773.89        70.77 o
  -1   1   8         68.18         56.10         8.23 o
   0   1   8        899.41        884.40        30.96 o
   1   1   8         67.80         52.03         4.97 o
   2   1   8       2776.46       2900.42        47.82 o
   3   1   8        452.91        481.29        14.05 o
   4   1   8         95.36        112.52         6.00 o
   5   1   8          3.55          2.05         2.24 o
   6   1   8        428.00        422.76        22.91 o
   7   1   8         70.63         77.75        19.47 o
  -6   2   8        110.38        109.25        12.45 o
  -5   2   8         26.60         24.33         6.60 o
  -4   2   8        122.23        121.59         7.76 o
  -3   2   8         67.26         70.23         5.97 o
  -2   2   8        125.22        124.26         4.55 o
  -1   2   8       1086.62       1155.73        33.09 o
   0   2   8       4140.30       4232.80       112.19 o
   1   2   8       1087.88       1124.51        24.20 o
   2   2   8        125.01        134.33         4.78 o
   3   2   8         67.15         71.45         4.62 o
   4   2   8        122.30        124.05         9.53 o
   5   2   8         26.62         22.02         3.57 o
   6   2   8        110.25        128.82        18.76 o
  -6   3   8        174.69        179.82        19.63 o
  -5   3   8        261.58        274.98        21.23 o
  -4   3   8         72.20         67.83         5.80 o
  -3   3   8        778.03        759.25        25.48 o
  -2   3   8       1199.91       1201.49        28.22 o
  -1   3   8        106.52         90.65         5.98 o
   0   3   8        279.75        304.04        10.90 o
   1   3   8        106.55        101.33         4.52 o
   2   3   8       1199.95       1204.46        22.63 o
   3   3   8        777.50        788.69        17.70 o
   4   3   8         72.55         63.22         5.04 o
   5   3   8        262.12        251.76        15.68 o
   6   3   8        174.70        190.16        14.45 o
  -6   4   8        246.95        256.56        21.08 o
  -5   4   8         24.97         25.42         6.73 o
  -4   4   8        198.98        207.06        12.14 o
  -3   4   8        149.92        146.23         8.46 o
  -2   4   8       1102.92       1121.34        29.12 o
  -1   4   8         74.25         68.24         4.50 o
   0   4   8         32.43         24.31         3.50 o
   1   4   8         74.26         72.23         4.05 o
   2   4   8       1103.05       1142.52        23.27 o
   3   4   8        149.94        137.39         7.24 o
   4   4   8        198.67        194.15        10.90 o
   5   4   8         24.92         23.67         5.09 o
   6   4   8        246.98        252.42        14.15 o
  -6   5   8        140.54        139.78        16.01 o
  -5   5   8         99.00        101.98        24.99 o
  -4   5   8         46.12         45.80         6.41 o
  -3   5   8         29.89         16.34         3.75 o
  -2   5   8        136.00        136.85         5.87 o
  -1   5   8        450.97        452.17        13.09 o
   0   5   8        240.56        264.67         9.56 o
   1   5   8        449.74        458.76        10.28 o
   2   5   8        135.96        135.55         5.44 o
   3   5   8         29.58         26.62         2.48 o
   4   5   8         46.19         51.09        10.12 o
   5   5   8         98.71        108.00        10.05 o
   6   5   8        140.58        169.58        12.02 o
  -6   6   8          6.36          0.00         5.85 o
  -5   6   8         51.50         55.19         9.90 o
  -4   6   8          0.98          1.00         3.65 o
  -3   6   8        218.77        223.05        19.46 o
  -2   6   8        227.00        223.51         9.42 o
  -1   6   8        107.22        107.62         5.44 o
   0   6   8        702.09        727.42        16.62 o
   1   6   8        106.38         98.80         5.92 o
   2   6   8        227.40        206.59         7.16 o
   3   6   8        218.73        219.22         7.51 o
   4   6   8          0.96          2.12         2.21 o
   5   6   8         51.57         56.43        10.23 o
   6   6   8          6.40         10.39         4.54 o
  -5   7   8         20.25         18.81        12.03 o
  -4   7   8         18.78          7.46         8.09 o
  -3   7   8        336.55        313.94        24.73 o
  -2   7   8        114.84        112.91         5.99 o
  -1   7   8        451.82        471.48        13.13 o
   0   7   8        725.93        734.02        18.26 o
   1   7   8        450.69        473.19        12.39 o
   2   7   8        115.12        116.87         5.67 o
   3   7   8        336.54        309.37        15.93 o
   4   7   8         18.73         20.29         3.72 o
   5   7   8         20.30         10.02         5.01 o
  -5   8   8          8.20         39.25        16.29 o
  -4   8   8          7.63          3.50        10.17 o
  -3   8   8         71.92         74.76         8.99 o
  -2   8   8         19.45         16.17         4.56 o
  -1   8   8        410.13        395.25        12.50 o
   0   8   8         67.93         63.99         4.54 o
   1   8   8        410.76        409.03        13.55 o
   2   8   8         19.40         18.15         3.36 o
   3   8   8         71.76         70.47         5.85 o
   4   8   8          7.57          7.92         3.44 o
   5   8   8          8.17         15.22         5.77 o
  -4   9   8         42.21         24.06        15.86 o
  -3   9   8         11.09         10.70         4.12 o
  -2   9   8        176.27        174.48        12.42 o
  -1   9   8        174.52        161.57        10.14 o
   0   9   8          0.17          5.20         3.11 o
   1   9   8        174.63        168.75        10.16 o
   2   9   8        176.34        175.46        15.82 o
   3   9   8         11.07          5.05         3.23 o
   4   9   8         42.28         47.50         4.80 o
  -3  10   8        189.54        191.77        13.12 o
  -2  10   8        159.21        158.11        16.36 o
  -1  10   8         37.73         31.26         6.23 o
   0  10   8        170.65        182.24        13.02 o
   1  10   8         37.64         44.20         5.56 o
   2  10   8        159.10        158.43         9.71 o
   3  10   8        189.31        181.37        24.38 o
  -2  11   8         38.49         34.77         6.49 o
  -1  11   8         95.86        107.22         9.90 o
   0  11   8          0.62          0.00         3.75 o
   1  11   8         95.91         96.54         9.27 o
   2  11   8         38.66         39.32         5.63 o
   1   0   9        760.30        767.22        23.38 o
   2   0   9         48.65         51.44         2.65 o
   3   0   9         51.10         55.93         5.12 o
   4   0   9          9.95          9.45         3.73 o
   5   0   9       1445.32       1157.28        95.08 o
   6   0   9         95.83         88.61        10.31 o
  -6   1   9         44.76         46.28         8.31 o
  -5   1   9        228.99        236.69        17.60 o
  -4   1   9         83.08         78.67         6.17 o
  -3   1   9        738.39        718.97        36.70 o
  -2   1   9        210.00        234.83         6.42 o
  -1   1   9       2297.12       2468.38        66.98 o
   0   1   9        615.44        649.91        24.23 o
   1   1   9       2295.16       2374.42       101.14 o
   2   1   9        209.88        240.18         6.24 o
   3   1   9        738.55        740.63        20.66 o
   4   1   9         83.08         79.73         8.39 o
   5   1   9        228.96        203.80        38.62 o
   6   1   9         44.69         47.01         7.54 o
  -6   2   9        271.46        261.89        20.02 o
  -5   2   9        556.67        560.62        30.05 o
  -4   2   9        351.10        318.62        19.70 o
  -3   2   9         95.59         97.27         6.84 o
  -2   2   9         44.11         35.50         2.79 o
  -1   2   9       1126.43       1290.45        32.39 o
   0   2   9        521.33        595.95        22.93 o
   1   2   9       1126.41       1256.27        32.18 o
   2   2   9         44.02         36.89         2.11 o
   3   2   9         95.60         98.35         5.86 o
   4   2   9        350.34        365.08        11.81 o
   5   2   9        556.58        576.55        29.67 o
   6   2   9        272.06        290.12        18.87 o
  -6   3   9         27.41         24.18         8.42 o
  -5   3   9         63.84         60.48        10.72 o
  -4   3   9        163.58        166.69        11.37 o
  -3   3   9        332.94        344.75        18.54 o
  -2   3   9        404.58        400.26        12.05 o
  -1   3   9        398.43        393.87        12.22 o
   0   3   9       1449.88       1564.86        39.72 o
   1   3   9        397.78        411.51        12.07 o
   2   3   9        405.18        410.03         9.80 o
   3   3   9        332.42        344.68         9.75 o
   4   3   9        164.23        153.46         8.42 o
   5   3   9         63.87         64.83        11.05 o
   6   3   9         27.61         28.43         4.65 o
  -6   4   9         30.21         22.50         7.55 o
  -5   4   9        129.76        105.94        13.05 o
  -4   4   9         63.48         71.40        11.40 o
  -3   4   9         34.92         33.48         4.49 o
  -2   4   9        762.49        786.45        21.13 o
  -1   4   9        234.66        237.18         7.24 o
   0   4   9          1.39          0.02         1.51 o
   1   4   9        233.90        238.26         7.61 o
   2   4   9        762.38        772.17        18.60 o
   3   4   9         34.94         35.86         2.36 o
   4   4   9         63.43         76.54         7.00 o
   5   4   9        129.89        136.26        13.22 o
   6   4   9         30.09         31.07         5.43 o
  -6   5   9         61.01         42.32         9.24 o
  -5   5   9         11.33         10.73         6.67 o
  -4   5   9         70.22         59.70         7.43 o
  -3   5   9         34.60         41.19         5.70 o
  -2   5   9         11.43          9.68         2.04 o
  -1   5   9        328.66        338.96        10.69 o
   0   5   9       2181.15       2281.67        51.55 o
   1   5   9        328.77        330.89         8.57 o
   2   5   9         11.37         11.25         2.09 o
   3   5   9         34.63         37.16         3.00 o
   4   5   9         70.43         57.71         8.76 o
   5   5   9         11.35         15.12         4.59 o
   6   5   9         60.79         55.72        12.05 o
  -5   6   9         28.48         29.41        12.79 o
  -4   6   9        240.04        247.65        14.52 o
  -3   6   9         40.73         41.99         5.78 o
  -2   6   9         93.46         86.08         5.15 o
  -1   6   9         23.24         26.08         2.99 o
   0   6   9        506.20        504.33        13.60 o
   1   6   9         23.34         22.91         2.67 o
   2   6   9         93.76         92.29         5.19 o
   3   6   9         40.79         35.50         3.50 o
   4   6   9        240.70        230.52        11.95 o
   5   6   9         28.43         33.28         6.40 o
  -5   7   9         26.31          2.84        10.93 o
  -4   7   9         88.40         80.82        19.14 o
  -3   7   9         94.07         87.72        19.25 o
  -2   7   9         74.79         71.75         4.58 o
  -1   7   9         26.96         25.45         3.11 o
   0   7   9         97.48         99.32         8.01 o
   1   7   9         26.76         27.21         3.05 o
   2   7   9         75.13         72.36         6.13 o
   3   7   9         94.05         88.87         6.80 o
   4   7   9         88.31         90.87         8.10 o
   5   7   9         26.28         30.60         6.85 o
  -4   8   9        109.05        124.79        26.36 o
  -3   8   9         42.29         26.70         8.58 o
  -2   8   9         29.90         23.12         3.68 o
  -1   8   9         98.81         92.49         5.89 o
   0   8   9        356.12        359.50        12.69 o
   1   8   9         98.32        101.71         7.52 o
   2   8   9         29.69         29.56         3.99 o
   3   8   9         42.10         36.06         5.31 o
   4   8   9        109.23        105.15        12.53 o
  -4   9   9         83.46         57.74        21.22 o
  -3   9   9        282.60        304.48        22.42 o
  -2   9   9        247.39        258.86        15.06 o
  -1   9   9         87.18         86.58         7.81 o
   0   9   9        235.51        220.34        11.86 o
   1   9   9         86.95         99.00         7.81 o
   2   9   9        247.56        245.27        13.67 o
   3   9   9        282.79        281.65        16.35 o
   4   9   9         83.46         78.85         6.84 o
  -3  10   9          1.34          3.29         5.41 o
  -2  10   9        387.79        379.66        23.55 o
  -1  10   9        304.22        286.08        19.14 o
   0  10   9         56.07         45.40         6.82 o
   1  10   9        303.73        321.48        14.60 o
   2  10   9        387.61        393.03        15.14 o
   3  10   9          1.34          0.37         3.07 o
  -2  11   9        146.53        167.30        14.44 o
  -1  11   9        194.28        202.72        17.35 o
   0  11   9         44.07         44.01         6.90 o
   1  11   9        194.15        194.76        13.68 o
   2  11   9        146.38        140.72         9.94 o
   0   0  10         34.35         65.83        12.47 o
   1   0  10       2045.04       2177.12        60.71 o
   2   0  10        148.60        175.24         9.22 o
   3   0  10        280.88        261.41        11.54 o
   4   0  10        644.89        635.12        22.10 o
   5   0  10        118.16        121.54        17.77 o
   6   0  10        261.56        296.38        23.96 o
  -6   1  10        142.17        133.90        14.21 o
  -5   1  10        305.06        323.81        27.52 o
  -4   1  10         30.68         19.99         4.09 o
  -3   1  10        681.87        710.95        23.94 o
  -2   1  10        423.68        475.17        13.69 o
  -1   1  10       2634.75       2980.59        79.82 o
   0   1  10        198.37        162.02        16.17 o
   1   1  10       2635.64       2778.70       120.31 o
   2   1  10        423.83        471.84        11.36 o
   3   1  10        682.00        708.41        20.60 o
   4   1  10         30.88         31.96         3.47 o
   5   1  10        305.11        324.84        20.35 o
   6   1  10        142.11        144.71        13.80 o
  -6   2  10        280.13        244.52        19.97 o
  -5   2  10         49.31         46.67         8.79 o
  -4   2  10        383.52        364.48        17.59 o
  -3   2  10         41.69         43.07         4.99 o
  -2   2  10        278.52        262.57         8.89 o
  -1   2  10        113.37        110.91         8.57 o
   0   2  10       1349.36       1409.51        52.41 o
   1   2  10        113.81         98.33         5.60 o
   2   2  10        277.90        273.50         7.18 o
   3   2  10         41.65         45.47         2.59 o
   4   2  10        384.18        385.83        14.30 o
   5   2  10         49.29         37.01         7.44 o
   6   2  10        279.58        290.49        21.12 o
  -6   3  10         25.30         46.00        11.04 o
  -5   3  10         34.69         35.03         7.72 o
  -4   3  10          8.54         10.36         4.03 o
  -3   3  10         31.06         22.31         3.99 o
  -2   3  10        100.87        113.65         5.21 o
  -1   3  10        253.20        249.10        10.59 o
   0   3  10       2143.45       2265.56        56.11 o
   1   3  10        252.93        246.40         7.69 o
   2   3  10        100.98        107.47         4.79 o
   3   3  10         30.87         33.43         2.73 o
   4   3  10          8.47         11.10         3.39 o
   5   3  10         34.45         43.09        11.81 o
   6   3  10         25.31         47.64         6.42 o
  -6   4  10         24.71         37.02         8.80 o
  -5   4  10         18.45         26.48         6.80 o
  -4   4  10        150.51        137.49        12.09 o
  -3   4  10        186.87        170.09        11.35 o
  -2   4  10        190.20        194.85        13.26 o
  -1   4  10        282.76        297.26        10.15 o
   0   4  10         21.95         24.75         2.89 o
   1   4  10        281.91        304.00         9.11 o
   2   4  10        190.85        184.47         6.62 o
   3   4  10        186.46        174.82         5.31 o
   4   4  10        150.17        149.76        15.70 o
   5   4  10         18.47         20.56         5.77 o
   6   4  10         24.60         39.96         6.36 o
  -6   5  10         24.03         28.56         8.58 o
  -5   5  10          6.27         17.43         6.73 o
  -4   5  10         49.74         38.76         6.34 o
  -3   5  10         98.57         98.88         8.92 o
  -2   5  10         76.35         79.32         6.37 o
  -1   5  10        344.43        348.89         9.65 o
   0   5  10        245.90        249.39         8.23 o
   1   5  10        343.02        337.05         9.47 o
   2   5  10         76.10         78.71         5.93 o
   3   5  10         98.36         97.56         4.83 o
   4   5  10         49.86         45.83        19.57 o
   5   5  10          6.33         15.70        10.11 o
   6   5  10         23.91         21.18         5.27 o
  -5   6  10          6.36         12.01         6.22 o
  -4   6  10          2.76          1.81         4.49 o
  -3   6  10         73.28         79.06         8.04 o
  -2   6  10        172.95        164.34         7.73 o
  -1   6  10         42.41         41.35         3.62 o
   0   6  10        151.23        154.76         7.09 o
   1   6  10         42.13         50.33         5.06 o
   2   6  10        172.82        177.46         7.66 o
   3   6  10         73.29         77.72         5.13 o
   4   6  10          2.70          2.26         3.54 o
   5   6  10          6.28          7.21         4.48 o
  -5   7  10         40.76         42.65        14.54 o
  -4   7  10          7.54          2.73         9.73 o
  -3   7  10        124.69         89.97        12.80 o
  -2   7  10         93.13         86.50         8.15 o
  -1   7  10        169.26        147.95         7.12 o
   0   7  10         14.28         18.53         2.74 o
   1   7  10        169.42        158.20         8.30 o
   2   7  10         93.08         83.77         6.51 o
   3   7  10        124.90        126.79         7.60 o
   4   7  10          7.53          4.98         3.90 o
   5   7  10         40.73         40.37         7.80 o
  -4   8  10         36.33         49.64        18.26 o
  -3   8  10         88.68         86.44        21.22 o
  -2   8  10        683.21        678.37        19.85 o
  -1   8  10        110.77        115.91         7.27 o
   0   8  10        195.58        210.46        10.20 o
   1   8  10        110.66        113.77         8.41 o
   2   8  10        682.19        696.36        21.91 o
   3   8  10         88.64         85.93         7.13 o
   4   8  10         36.44         39.95         5.56 o
  -4   9  10        133.00        158.26        31.39 o
  -3   9  10         28.68         36.31        10.97 o
  -2   9  10        306.73        331.29        20.63 o
  -1   9  10         34.62         27.40         5.03 o
   0   9  10         54.15         48.83         6.13 o
   1   9  10         34.65         31.99         4.96 o
   2   9  10        306.71        317.41        13.90 o
   3   9  10         28.50         20.42         4.42 o
   4   9  10        133.08        124.05         7.66 o
  -3  10  10        148.74        102.38        27.13 o
  -2  10  10        107.38        102.38        11.09 o
  -1  10  10        156.85        138.69        11.49 o
   0  10  10        232.33        243.59        19.44 o
   1  10  10        156.40        163.33        10.79 o
   2  10  10        107.40        119.82         8.87 o
   3  10  10        149.22        140.00         9.55 o
  -1  11  10        275.10        268.26        27.55 o
   0  11  10         99.69         94.65        18.42 o
   1  11  10        275.41        258.20        18.02 o
   1   0  11        733.14        818.00        29.67 o
   2   0  11          2.42          0.65         1.25 o
   3   0  11        208.91        187.89         9.84 o
   4   0  11         61.91         58.11         7.75 o
   5   0  11        118.35         97.73        11.85 o
   6   0  11          1.81          1.48         4.25 o
  -6   1  11          6.17         10.15         5.79 o
  -5   1  11        168.79        137.32        14.54 o
  -4   1  11         63.28         63.67         7.29 o
  -3   1  11       1434.54       1427.88        43.91 o
  -2   1  11        152.54        140.12         5.97 o
  -1   1  11        543.18        555.36        18.80 o
   0   1  11       1087.66       1208.46        42.18 o
   1   1  11        541.55        583.83        30.02 o
   2   1  11        152.08        141.19         6.92 o
   3   1  11       1434.94       1435.54        38.09 o
   4   1  11         63.16         61.65         5.69 o
   5   1  11        168.80        155.49        14.77 o
   6   1  11          6.26          6.15         4.94 o
  -6   2  11         88.23         76.92        11.40 o
  -5   2  11          1.22          3.57         4.60 o
  -4   2  11       1603.72       1557.61        56.45 o
  -3   2  11        155.47        165.51        10.66 o
  -2   2  11         64.86         60.80         4.01 o
  -1   2  11        740.86        761.31        24.18 o
   0   2  11          6.48          6.88         2.25 o
   1   2  11        739.45        767.52        31.49 o
   2   2  11         64.93         57.28         3.83 o
   3   2  11        155.12        158.49         5.48 o
   4   2  11       1603.22       1634.53        47.16 o
   5   2  11          1.17          2.16         5.08 o
   6   2  11         88.26         87.80         8.46 o
  -6   3  11        116.74        110.80        14.06 o
  -5   3  11         16.26         26.13         7.50 o
  -4   3  11         51.41         54.31         9.08 o
  -3   3  11        554.88        562.20        20.47 o
  -2   3  11        232.95        226.29         8.31 o
  -1   3  11        496.42        534.64        15.41 o
   0   3  11        581.85        537.72        22.30 o
   1   3  11        496.37        493.24        13.04 o
   2   3  11        233.00        223.22         7.26 o
   3   3  11        553.79        539.28        13.57 o
   4   3  11         51.65         53.05         8.81 o
   5   3  11         16.14         12.07         8.80 o
   6   3  11        116.85        121.34        10.44 o
  -6   4  11         37.48         23.38         8.09 o
  -5   4  11         23.80         17.50         6.66 o
  -4   4  11        207.92        207.24        13.71 o
  -3   4  11        279.95        280.89        15.14 o
  -2   4  11        146.46        144.91         9.69 o
  -1   4  11         67.23         57.66         7.35 o
   0   4  11        217.82        187.07        11.08 o
   1   4  11         67.46         63.45         4.03 o
   2   4  11        146.88        141.18         7.97 o
   3   4  11        279.65        281.49         7.53 o
   4   4  11        208.24        197.60        23.19 o
   5   4  11         23.75         17.46         6.19 o
   6   4  11         37.40         39.97         6.75 o
  -5   5  11         25.40         41.71         8.79 o
  -4   5  11         22.23         25.01         6.30 o
  -3   5  11         63.57         59.29         7.01 o
  -2   5  11        954.11        976.87        26.72 o
  -1   5  11        230.12        235.44         8.17 o
   0   5  11          6.83          3.19         1.92 o
   1   5  11        230.49        225.63         8.12 o
   2   5  11        953.34        996.81        23.12 o
   3   5  11         63.39         59.98         4.15 o
   4   5  11         22.13         19.58         6.38 o
   5   5  11         25.50         41.55         8.71 o
  -5   6  11          1.74          6.60         5.11 o
  -4   6  11         80.94         92.20        11.61 o
  -3   6  11        553.90        508.77        23.20 o
  -2   6  11        165.57        158.18         7.19 o
  -1   6  11         10.56          7.95         2.43 o
   0   6  11        321.15        333.68        10.58 o
   1   6  11         10.53          7.58         2.20 o
   2   6  11        165.53        166.31         8.91 o
   3   6  11        553.67        547.85        21.25 o
   4   6  11         80.60         89.83         7.52 o
   5   6  11          1.71          0.00         4.77 o
  -5   7  11         13.23         23.40        14.87 o
  -4   7  11          8.05          0.44        11.26 o
  -3   7  11         34.40         45.22        10.14 o
  -2   7  11        837.57        835.19        28.23 o
  -1   7  11        108.66        115.31         9.00 o
   0   7  11         93.43         86.80         5.27 o
   1   7  11        109.01        109.16         6.93 o
   2   7  11        837.98        822.42        24.57 o
   3   7  11         34.04         40.29         4.60 o
   4   7  11          8.10          4.75         3.88 o
   5   7  11         13.29         18.79         8.01 o
  -4   8  11          2.34          0.00        10.82 o
  -3   8  11        356.68        406.02        29.39 o
  -2   8  11        422.54        449.90        14.75 o
  -1   8  11        182.20        176.92        10.40 o
   0   8  11        349.59        356.66        13.23 o
   1   8  11        182.01        189.22        12.13 o
   2   8  11        421.76        434.83        16.06 o
   3   8  11        357.07        352.57        15.94 o
   4   8  11          2.35          0.00         3.08 o
  -3   9  11         96.51         86.94        14.93 o
  -2   9  11        325.78        296.86        12.06 o
  -1   9  11        250.96        220.69        12.98 o
   0   9  11          2.87          1.58         3.72 o
   1   9  11        250.73        279.18        17.25 o
   2   9  11        326.25        313.27        13.72 o
   3   9  11         96.44         80.43         7.50 o
  -2  10  11         42.94         37.07         6.93 o
  -1  10  11        378.00        367.41        18.40 o
   0  10  11          4.03          5.11         4.15 o
   1  10  11        379.10        367.70        18.46 o
   2  10  11         42.71         43.34         6.03 o
   0  11  11          0.70          1.91         5.55 o
   0   0  12         95.87         71.54        14.22 o
   1   0  12        510.38        546.53        18.65 o
   2   0  12          5.58          3.83         2.02 o
   3   0  12        144.79        157.17        11.61 o
   4   0  12        138.15        150.09        11.57 o
   5   0  12        222.44        214.29        28.17 o
   6   0  12         25.02         23.24         6.99 o
  -6   1  12         55.98         54.88         9.98 o
  -5   1  12        129.70        122.94        25.70 o
  -4   1  12       1573.58       1584.05        56.46 o
  -3   1  12        303.16        276.01        14.82 o
  -2   1  12        140.76        140.70         8.40 o
  -1   1  12        228.62        230.81        10.24 o
   0   1  12          6.97          6.33         2.28 o
   1   1  12        228.64        223.21        28.85 o
   2   1  12        140.57        142.11        11.58 o
   3   1  12        303.12        289.01         9.45 o
   4   1  12       1573.31       1606.49        69.04 o
   5   1  12        129.18        137.52        14.49 o
   6   1  12         56.15         57.23         9.48 o
  -6   2  12         51.39         62.27        10.80 o
  -5   2  12         62.40         58.28        10.18 o
  -4   2  12         94.85         96.57        15.36 o
  -3   2  12       1173.26       1145.74        42.53 o
  -2   2  12        258.95        246.86        11.79 o
  -1   2  12         21.20         24.14         3.65 o
   0   2  12        193.86        191.20        11.74 o
   1   2  12         21.22         20.80         4.15 o
   2   2  12        259.56        256.34         8.41 o
   3   2  12       1172.33       1170.62        27.84 o
   4   2  12         94.64         85.98        12.41 o
   5   2  12         62.59         60.98        24.17 o
   6   2  12         51.20         54.16        15.58 o
  -6   3  12         73.93         75.02        11.98 o
  -5   3  12          2.40          3.63         4.75 o
  -4   3  12        116.00        105.68        16.29 o
  -3   3  12        207.64        189.34        12.39 o
  -2   3  12         48.73         50.06         3.98 o
  -1   3  12        202.24        224.26        10.72 o
   0   3  12         10.62          6.39         2.57 o
   1   3  12        202.36        223.57         8.87 o
   2   3  12         48.88         44.84         3.88 o
   3   3  12        207.81        206.21         6.29 o
   4   3  12        115.81        103.68        16.02 o
   5   3  12          2.44          0.00         4.80 o
   6   3  12         73.79         79.46         8.88 o
  -6   4  12         22.21         16.04         7.10 o
  -5   4  12        104.90         95.59        12.75 o
  -4   4  12        518.64        538.21        28.67 o
  -3   4  12        660.07        625.93        26.43 o
  -2   4  12        437.00        454.53        17.06 o
  -1   4  12        228.16        252.12        12.27 o
   0   4  12         48.95         44.18         4.51 o
   1   4  12        228.02        229.55         8.17 o
   2   4  12        437.50        443.21        12.26 o
   3   4  12        659.87        634.90        14.25 o
   4   4  12        518.40        486.23        28.44 o
   5   4  12        105.05         86.87        11.77 o
   6   4  12         22.15         23.94         5.96 o
  -5   5  12        371.37        396.98        25.58 o
  -4   5  12        798.47        804.10        39.46 o
  -3   5  12        922.67        887.58        34.37 o
  -2   5  12        498.73        511.38        19.80 o
  -1   5  12        105.25        105.24         5.70 o
   0   5  12          1.01          0.00         1.35 o
   1   5  12        104.83        110.00         7.36 o
   2   5  12        498.57        466.05        13.31 o
   3   5  12        923.80        878.58        22.57 o
   4   5  12        798.75        779.67        46.08 o
   5   5  12        371.45        428.78        26.24 o
  -5   6  12         76.79         68.83        13.18 o
  -4   6  12        138.92        173.93        16.29 o
  -3   6  12        206.76        210.26        22.95 o
  -2   6  12        692.70        727.82        20.54 o
  -1   6  12        226.30        233.69         9.93 o
   0   6  12        148.83        150.14         7.27 o
   1   6  12        226.10        223.51         8.59 o
   2   6  12        692.62        663.42        23.11 o
   3   6  12        206.05        196.81         9.28 o
   4   6  12        139.12        138.85         9.17 o
   5   6  12         76.69         72.32        15.42 o
  -4   7  12         18.80         12.03        11.48 o
  -3   7  12        181.80        162.49        18.49 o
  -2   7  12        552.57        564.30        25.06 o
  -1   7  12        146.99        140.96         8.04 o
   0   7  12         16.80         12.94         4.00 o
   1   7  12        147.11        152.27         9.12 o
   2   7  12        553.10        527.19        18.01 o
   3   7  12        181.46        184.78        10.07 o
   4   7  12         18.87         18.90         4.37 o
  -4   8  12        136.39        185.94        31.61 o
  -3   8  12        110.54         82.35        15.20 o
  -2   8  12         75.84         70.74        11.02 o
  -1   8  12        201.24        199.98        11.73 o
   0   8  12         31.21         26.37         4.58 o
   1   8  12        202.09        195.14        11.19 o
   2   8  12         76.00         87.29         8.07 o
   3   8  12        110.73        111.09         8.14 o
   4   8  12        136.58        144.14        11.21 o
  -3   9  12         63.02         79.37        14.79 o
  -2   9  12         56.14         80.59         7.60 o
  -1   9  12        123.79        144.34        11.89 o
   0   9  12         36.94         39.71         6.52 o
   1   9  12        124.00        128.86         9.45 o
   2   9  12         56.36         58.50         7.27 o
   3   9  12         62.84         68.94         7.51 o
  -2  10  12        267.14        290.62        23.06 o
  -1  10  12        128.30        134.32        11.93 o
   0  10  12         67.60         70.87        14.85 o
   1  10  12        128.34        128.83        11.30 o
   2  10  12        267.08        248.55        15.09 o
   1   0  13         28.26         23.32         3.70 o
   2   0  13        290.24        279.37        10.28 o
   3   0  13         20.45         19.25         2.30 o
   4   0  13        140.62        150.09        15.27 o
   5   0  13         39.17         28.85         7.40 o
   6   0  13         62.25         75.08        11.55 o
  -6   1  13         71.04         79.09        11.89 o
  -5   1  13        172.04        160.07        21.55 o
  -4   1  13        300.43        278.23        36.99 o
  -3   1  13        197.72        187.20         8.50 o
  -2   1  13         51.41         52.64         4.14 o
  -1   1  13         60.09         57.02         5.25 o
   0   1  13        859.72        938.41        34.97 o
   1   1  13         59.90         66.29         5.70 o
   2   1  13         51.39         51.60         4.00 o
   3   1  13        198.02        191.59         7.52 o
   4   1  13        300.55        301.89        40.87 o
   5   1  13        172.37        148.08        25.21 o
   6   1  13         70.84         73.29        11.59 o
  -6   2  13          1.56          0.00         4.68 o
  -5   2  13        596.89        602.85        40.96 o
  -4   2  13       1409.64       1378.24        60.66 o
  -3   2  13       1358.31       1290.75        39.19 o
  -2   2  13        136.42        124.98         6.98 o
  -1   2  13         37.06         48.91         5.62 o
   0   2  13       1186.74       1243.83        44.67 o
   1   2  13         37.10         33.93         5.44 o
   2   2  13        136.73        125.92         6.84 o
   3   2  13       1358.24       1336.85        31.39 o
   4   2  13       1411.17       1324.13        60.29 o
   5   2  13        596.87        562.30        32.09 o
   6   2  13          1.54          0.00         5.25 o
  -6   3  13         30.64          9.74         6.71 o
  -5   3  13         84.51         67.30        10.98 o
  -4   3  13         80.71         79.39        10.88 o
  -3   3  13        292.22        293.54        18.01 o
  -2   3  13          7.54          5.78         2.20 o
  -1   3  13        155.14        163.17         8.45 o
   0   3  13         28.09         29.27         4.15 o
   1   3  13        155.11        149.64        13.90 o
   2   3  13          7.50          4.36         2.02 o
   3   3  13        292.10        287.26         7.19 o
   4   3  13         80.79         58.18         9.84 o
   5   3  13         84.42         79.58        11.59 o
   6   3  13         30.53         29.42         9.19 o
  -5   4  13        111.83         87.06        12.13 o
  -4   4  13        484.30        429.68        26.12 o
  -3   4  13        150.03        156.53        12.38 o
  -2   4  13        377.71        396.28        12.95 o
  -1   4  13        507.80        479.75        15.61 o
   0   4  13       1028.45       1037.57        38.85 o
   1   4  13        506.92        522.05        13.86 o
   2   4  13        378.20        383.02        11.27 o
   3   4  13        149.65        152.92         8.41 o
   4   4  13        483.60        481.71        59.72 o
   5   4  13        112.00        104.02        15.15 o
  -5   5  13          0.38          2.17         4.79 o
  -4   5  13        203.50        225.97        19.08 o
  -3   5  13        403.84        411.70        19.48 o
  -2   5  13         49.42         44.69         4.12 o
  -1   5  13         71.16         70.22         5.04 o
   0   5  13        193.20        192.47        11.16 o
   1   5  13         71.36         65.09         4.79 o
   2   5  13         49.18         43.25         4.19 o
   3   5  13        404.00        393.85        13.71 o
   4   5  13        203.35        208.63        19.00 o
   5   5  13          0.37          1.18         5.62 o
  -5   6  13         11.30          9.73        11.59 o
  -4   6  13        123.95        123.62        14.50 o
  -3   6  13         27.67         22.10         8.76 o
  -2   6  13         65.01         62.08         8.47 o
  -1   6  13         70.20         74.82         8.77 o
   0   6  13        329.15        323.35        10.82 o
   1   6  13         70.14         79.38         6.05 o
   2   6  13         65.02         71.13         5.84 o
   3   6  13         27.67         26.83         3.72 o
   4   6  13        123.83        107.61         8.02 o
   5   6  13         11.32         17.72         7.65 o
  -4   7  13         11.30          0.00        10.82 o
  -3   7  13          6.81         16.67         8.46 o
  -2   7  13        155.03        137.74        12.05 o
  -1   7  13        309.90        307.68        12.06 o
   0   7  13        148.02        141.43         9.36 o
   1   7  13        310.67        319.06        13.40 o
   2   7  13        155.14        155.97        11.47 o
   3   7  13          6.89          4.31         2.73 o
   4   7  13         11.29         11.80         3.90 o
  -4   8  13         14.30         12.46        13.12 o
  -3   8  13        621.55        602.04        38.87 o
  -2   8  13        180.47        149.90        10.95 o
  -1   8  13        338.67        301.99        14.06 o
   0   8  13        216.21        203.52        11.61 o
   1   8  13        338.12        368.90        14.80 o
   2   8  13        180.64        173.12        11.64 o
   3   8  13        621.06        579.11        21.15 o
   4   8  13         14.23         25.65         5.09 o
  -3   9  13        182.86        165.49        20.37 o
  -2   9  13        115.55        146.84        34.78 o
  -1   9  13         81.14         84.67         9.19 o
   0   9  13         70.46         61.92         7.48 o
   1   9  13         81.32         80.57         7.59 o
   2   9  13        115.72        119.20        12.77 o
   3   9  13        182.76        165.39        10.95 o
  -1  10  13          8.30          6.09         4.79 o
   0  10  13          7.87         14.53         5.10 o
   1  10  13          8.24          3.24         4.72 o
   0   0  14          0.30          0.57         3.36 o
   1   0  14         61.07         58.72         5.63 o
   2   0  14        306.74        315.49        11.22 o
   3   0  14        212.11        210.61        15.62 o
   4   0  14        196.97        209.32        18.51 o
   5   0  14         24.69         26.09        19.52 o
   6   0  14         20.79         19.19         7.35 o
  -6   1  14        150.20        148.73        16.90 o
  -5   1  14         94.63         71.73        11.32 o
  -4   1  14       1075.54       1095.31        50.95 o
  -3   1  14         61.87         58.51         4.91 o
  -2   1  14        263.21        252.63         9.76 o
  -1   1  14        217.46        226.47        12.40 o
   0   1  14          2.43          0.00         2.16 o
   1   1  14        217.70        231.08         9.71 o
   2   1  14        263.51        261.65         9.69 o
   3   1  14         62.05         59.72         4.76 o
   4   1  14       1076.50       1062.39        50.49 o
   5   1  14         94.68         83.78        13.45 o
   6   1  14        149.76        174.27        17.39 o
  -5   2  14          2.85          0.00         4.78 o
  -4   2  14         26.81         24.62         7.12 o
  -3   2  14        272.87        257.14        14.10 o
  -2   2  14         32.91         34.22         3.59 o
  -1   2  14        203.28        204.71        10.32 o
   0   2  14          0.52          0.00         2.02 o
   1   2  14        203.52        205.66        10.94 o
   2   2  14         32.89         35.85         3.88 o
   3   2  14        273.31        259.93         7.21 o
   4   2  14         26.84         14.84         6.61 o
   5   2  14          2.91          4.68         5.04 o
  -5   3  14        275.18        287.34        21.75 o
  -4   3  14        103.19        103.36        12.94 o
  -3   3  14        108.39         97.46         7.74 o
  -2   3  14         72.08         73.48         5.20 o
  -1   3  14        101.29        103.60         6.30 o
   0   3  14        191.33        156.59        12.44 o
   1   3  14        101.17         94.22         7.89 o
   2   3  14         72.13         69.95         6.32 o
   3   3  14        108.82        101.60         4.34 o
   4   3  14        102.48        103.27        12.75 o
   5   3  14        275.88        278.31        21.96 o
  -5   4  14        159.78        159.39        17.72 o
  -4   4  14        580.40        543.75        30.26 o
  -3   4  14        239.54        232.87        12.77 o
  -2   4  14        329.34        315.70        11.67 o
  -1   4  14        309.49        285.56        11.03 o
   0   4  14          0.83          0.28         3.01 o
   1   4  14        309.32        303.71        10.68 o
   2   4  14        329.93        328.88        10.27 o
   3   4  14        239.26        228.96         8.22 o
   4   4  14        581.11        548.30        31.08 o
   5   4  14        160.33        158.02        23.90 o
  -5   5  14        480.88        480.50        29.72 o
  -4   5  14          7.23          0.00         5.90 o
  -3   5  14       1268.05       1248.12        38.12 o
  -2   5  14        163.47        146.65         7.63 o
  -1   5  14        290.85        316.71        11.67 o
   0   5  14        720.64        706.94        19.81 o
   1   5  14        291.11        287.69        15.51 o
   2   5  14        163.37        174.59         9.00 o
   3   5  14       1268.88       1224.97        33.81 o
   4   5  14          7.33          1.49         1.68 o
   5   5  14        481.47        518.12        30.42 o
  -4   6  14        116.17        117.79        24.28 o
  -3   6  14          9.75          5.11         6.86 o
  -2   6  14        147.77        165.84        24.96 o
  -1   6  14        192.66        192.58        22.18 o
   0   6  14         58.65         49.02         5.40 o
   1   6  14        192.44        172.91        24.29 o
   2   6  14        146.95        134.63        15.11 o
   3   6  14          9.72         12.20         3.39 o
   4   6  14        116.39        102.36         6.59 o
  -4   7  14        120.22        139.34        27.56 o
  -3   7  14        484.33        560.09        33.84 o
  -2   7  14         31.83         34.11         6.89 o
  -1   7  14        158.52        147.89        11.19 o
   0   7  14          1.66          0.00         3.35 o
   1   7  14        158.39        164.32        10.07 o
   2   7  14         31.74         39.75         5.69 o
   3   7  14        484.77        433.84        17.25 o
   4   7  14        119.87        119.98        11.86 o
  -3   8  14        194.88        204.47        22.18 o
  -2   8  14         30.01         34.16         5.86 o
  -1   8  14        220.88        228.96        15.63 o
   0   8  14        118.84        117.84        10.17 o
   1   8  14        220.60        221.21        12.27 o
   2   8  14         29.87         27.19         5.44 o
   3   8  14        194.78        192.23        11.56 o
  -2   9  14          7.42          4.29         9.35 o
  -1   9  14         69.00         68.41         8.29 o
   0   9  14         40.88         48.97         7.35 o
   1   9  14         69.12         66.78         7.09 o
   2   9  14          7.46          6.93         4.16 o
  -1  10  14          7.33          3.63         5.06 o
   0  10  14         23.64         21.99         5.92 o
   1  10  14          7.35          8.90         6.00 o
   1   0  15         27.27         25.14         4.28 o
   2   0  15        613.87        589.14        18.07 o
   3   0  15          4.99          4.65         2.42 o
   4   0  15         95.48        104.65        13.06 o
   5   0  15        124.20        149.24        16.39 o
  -5   1  15         35.48         32.25         8.61 o
  -4   1  15        361.78        324.27        22.64 o
  -3   1  15         22.05         26.30         3.79 o
  -2   1  15         25.40         24.06         3.66 o
  -1   1  15        495.57        517.93        19.25 o
   0   1  15         78.43         75.05         7.71 o
   1   1  15        495.14        531.45        17.11 o
   2   1  15         25.43         25.92         3.42 o
   3   1  15         21.91         31.27         3.38 o
   4   1  15        361.65        374.48        23.33 o
   5   1  15         35.20         48.38         9.74 o
  -5   2  15        230.38        211.59        26.53 o
  -4   2  15         37.92         46.63         9.01 o
  -3   2  15        431.30        408.89        22.45 o
  -2   2  15        463.99        460.02        14.96 o
  -1   2  15        140.60        138.43        12.13 o
   0   2  15        374.36        345.69        23.99 o
   1   2  15        140.59        132.11        11.51 o
   2   2  15        464.53        473.53        13.83 o
   3   2  15        431.13        404.13        10.47 o
   4   2  15         37.77         29.90        23.84 o
   5   2  15        230.94        231.29        35.56 o
  -5   3  15         64.87         75.98        12.33 o
  -4   3  15         80.20         62.45        11.03 o
  -3   3  15        103.33         83.84         6.43 o
  -2   3  15        237.75        260.10        10.06 o
  -1   3  15         89.25         83.63         7.50 o
   0   3  15         39.19         36.15         4.93 o
   1   3  15         88.70         93.42         8.52 o
   2   3  15        237.43        230.90        11.55 o
   3   3  15        103.40         97.35         4.56 o
   4   3  15         80.51         84.09        11.87 o
   5   3  15         64.94         76.15        12.33 o
  -5   4  15        163.42        180.50        18.63 o
  -4   4  15        495.24        460.11        34.32 o
  -3   4  15        726.71        686.63        26.96 o
  -2   4  15        338.16        321.77        11.93 o
  -1   4  15        252.30        247.86        10.08 o
   0   4  15       1105.50       1151.78        36.89 o
   1   4  15        252.02        220.29        16.62 o
   2   4  15        338.55        325.95        16.00 o
   3   4  15        726.62        707.47        18.67 o
   4   4  15        495.42        490.56        28.74 o
   5   4  15        163.94        176.34        31.45 o
  -5   5  15         23.05         18.56         7.47 o
  -4   5  15         21.87         15.63         6.76 o
  -3   5  15        235.92        212.54        10.79 o
  -2   5  15        205.41        211.83        10.92 o
  -1   5  15         55.52         61.77         7.13 o
   0   5  15        247.90        282.89        18.46 o
   1   5  15         55.51         61.06         7.72 o
   2   5  15        205.45        205.59        10.38 o
   3   5  15        236.01        215.33         9.79 o
   4   5  15         22.05         19.75         2.86 o
   5   5  15         23.30          8.19         6.54 o
  -4   6  15        227.56        195.28        32.93 o
  -3   6  15         10.91          9.84         3.50 o
  -2   6  15        425.36        435.58        22.14 o
  -1   6  15        243.37        230.56        16.38 o
   0   6  15        461.81        448.59        18.84 o
   1   6  15        243.50        215.29        13.38 o
   2   6  15        425.83        462.52        16.30 o
   3   6  15         10.74          9.49         3.25 o
   4   6  15        227.26        213.95        11.29 o
  -4   7  15         32.17         14.98        15.09 o
  -3   7  15        297.62        324.28        28.60 o
  -2   7  15        276.19        252.80        26.19 o
  -1   7  15        165.28        158.84        14.14 o
   0   7  15         23.43         27.61         5.64 o
   1   7  15        165.45        155.99        14.68 o
   2   7  15        277.14        258.49        13.67 o
   3   7  15        297.62        306.32        13.91 o
   4   7  15         32.32         28.49         5.35 o
  -3   8  15        268.80        307.36        27.98 o
  -2   8  15         34.79         36.76         8.30 o
  -1   8  15         77.19         76.58        10.78 o
   0   8  15         72.84         70.13         8.41 o
   1   8  15         77.21         60.71         6.56 o
   2   8  15         34.59         41.80         6.19 o
   3   8  15        269.17        269.57        14.20 o
  -2   9  15         10.88         14.96        10.22 o
  -1   9  15          0.31          0.00         4.06 o
   0   9  15         25.91         23.77         6.18 o
   1   9  15          0.30          0.00         3.35 o
   2   9  15         11.09          8.54         4.67 o
   0   0  16       1306.08       1303.76        56.78 o
   1   0  16        759.40        800.43        27.05 o
   2   0  16        265.35        268.98        10.86 o
   3   0  16          0.32          0.00         2.34 o
   4   0  16          2.86          0.00         4.05 o
   5   0  16         18.30         21.99         8.30 o
  -5   1  16        170.60        163.28        17.92 o
  -4   1  16         96.46         87.39        12.67 o
  -3   1  16         78.99         79.21         6.45 o
  -2   1  16       1028.04        996.55        27.99 o
  -1   1  16         30.01         27.89         4.74 o
   0   1  16         17.48         15.72         3.84 o
   1   1  16         30.28         37.11         6.06 o
   2   1  16       1027.14       1000.46        27.71 o
   3   1  16         78.78         72.05         4.37 o
   4   1  16         96.53        108.83        13.45 o
   5   1  16        170.41        188.81        19.31 o
  -5   2  16         31.02         47.04        10.02 o
  -4   2  16        190.09        182.61        17.83 o
  -3   2  16         67.48         71.33         5.99 o
  -2   2  16        388.04        402.02        13.70 o
  -1   2  16       1144.43       1218.27        37.86 o
   0   2  16       1190.82       1208.11        38.38 o
   1   2  16       1145.46       1192.44        46.18 o
   2   2  16        387.95        390.44        13.55 o
   3   2  16         67.49         70.06         3.83 o
   4   2  16        190.60        181.10        18.06 o
   5   2  16         31.17         32.04        10.44 o
  -5   3  16          9.92          6.39         6.08 o
  -4   3  16        128.60        134.06        18.37 o
  -3   3  16        153.10        159.83         9.05 o
  -2   3  16        557.09        565.69        17.72 o
  -1   3  16        806.65        848.89        28.33 o
   0   3  16       1208.46       1318.28        41.46 o
   1   3  16        805.06        800.24        44.37 o
   2   3  16        558.35        549.61        24.24 o
   3   3  16        152.93        152.41         6.01 o
   4   3  16        128.48        109.99        13.57 o
   5   3  16          9.97          2.27         5.99 o
  -5   4  16         66.54         58.07        16.90 o
  -4   4  16         14.88          5.41         5.64 o
  -3   4  16        422.64        404.02        16.20 o
  -2   4  16         22.42         19.87         4.06 o
  -1   4  16        111.46        112.92         8.10 o
   0   4  16         14.89          9.44         4.18 o
   1   4  16        111.28        112.32        16.06 o
   2   4  16         22.48         19.73         4.32 o
   3   4  16        422.15        417.40        14.33 o
   4   4  16         14.91         14.26         6.56 o
   5   4  16         66.40         76.71        11.96 o
  -4   5  16         61.77         68.22        15.20 o
  -3   5  16         96.55        120.39         9.35 o
  -2   5  16        645.55        665.43        23.53 o
  -1   5  16         42.50         45.27         6.39 o
   0   5  16       1093.32       1168.47        59.43 o
   1   5  16         42.16         33.98         5.34 o
   2   5  16        646.75        644.91        20.85 o
   3   5  16         96.41        104.89         7.67 o
   4   5  16         62.16         60.38         4.73 o
  -4   6  16         18.90         14.32        12.79 o
  -3   6  16        352.97        366.28        25.85 o
  -2   6  16        155.79        182.21        13.89 o
  -1   6  16        153.58        174.45        36.37 o
   0   6  16         41.66         43.81         7.77 o
   1   6  16        153.46        148.00        11.01 o
   2   6  16        155.94        152.75        10.55 o
   3   6  16        353.12        353.62        14.57 o
   4   6  16         18.96         14.76         3.11 o
  -3   7  16        211.55        226.35        24.19 o
  -2   7  16          7.88          5.59         4.79 o
  -1   7  16         79.96         76.45        10.18 o
   0   7  16          6.05          4.79         4.24 o
   1   7  16         79.99         79.35         7.22 o
   2   7  16          7.99          7.19         3.82 o
   3   7  16        212.10        199.33        10.95 o
  -2   8  16        128.37        145.24        14.98 o
  -1   8  16        113.26        121.97        16.42 o
   0   8  16        362.05        343.61        17.86 o
   1   8  16        112.93        108.66         8.70 o
   2   8  16        128.34        135.25        10.91 o
  -1   9  16        334.50        347.93        24.25 o
   0   9  16          6.74         10.81         7.07 o
   1   9  16        335.11        382.90        74.83 o
   1   0  17        805.21        891.46        29.89 o
   2   0  17        890.99        888.17        25.82 o
   3   0  17          0.88          4.00         2.09 o
   4   0  17         37.97         33.99        11.04 o
   5   0  17         67.74         97.58        13.73 o
  -5   1  17          7.45          8.64         6.73 o
  -4   1  17         54.08         54.82        10.77 o
  -3   1  17        564.82        560.96        20.33 o
  -2   1  17        486.88        478.08        15.94 o
  -1   1  17        846.86        795.32        27.74 o
   0   1  17        107.03         88.87         9.12 o
   1   1  17        846.15        835.93        27.97 o
   2   1  17        486.59        464.79        20.74 o
   3   1  17        564.14        537.87        14.63 o
   4   1  17         54.11         54.86        10.28 o
   5   1  17          7.40          0.00        11.54 o
  -5   2  17         40.43         39.43         9.64 o
  -4   2  17         10.56         14.56         6.56 o
  -3   2  17        211.89        204.76        15.63 o
  -2   2  17        682.56        681.89        23.92 o
  -1   2  17        730.47        765.11        32.19 o
   0   2  17         51.76         53.63         6.37 o
   1   2  17        729.37        752.10        42.35 o
   2   2  17        682.15        658.92        23.51 o
   3   2  17        212.32        214.75         7.06 o
   4   2  17         10.61          7.73         5.68 o
   5   2  17         40.82         47.38        10.32 o
  -5   3  17          7.38          6.01         6.21 o
  -4   3  17         35.28         42.72         9.90 o
  -3   3  17        192.15        182.87        16.50 o
  -2   3  17        376.57        366.24        20.14 o
  -1   3  17        269.40        278.19        17.00 o
   0   3  17        235.25        226.00        15.89 o
   1   3  17        269.06        283.77        38.41 o
   2   3  17        376.77        377.29        18.71 o
   3   3  17        191.82        179.05         7.49 o
   4   3  17         35.61         33.93         8.81 o
   5   3  17          7.44          8.46         7.98 o
  -4   4  17          9.32         13.67         5.85 o
  -3   4  17          3.03          3.15         4.69 o
  -2   4  17         46.98         48.31         5.65 o
  -1   4  17         33.13         20.99         4.09 o
   0   4  17        118.70        119.74        17.45 o
   1   4  17         33.14         27.82         6.16 o
   2   4  17         46.86         50.82         7.51 o
   3   4  17          3.06          3.38         2.07 o
   4   4  17          9.24          8.68         6.85 o
  -4   5  17        177.37        208.49        33.25 o
  -3   5  17          6.90          7.35         3.83 o
  -2   5  17        487.27        468.44        23.61 o
  -1   5  17        648.52        700.63        41.06 o
   0   5  17        462.98        458.34        33.19 o
   1   5  17        649.55        671.67        29.87 o
   2   5  17        487.67        502.25        19.54 o
   3   5  17          6.87          2.12         2.45 o
   4   5  17        177.82        177.43         8.51 o
  -3   6  17        140.70        139.56        10.48 o
  -2   6  17        258.45        273.89        32.86 o
  -1   6  17        388.68        493.21        34.11 o
   0   6  17        127.53        134.23        13.05 o
   1   6  17        388.82        384.61        17.93 o
   2   6  17        258.84        263.15        13.90 o
   3   6  17        140.11        133.26         9.09 o
  -3   7  17         26.08         17.15        10.74 o
  -2   7  17        137.72        156.78        21.38 o
  -1   7  17        104.68        120.44        13.08 o
   0   7  17        747.03        770.50        34.20 o
   1   7  17        104.86        124.41         9.24 o
   2   7  17        138.34        132.31        10.68 o
   3   7  17         25.89         23.63         4.61 o
  -2   8  17        135.43        120.73        18.17 o
  -1   8  17        110.56        104.76        14.00 o
   0   8  17         26.20         33.81         8.08 o
   1   8  17        110.72        112.76        15.30 o
   2   8  17        135.45        127.54        11.45 o
   0   0  18         89.78         85.58        17.28 o
   1   0  18        346.13        345.64        21.33 o
   2   0  18        418.61        417.26        17.35 o
   3   0  18        158.21        151.53         5.92 o
   4   0  18         40.12         55.26        10.62 o
   5   0  18         48.88         42.87         9.34 o
  -5   1  18          2.46          3.51         6.57 o
  -4   1  18         22.61         14.68         6.96 o
  -3   1  18          1.65          1.65         2.73 o
  -2   1  18         26.21         36.48         5.25 o
  -1   1  18        160.62        173.62        14.10 o
   0   1  18         34.32         30.10         6.69 o
   1   1  18        160.89        168.24        19.88 o
   2   1  18         26.20         39.98         5.31 o
   3   1  18          1.65          1.13         1.52 o
   4   1  18         22.56         27.84         8.33 o
   5   1  18          2.46          2.30         5.72 o
  -4   2  18         37.88         60.10        11.44 o
  -3   2  18        109.14        117.66        16.92 o
  -2   2  18        141.95        176.95        11.02 o
  -1   2  18       1163.83       1228.83        47.46 o
   0   2  18         20.26         28.67         9.05 o
   1   2  18       1165.28       1234.38        61.74 o
   2   2  18        142.05        156.94        10.36 o
   3   2  18        109.42        116.25         6.17 o
   4   2  18         37.66         37.69         9.02 o
  -4   3  18        148.12        145.47        21.88 o
  -3   3  18         22.68         22.39         4.16 o
  -2   3  18         94.94         79.34         8.70 o
  -1   3  18          6.94         10.28         5.02 o
   0   3  18          2.18          1.01         6.61 o
   1   3  18          6.82          7.76         7.04 o
   2   3  18         95.25         86.35         9.40 o
   3   3  18         22.83         21.46         3.52 o
   4   3  18        147.85        117.17        19.63 o
  -4   4  18         15.48         22.85         8.09 o
  -3   4  18        113.86        128.82        14.73 o
  -2   4  18         61.90         63.10         6.57 o
  -1   4  18        427.17        404.27        26.35 o
   0   4  18       1072.52        894.19        72.87 o
   1   4  18        427.16        387.95        34.73 o
   2   4  18         62.09         40.67         6.98 o
   3   4  18        113.99        109.34         6.94 o
   4   4  18         15.45         16.56         2.53 o
  -4   5  18          4.59          0.00        11.70 o
  -3   5  18          1.29          4.76         3.56 o
  -2   5  18          3.48          0.00         3.55 o
  -1   5  18        477.90        482.78        32.62 o
   0   5  18          3.39          6.57         7.69 o
   1   5  18        477.50        437.03        22.75 o
   2   5  18          3.44          6.65         3.15 o
   3   5  18          1.30          2.96         2.44 o
   4   5  18          4.62          8.41         3.19 o
  -3   6  18         10.75          6.92         3.96 o
  -2   6  18         11.27          9.74         9.30 o
  -1   6  18        148.20        137.38        18.89 o
   0   6  18        113.12        132.51        15.31 o
   1   6  18        148.16        159.48        13.93 o
   2   6  18         11.09         16.70         4.52 o
   3   6  18         10.78         11.69         3.48 o
  -2   7  18         55.15         73.71        25.92 o
  -1   7  18         47.77         49.86         9.12 o
   0   7  18         28.20         43.09         8.33 o
   1   7  18         47.86         42.33         7.09 o
   2   7  18         55.16         59.13         7.09 o
  -1   8  18        113.28        128.24        13.61 o
   0   8  18        608.81        644.17        31.25 o
   1   8  18        113.55        102.75        13.09 o
   1   0  19        528.17        589.88        36.68 o
   2   0  19         68.84        112.40         8.99 o
   3   0  19         25.87         25.51         3.30 o
   4   0  19         21.50         20.79        11.75 o
  -4   1  19         43.06         52.09        10.36 o
  -3   1  19          4.07          2.39         1.69 o
  -2   1  19        396.45        330.46        15.45 o
  -1   1  19        631.97        634.54        55.31 o
   0   1  19          3.13          1.12         5.85 o
   1   1  19        631.61        573.57        36.71 o
   2   1  19        396.30        358.04        15.51 o
   3   1  19          4.09          4.47         2.17 o
   4   1  19         42.87         40.67         9.70 o
  -4   2  19         37.46         48.07        10.22 o
  -3   2  19        128.57        113.64         8.66 o
  -2   2  19        236.97        221.01        11.92 o
  -1   2  19         49.41         49.23        11.24 o
   0   2  19        142.85        130.98        17.44 o
   1   2  19         49.27         65.60        12.65 o
   2   2  19        237.17        219.08        11.79 o
   3   2  19        128.91        122.12         6.57 o
   4   2  19         37.50         53.63        10.80 o
  -4   3  19         16.25         21.13         9.79 o
  -3   3  19         94.45        101.22         9.57 o
  -2   3  19        178.92        159.81        15.19 o
  -1   3  19        168.57        169.74        33.20 o
   0   3  19         64.22         59.69        11.97 o
   1   3  19        168.06        177.91        20.33 o
   2   3  19        178.51        176.80        18.22 o
   3   3  19         94.75         97.60         6.28 o
   4   3  19         16.24         13.70         6.94 o
  -4   4  19         29.21         25.00        12.08 o
  -3   4  19         25.44         19.02         4.16 o
  -2   4  19        231.71        246.61        18.59 o
  -1   4  19         56.38         86.54        14.61 o
   0   4  19         41.25         29.70        10.45 o
   1   4  19         56.51         67.39         9.39 o
   2   4  19        231.73        224.13        15.33 o
   3   4  19         25.19         24.97         4.49 o
   4   4  19         29.23         33.70         6.11 o
  -3   5  19         21.06         15.68        14.05 o
  -2   5  19         98.16        113.47        25.54 o
  -1   5  19         28.75         18.52         9.47 o
   0   5  19        747.61        698.62        73.67 o
   1   5  19         28.68         36.25         7.32 o
   2   5  19         97.98        100.36         8.68 o
   3   5  19         21.02         24.59         4.10 o
  -3   6  19         38.99         46.33         7.52 o
  -2   6  19         18.06         25.01         9.14 o
  -1   6  19         14.91         25.41        10.03 o
   0   6  19          2.92          0.00         4.24 o
   1   6  19         14.98          7.39         4.58 o
   2   6  19         18.07         25.92         5.11 o
   3   6  19         38.95         39.74         5.63 o
  -2   7  19        113.36        111.60        17.70 o
  -1   7  19        118.69        118.97        13.15 o
   0   7  19        378.44        396.23        23.54 o
   1   7  19        118.88        115.39        10.07 o
   2   7  19        113.59        103.70        10.58 o
   0   0  20        518.74        560.39        51.02 o
   1   0  20         16.50         41.45        19.35 o
   2   0  20       1077.73       1071.35        41.18 o
   3   0  20        111.86         99.47         6.37 o
   4   0  20         28.04         38.53         9.41 o
  -4   1  20         19.78         14.15         8.47 o
  -3   1  20         32.57         28.27         6.38 o
  -2   1  20        234.43        224.36        25.88 o
  -1   1  20         63.64         53.80        11.42 o
   0   1  20         23.47         65.74        51.99 o
   1   1  20         63.38         51.32        11.80 o
   2   1  20        234.21        258.64        42.57 o
   3   1  20         32.44         36.42         4.20 o
   4   1  20         19.84         22.37         8.25 o
  -4   2  20          3.21          7.95         6.00 o
  -3   2  20         44.79         47.40         6.63 o
  -2   2  20        440.43        445.65        18.81 o
  -1   2  20        259.71        255.90        24.76 o
   0   2  20        521.26        514.09        51.24 o
   1   2  20        260.21        270.69        74.24 o
   2   2  20        440.59        456.64        22.21 o
   3   2  20         45.06         49.34         4.48 o
   4   2  20          3.16          0.87         5.21 o
  -3   3  20         40.94         48.85         6.55 o
  -2   3  20         73.26         85.89        11.40 o
  -1   3  20         11.16         15.49         4.92 o
   0   3  20          5.94         10.64         7.40 o
   1   3  20         11.11         12.07         8.32 o
   2   3  20         73.30         79.20         9.17 o
   3   3  20         40.89         50.54         4.74 o
  -3   4  20         65.40         66.07         8.89 o
  -2   4  20         11.45         16.88         9.22 o
  -1   4  20        287.11        301.50        47.43 o
   0   4  20         45.33         56.53        18.70 o
   1   4  20        286.98        282.46        18.48 o
   2   4  20         11.51         21.97         8.48 o
   3   4  20         65.22         78.57         7.36 o
  -3   5  20         33.95         18.80        17.33 o
  -2   5  20         33.58         41.83        22.20 o
  -1   5  20          7.19          2.62         8.34 o
   0   5  20          1.73         21.69         9.80 o
   1   5  20          7.19         15.49         5.78 o
   2   5  20         33.37         33.16        15.21 o
   3   5  20         34.20         30.87         4.69 o
  -2   6  20          7.03         18.81        19.08 o
  -1   6  20         87.87        112.48        18.43 o
   0   6  20          0.04         16.62         6.13 o
   1   6  20         87.60        109.91        20.16 o
   2   6  20          7.06         19.13         5.40 o
   0   7  20         36.43         48.12         9.05 o
   1   0  21         56.39         68.72        23.95 o
   2   0  21         59.72         54.43         8.52 o
   3   0  21          4.33          6.76         2.48 o
  -3   1  21         37.65         33.34         5.13 o
  -2   1  21         75.59         93.99        10.69 o
  -1   1  21        253.90        279.91        30.58 o
   0   1  21          0.08          0.00         6.45 o
   1   1  21        252.82        236.60        24.51 o
   2   1  21         75.72         93.71        11.31 o
   3   1  21         37.64         38.92         4.57 o
  -3   2  21         64.42         66.47         5.69 o
  -2   2  21         87.22         91.01        10.47 o
  -1   2  21         43.05         77.32        27.88 o
   0   2  21        144.08        142.42        19.37 o
   1   2  21         43.36         79.55        28.10 o
   2   2  21         87.57         91.20        10.13 o
   3   2  21         64.70         81.79         6.60 o
  -3   3  21         93.07        116.92        15.23 o
  -2   3  21         24.67         28.56         6.86 o
  -1   3  21         25.81         39.66         7.82 o
   0   3  21        132.73        153.62        20.29 o
   1   3  21         25.91         32.00        11.97 o
   2   3  21         24.66         33.88         6.87 o
   3   3  21         92.80        117.98         7.36 o
  -3   4  21         20.03         19.93         6.78 o
  -2   4  21         27.23         26.87        14.71 o
  -1   4  21         99.06         99.56        20.01 o
   0   4  21          0.16          5.98         8.44 o
   1   4  21         99.19         84.21        10.75 o
   2   4  21         27.27         33.92         6.91 o
   3   4  21         19.90         18.52         3.86 o
  -2   5  21        119.94        167.19        22.07 o
  -1   5  21         74.88         85.58        18.43 o
   0   5  21         88.03         82.32        16.00 o
   1   5  21         74.53         86.56        11.03 o
   2   5  21        120.02        148.13        21.28 o
  -1   6  21         60.05         95.86        18.27 o
   0   6  21          0.44          0.11         4.61 o
   1   6  21         59.92         70.22         9.74 o
   0   0  22         65.46        135.06        27.01 o
   1   0  22         17.39         37.54        12.63 o
   2   0  22        108.88        103.85        11.82 o
   3   0  22        141.22        161.02         8.93 o
  -3   1  22          0.41          0.00         2.02 o
  -2   1  22         22.34         31.86        10.65 o
  -1   1  22         33.15         36.12        11.58 o
   0   1  22         36.00         51.05        14.87 o
   1   1  22         32.96         43.78        12.14 o
   2   1  22         22.25         30.35         6.56 o
   3   1  22          0.40          9.92         6.82 o
  -3   2  22         18.67         23.92         3.39 o
  -2   2  22         19.16         26.92         6.97 o
  -1   2  22         47.71         52.23        13.22 o
   0   2  22          0.74          0.00         7.53 o
   1   2  22         47.87         61.36        16.68 o
   2   2  22         19.42         27.78         6.44 o
   3   2  22         18.44         21.18         3.89 o
  -2   3  22         55.91         73.71        12.86 o
  -1   3  22         63.16         78.45         9.81 o
   0   3  22         14.68          8.11        11.86 o
   1   3  22         62.99         55.29        15.09 o
   2   3  22         55.69         71.37         9.48 o
  -2   4  22         94.54        131.49        52.60 o
  -1   4  22          2.34          3.27        12.74 o
   0   4  22          1.95          0.00         8.38 o
   1   4  22          2.35         11.09        11.43 o
   2   4  22         94.52         93.99        10.84 o
  -1   5  22        130.72        168.01        29.26 o
   0   5  22          1.27          6.18         9.27 o
   1   5  22        130.45        166.89        15.11 o
   1   0  23          3.24          7.67         9.59 o
   2   0  23         15.98         21.65         7.24 o
  -2   1  23         14.67         21.41         6.54 o
  -1   1  23         30.05         34.89        11.92 o
   0   1  23          2.62          0.00         7.62 o
   1   1  23         29.76         30.29        11.14 o
   2   1  23         14.80          7.94         3.85 o
  -2   2  23         76.49         92.53        11.21 o
  -1   2  23         14.78         21.54        11.08 o
   0   2  23         67.29         94.15        17.46 o
   1   2  23         14.69         13.71        10.26 o
   2   2  23         76.46         87.18        10.54 o
  -1   3  23         26.54         38.81        21.32 o
   0   3  23        121.73        137.80        19.25 o
   1   3  23         26.43         29.46        11.54 o
   0   4  23         66.85         89.92        17.39 o
   0   0  24         21.03         26.57        16.73 o
   1   0  24          0.15          6.66         9.04 o
  -1   1  24         63.93        111.30        18.81 o
   0   1  24         11.46         37.72        12.31 o
   1   1  24         63.72        126.98        27.39 o
   0   2  24          0.16          0.00         8.74 o
                                                
